# Supplementary material for: Sex- and species-specific contribution of CD99 to T cell costimulation during multiple sclerosis
Source: Biol Sex Differ. 2024 May 15;15:41. doi: 10.1186/s13293-024-00618-y (PMC11097467; doi:10.1186/s13293-024-00618-y)
Supplement: Supplementary file 2 — Additional file2 (XLSX 4738 KB) [file 13293_2024_618_MOESM2_ESM.xlsx]

## Sheet: results_female_vs_male
ensembl_id	gene_symbol	chromosome_name	baseMean	log2FoldChange	stat	pvalue	padj
ENSG00000002586.18	CD99	X_and_Y	9553.5	0.474139	12.9571	2.14312e-38	1.34079e-35
ENSG00000205611.4	LINC01597	20	69.9882	1.22731	10.4358	1.70139e-25	9.46163e-23
ENSG00000237531.6	RP11-309M23.1	X_and_Y	4.75881	-1.84512	-9.05032	1.42548e-19	7.28014e-17
ENSG00000278599.5	TBC1D3E	17	10.4378	5.31103	8.39065	4.83466e-17	2.3723e-14
ENSG00000223773.7	CD99P1	X_and_Y	245.258	0.300934	7.29083	3.08062e-13	1.40168e-10
ENSG00000132204.13	LINC00470	18	14.3195	1.93348	7.24933	4.18823e-13	1.83878e-10
ENSG00000169084.13	DHRSX	X_and_Y	772.088	0.240633	6.68968	2.23661e-11	9.32855e-09
ENSG00000167393.17	PPP2R3B	X_and_Y	1360.15	0.303825	6.62441	3.48645e-11	1.4303e-08
ENSG00000225972.1	MTND1P23	1	250.451	-1.75338	-6.14227	8.1352e-10	3.23148e-07
ENSG00000214717.11	ZBED1	X_and_Y	3316.29	0.204653	6.02309	1.71123e-09	6.58825e-07
ENSG00000080007.7	DDX43	6	85.6707	0.730648	6.01438	1.80574e-09	6.84678e-07
ENSG00000167634.12	NLRP7	19	104.877	-0.75962	-5.88654	3.94359e-09	1.47296e-06
ENSG00000138075.11	ABCG5	2	32.774	1.20759	5.87454	4.24008e-09	1.5378e-06
ENSG00000105926.15	MPP6	7	452.297	-0.458009	-5.6643	1.47623e-08	5.20318e-06
ENSG00000273367.1	RP5-827C21.6	1	15.2028	0.739013	5.50065	3.78402e-08	1.27966e-05
ENSG00000185291.11	IL3RA	X_and_Y	590.236	0.328103	5.49256	3.96144e-08	1.3218e-05
ENSG00000112812.15	PRSS16	6	82.4257	-0.487369	-5.43545	5.46593e-08	1.77643e-05
ENSG00000110680.12	CALCA	11	114.627	1.45634	5.41975	5.96821e-08	1.9148e-05
ENSG00000253967.1	RP11-333A23.4	8	21.7184	1.37599	5.27184	1.35062e-07	4.22489e-05
ENSG00000047578.12	KIAA0556	16	1979.24	0.151499	5.23909	1.61373e-07	4.98562e-05
ENSG00000149531.15	FRG1BP	20	299.141	0.311908	5.21974	1.79173e-07	5.46805e-05
ENSG00000225411.2	RP11-764K9.1	9	90.4902	0.561362	5.17091	2.32953e-07	7.02368e-05
ENSG00000282826.1	FRG1CP	20	520.101	0.303749	5.16726	2.37552e-07	7.07706e-05
ENSG00000203907.9	OOEP	6	8.03822	0.930625	5.1482	2.62998e-07	7.74297e-05
ENSG00000258484.3	SPESP1	15	71.2238	0.630589	5.08389	3.69786e-07	0.000106367
ENSG00000257219.5	RP11-54A9.1	12	28.0778	0.778177	4.97008	6.69242e-07	0.000190316
ENSG00000232040.2	ZBED9	6	14.3738	-0.623324	-4.96506	6.86793e-07	0.000193112
ENSG00000198353.7	HOXC4	12	152.271	-0.349718	-4.95693	7.16169e-07	0.000199135
ENSG00000225698.3	IGHV3-72	14	1511.37	-1.0654	-4.94094	7.77458e-07	0.000213801
ENSG00000240864.3	IGKV1-16	2	2874.57	-0.855024	-4.91269	8.9837e-07	0.000244367
ENSG00000100842.12	EFS	14	908.952	0.371934	4.83418	1.33695e-06	0.000355926
ENSG00000167941.2	SOST	17	5.71141	1.50497	4.82212	1.42038e-06	0.000374157
ENSG00000086506.2	HBQ1	16	132.068	1.29771	4.80658	1.5353e-06	0.000400218
ENSG00000104290.10	FZD3	8	240.305	-0.333577	-4.62931	3.66885e-06	0.000946524
ENSG00000146842.16	TMEM209	7	740.88	-0.191151	-4.62682	3.7133e-06	0.000948219
ENSG00000181408.3	UTS2R	17	29.2574	-0.96872	-4.57227	4.82466e-06	0.00121957
ENSG00000255408.3	PCDHA3	5	12.6709	-0.748562	-4.56208	5.06494e-06	0.0012675
ENSG00000272744.1	RP11-367N14.3	4	12.795	0.603585	4.55995	5.1167e-06	0.00126778
ENSG00000196565.13	HBG2	11	213.482	1.12926	4.54991	5.3668e-06	0.00131671
ENSG00000196433.12	ASMT	X_and_Y	27.2963	-0.491731	-4.5327	5.82346e-06	0.00141488
ENSG00000184226.14	PCDH9	13	394.351	-0.542913	-4.51772	6.25098e-06	0.00150414
ENSG00000225476.1	MTCO3P5	2	6.24402	1.07615	4.50949	6.49833e-06	0.00154877
ENSG00000101542.9	CDH20	18	12.7432	0.567114	4.48335	7.34807e-06	0.00171855
ENSG00000125895.5	TMEM74B	20	204.321	0.473182	4.48429	7.31586e-06	0.00171855
ENSG00000022556.15	NLRP2	19	720.9	-0.536658	-4.45275	8.4776e-06	0.00194635
ENSG00000134545.13	KLRC1	12	215.855	0.472979	4.43276	9.30349e-06	0.00211654
ENSG00000102924.11	CBLN1	16	13.6066	-0.808642	-4.42908	9.46378e-06	0.00213361
ENSG00000185000.11	DGAT1	8	4342.46	0.17536	4.42565	9.61543e-06	0.00214845
ENSG00000153822.13	KCNJ16	17	284.763	0.881636	4.41463	1.01184e-05	0.00224083
ENSG00000224106.1	CYP4F25P	9	6.72371	0.669243	4.40967	1.03527e-05	0.00227261
ENSG00000124557.12	BTN1A1	6	49.1833	-0.561824	-4.40436	1.06097e-05	0.00230876
ENSG00000237238.2	BMS1P10	9	73.8478	-0.767081	-4.38162	1.17803e-05	0.00254139
ENSG00000234335.1	RPS4XP11	10	8.08145	-0.592635	-4.37296	1.22573e-05	0.00262169
ENSG00000056487.15	PHF21B	22	15.8716	-0.672493	-4.36615	1.26455e-05	0.00268181
ENSG00000158793.13	NIT1	1	2531.12	0.105362	4.3193	1.56522e-05	0.0032443
ENSG00000085741.12	WNT11	11	262.38	0.528706	4.31882	1.56867e-05	0.0032443
ENSG00000185436.11	IFNLR1	1	563.39	-0.397279	-4.31208	1.61729e-05	0.00329669
ENSG00000213140.3	ELK2AP	14	6.89151	-0.963704	-4.31166	1.62035e-05	0.00329669
ENSG00000092140.14	G2E3	14	1022.25	-0.204002	-4.30473	1.67192e-05	0.00337418
ENSG00000115866.10	DARS	2	2942.26	-0.164365	-4.30171	1.69484e-05	0.00339307
ENSG00000130338.12	TULP4	6	1488.52	-0.12893	-4.29407	1.75429e-05	0.00348421
ENSG00000154914.16	USP43	17	68.1891	0.335372	4.2877	1.80534e-05	0.00352958
ENSG00000062598.17	ELMO2	20	4811.44	0.108923	4.28924	1.79286e-05	0.00352958
ENSG00000083123.14	BCKDHB	6	555.517	-0.164659	-4.27896	1.87766e-05	0.00364251
ENSG00000163251.3	FZD5	2	496.384	0.27528	4.27317	1.9271e-05	0.00370967
ENSG00000099625.12	CBARP	19	38.5258	0.609964	4.24307	2.20485e-05	0.00421194
ENSG00000225523.2	IGKV6D-21	2	268.048	-0.858101	-4.21447	2.50367e-05	0.00471084
ENSG00000228146.7	CASP16P	16	498.416	0.460475	4.2146	2.50222e-05	0.00471084
ENSG00000134668.12	SPOCD1	1	242.145	0.413259	4.20198	2.64587e-05	0.00494125
ENSG00000228223.2	HCG11	6	655.322	-0.173602	-4.1963	2.71308e-05	0.00501161
ENSG00000180730.4	SHISA2	13	17.6327	-0.727579	-4.19543	2.72359e-05	0.00501161
ENSG00000169181.12	GSG1L	16	26.6178	0.998531	4.17816	2.9388e-05	0.00536813
ENSG00000082014.16	SMARCD3	7	1832.33	0.271481	4.17604	2.96624e-05	0.005379
ENSG00000154370.15	TRIM11	1	2614.08	0.130162	4.17416	2.99088e-05	0.00538467
ENSG00000184293.7	CLECL1	12	371.747	-0.375458	-4.16122	3.16554e-05	0.00565841
ENSG00000114204.14	SERPINI2	3	20.3108	0.624758	4.15284	3.28374e-05	0.00582806
ENSG00000182378.13	PLCXD1	X_and_Y	3381.33	0.327298	4.14746	3.36189e-05	0.00592473
ENSG00000279561.2	RP11-4L24.4	9	90.5825	-0.307571	-4.14502	3.39784e-05	0.00594623
ENSG00000137959.15	IFI44L	1	2602.41	-0.578065	-4.14038	3.46731e-05	0.00602565
ENSG00000144791.9	LIMD1	3	3521.57	-0.183011	-4.13864	3.49378e-05	0.00602978
ENSG00000178691.10	SUZ12	17	2391.66	-0.162871	-4.1306	3.6182e-05	0.00620175
ENSG00000135898.9	GPR55	2	532.321	-0.439655	-4.12605	3.69048e-05	0.00626135
ENSG00000256433.2	RP1-102E24.8	12	155.022	0.328805	4.12527	3.70302e-05	0.00626135
ENSG00000213934.6	HBG1	11	37.1875	1.20674	4.12132	3.76715e-05	0.00632705
ENSG00000204305.13	AGER	6	2268.71	0.247719	4.11538	3.86546e-05	0.00644888
ENSG00000214182.5	PTMAP5	13	74.7422	-0.364493	-4.10876	3.97782e-05	0.00659238
ENSG00000115255.10	REEP6	19	119.365	-0.319559	-4.09598	4.20394e-05	0.00692128
ENSG00000104518.10	GSDMD	8	14626.7	0.215177	4.08482	4.41113e-05	0.00716809
ENSG00000089060.11	SLC8B1	12	5630.29	0.140135	4.08568	4.39479e-05	0.00716809
ENSG00000248874.5	C5orf17	5	7.40568	-1.28492	-4.0737	4.62716e-05	0.00747063
ENSG00000106211.8	HSPB1	7	9085.78	0.560901	4.06809	4.74002e-05	0.00760378
ENSG00000142606.15	MMEL1	1	56.8812	0.352221	4.06345	4.83536e-05	0.00765854
ENSG00000141431.10	ASXL3	18	66.6949	-0.503133	-4.06482	4.80695e-05	0.00765854
ENSG00000123685.8	BATF3	1	787.089	0.263937	4.05748	4.96047e-05	0.00777685
ENSG00000177383.4	MAGEF1	3	1363	-0.140393	-4.05303	5.05585e-05	0.00777685
ENSG00000106392.10	C1GALT1	7	2068.25	-0.176878	-4.05412	5.03237e-05	0.00777685
ENSG00000211935.3	IGHV1-3	14	2875.84	-0.926033	-4.05259	5.06544e-05	0.00777685
ENSG00000123154.11	WDR83	19	321.829	0.136625	4.0531	5.05436e-05	0.00777685
ENSG00000181016.9	LSMEM1	7	450.248	0.413923	4.03141	5.54437e-05	0.00840896
ENSG00000161638.10	ITGA5	12	2658	0.229905	4.02951	5.58921e-05	0.00842591
ENSG00000187017.15	ESPN	1	114.129	0.439616	4.01965	5.82838e-05	0.00858646
ENSG00000174226.8	SNX31	8	5.54679	1.08908	4.01947	5.83296e-05	0.00858646
ENSG00000174206.12	C12orf66	12	528.909	-0.140636	-4.02095	5.79647e-05	0.00858646
ENSG00000281991.1	TMEM265	16	1052.61	0.199742	4.02292	5.74798e-05	0.00858646
ENSG00000152894.14	PTPRK	6	1227.82	-0.196352	-4.00932	6.0894e-05	0.00891153
ENSG00000250506.7	CDK3	17	1674.05	0.223627	3.99548	6.45624e-05	0.00939345
ENSG00000176055.9	MBLAC2	5	318.791	-0.202746	-3.99271	6.53218e-05	0.00939469
ENSG00000178605.13	GTPBP6	X_and_Y	3553.03	0.1349	3.99393	6.4987e-05	0.00939469
ENSG00000231292.6	IGKV1OR2-108	2	60.8602	-0.736296	-3.98431	6.76756e-05	0.00967761
ENSG00000271857.1	RP1-244F24.1	6	77.0287	0.337579	3.97758	6.96189e-05	0.00989893
ENSG00000269858.5	EGLN2	19	9660.95	0.143972	3.97207	7.12514e-05	0.0100738
ENSG00000135480.15	KRT7	12	24.0515	0.632966	3.9689	7.22056e-05	0.0101514
ENSG00000237887.1	RPL23AP32	2	12.2323	0.830458	3.96297	7.40221e-05	0.0101563
ENSG00000229422.1	RP11-262H14.5	9	21.4781	-0.433516	-3.96426	7.36239e-05	0.0101563
ENSG00000211945.2	IGHV1-18	14	5194.88	-0.692854	-3.96217	7.42701e-05	0.0101563
ENSG00000197019.4	SERTAD1	19	940.869	0.256936	3.96607	7.3066e-05	0.0101563
ENSG00000203721.6	LINC00862	1	51.1688	0.528299	3.95683	7.59494e-05	0.0103295
ENSG00000159423.16	ALDH4A1	1	1173.68	0.245216	3.9509	7.78588e-05	0.010532
ENSG00000186453.12	FAM228A	2	32.3333	0.417814	3.9457	7.9566e-05	0.0106353
ENSG00000231672.6	DIRC3	2	212.692	0.310957	3.94471	7.98977e-05	0.0106353
ENSG00000206177.6	HBM	16	254.32	1.04808	3.94539	7.96714e-05	0.0106353
ENSG00000136271.10	DDX56	7	6860.07	0.156146	3.94218	8.07449e-05	0.0106912
ENSG00000125650.4	PSPN	19	230.102	0.25128	3.9376	8.23009e-05	0.0108399
ENSG00000086102.18	NFX1	9	3492.41	-0.104349	-3.92678	8.60922e-05	0.0112736
ENSG00000168010.10	ATG16L2	11	26830	0.200722	3.92565	8.64948e-05	0.0112736
ENSG00000146556.14	WASH2P	2	641.679	0.216302	3.91526	9.03059e-05	0.0114137
ENSG00000276547.1	PCDHGB5	5	54.9944	-0.336258	-3.91742	8.95026e-05	0.0114137
ENSG00000204179.10	PTPN20	10	106.182	0.447883	3.91597	9.00417e-05	0.0114137
ENSG00000010219.13	DYRK4	12	1199.07	0.115292	3.91831	8.91729e-05	0.0114137
ENSG00000140287.10	HDC	15	110.478	0.924216	3.91702	8.96501e-05	0.0114137
ENSG00000131044.16	TTLL9	20	45.6399	-0.419411	-3.91783	8.93483e-05	0.0114137
ENSG00000041988.15	THAP3	1	986.478	0.13565	3.91384	9.0839e-05	0.0114233
ENSG00000153495.10	TEX29	13	42.0787	0.342912	3.90793	9.30891e-05	0.0116478
ENSG00000237441.9	RGL2	6	17251.9	0.187465	3.90553	9.40198e-05	0.0117023
ENSG00000147889.17	CDKN2A	9	269.179	-0.295378	-3.9044	9.44605e-05	0.0117023
ENSG00000258525.1	RP11-829H16.3	14	7.0256	-0.502499	-3.9029	9.50458e-05	0.0117169
ENSG00000176840.11	MIR7-3HG	19	6.73238	0.905549	3.89245	9.9237e-05	0.0121736
ENSG00000135245.9	HILPDA	7	367.262	0.428343	3.89089	9.98767e-05	0.0121923
ENSG00000244682.7	FCGR2C	1	1076.76	-0.385286	-3.88372	0.000102869	0.0124966
ENSG00000185267.9	CDNF	10	72.2461	-0.335939	-3.87419	0.00010698	0.0129053
ENSG00000099251.14	HSD17B7P2	10	430.265	0.291115	3.87237	0.00010778	0.0129053
ENSG00000255026.1	RP11-326C3.2	11	869.612	0.389694	3.87242	0.000107758	0.0129053
ENSG00000117620.14	SLC35A3	1	1314.94	-0.167616	-3.86562	0.000110807	0.0131713
ENSG00000164209.16	SLC25A46	5	2916.03	-0.136084	-3.86392	0.000111581	0.0131713
ENSG00000126790.11	L3HYPDH	14	1130.38	-0.23801	-3.86404	0.000111525	0.0131713
ENSG00000173110.7	HSPA6	1	3784.42	0.516836	3.85008	0.000118078	0.0136894
ENSG00000198589.10	LRBA	4	2150.96	-0.173068	-3.85221	0.000117059	0.0136894
ENSG00000181790.10	ADGRB1	8	881.844	0.289984	3.84878	0.000118705	0.0136894
ENSG00000149571.11	KIRREL3	11	428.581	0.435759	3.8497	0.000118261	0.0136894
ENSG00000258331.1	RP11-118A3.1	12	78.0718	0.678068	3.85001	0.000118113	0.0136894
ENSG00000172732.11	MUS81	11	3898.9	0.122101	3.84629	0.000119919	0.013766
ENSG00000211951.2	IGHV2-26	14	898.807	-0.689367	-3.84277	0.000121655	0.0139015
ENSG00000178026.12	LRRC75B	22	555.578	0.274231	3.83922	0.000123424	0.0140374
ENSG00000259577.1	CERNA1	15	55.1116	-0.351358	-3.83683	0.000124634	0.0140493
ENSG00000058091.16	CDK14	7	1385.99	-0.192653	-3.83442	0.00012586	0.0141239
ENSG00000169093.15	ASMTL	X_and_Y	1948.01	0.146544	3.83145	0.000127389	0.0142317
ENSG00000168397.16	ATG4B	2	6034.15	0.145473	3.82505	0.000130743	0.0144772
ENSG00000089351.14	GRAMD1A	19	7287.84	0.134839	3.82536	0.000130582	0.0144772
ENSG00000211918.1	IGHD2-15	14	20.9021	-0.708114	-3.81569	0.000135803	0.0149622
ENSG00000188803.14	SHISA6	17	6.91988	-0.86166	-3.81475	0.000136319	0.0149622
ENSG00000139163.15	ETNK1	12	4004.31	-0.173031	-3.80612	0.000141161	0.015426
ENSG00000227398.3	KIF9-AS1	3	84.8144	0.209636	3.80006	0.000144659	0.0156714
ENSG00000260911.2	RP11-196G11.2	16	106.683	0.337579	3.79797	0.000145888	0.0157364
ENSG00000272240.1	RP5-855D21.1	8	109.234	0.379862	3.79467	0.000147839	0.0158106
ENSG00000198744.5	MTCO3P12	1	225.033	0.618123	3.79102	0.000150028	0.0158979
ENSG00000227028.6	SLC8A1-AS1	2	10.6	0.525286	3.79204	0.000149418	0.0158979
ENSG00000108342.12	CSF3	17	49.3933	0.523277	3.79014	0.000150561	0.0158979
ENSG00000280655.1	RP11-361C13.1	15	35.4239	-0.80722	-3.78658	0.000152735	0.0159925
ENSG00000179335.18	CLK3	15	5778.13	0.122068	3.78719	0.000152362	0.0159925
ENSG00000185955.4	C7orf61	7	55.1379	0.501589	3.7822	0.000155446	0.0162085
ENSG00000174529.7	TMEM81	1	311.48	0.302619	3.76482	0.00016667	0.0164019
ENSG00000242534.2	IGKV2D-28	2	151.475	-0.908028	-3.77351	0.000160968	0.0164019
ENSG00000235529.1	AGAP1-IT1	2	5.50904	0.871797	3.77233	0.000161733	0.0164019
ENSG00000145014.17	TMEM44	3	1608.8	0.232144	3.76756	0.000164852	0.0164019
ENSG00000249396.1	LINC02212	5	95.3073	0.514201	3.76874	0.000164076	0.0164019
ENSG00000113396.12	SLC27A6	5	6.25685	-0.794558	-3.76637	0.000165637	0.0164019
ENSG00000185760.15	KCNQ5	6	210.771	-0.292191	-3.76764	0.000164798	0.0164019
ENSG00000036448.9	MYOM2	8	957.529	0.355754	3.77493	0.000160054	0.0164019
ENSG00000189233.11	NUGGC	8	493.635	-0.477285	-3.76024	0.000169754	0.0164019
ENSG00000095209.11	TMEM38B	9	287.197	-0.223014	-3.76054	0.000169549	0.0164019
ENSG00000129749.3	CHRNA10	11	217.204	0.273333	3.76113	0.000169146	0.0164019
ENSG00000123095.5	BHLHE41	12	1603.03	-0.305008	-3.76765	0.00016479	0.0164019
ENSG00000270550.1	IGHV3-30	14	5105.88	-0.714172	-3.76379	0.000167359	0.0164019
ENSG00000271725.1	RP11-761I4.4	15	32.8095	-0.39688	-3.76854	0.000164207	0.0164019
ENSG00000188215.9	DCUN1D3	16	848.544	0.156204	3.76456	0.000166842	0.0164019
ENSG00000132522.15	GPS2	17	4344.12	0.103484	3.7606	0.000169506	0.0164019
ENSG00000280033.1	CTD-2095E4.3	17	63.2885	0.231435	3.76356	0.00016751	0.0164019
ENSG00000175309.14	PHYKPL	5	6081.74	0.131971	3.75688	0.000172047	0.0164961
ENSG00000228709.1	AP001065.15	21	27.704	-0.688613	-3.7575	0.000171621	0.0164961
ENSG00000156858.11	PRR14	16	4752.57	0.118504	3.75389	0.00017411	0.0165669
ENSG00000267547.1	RP11-686D22.4	17	127.662	0.288038	3.75421	0.000173889	0.0165669
ENSG00000244116.3	IGKV2-28	2	4223.22	-0.760853	-3.75083	0.000176251	0.0166739
ENSG00000169583.12	CLIC3	9	411.803	0.361165	3.74911	0.000177466	0.0166739
ENSG00000111670.14	GNPTAB	12	3005.88	-0.142868	-3.74881	0.000177679	0.0166739
ENSG00000123815.11	COQ8B	19	2061.03	0.139589	3.74849	0.0001779	0.0166739
ENSG00000178425.13	NT5DC1	6	1326.54	-0.122284	-3.7429	0.000181906	0.0168855
ENSG00000119946.10	CNNM1	10	25.1953	-0.429383	-3.74349	0.000181484	0.0168855
ENSG00000211623.2	IGKV2D-26	2	18.057	-0.807802	-3.74061	0.000183574	0.0168895
ENSG00000223542.1	RP1-283K11.3	6	67.6028	0.559164	3.73872	0.000184957	0.0169544
ENSG00000119650.12	IFT43	14	926.581	0.208479	3.73581	0.000187112	0.0170893
ENSG00000143479.15	DYRK3	1	143.485	0.330519	3.73222	0.000189803	0.0172721
ENSG00000183955.12	KMT5A	12	2527.41	0.110239	3.73038	0.000191193	0.0173355
ENSG00000244073.1	RPS4XP6	5	7.94145	-0.425116	-3.72744	0.000193438	0.0174644
ENSG00000275371.1	RP11-455F5.6	16	154.531	0.383453	3.72669	0.00019401	0.0174644
ENSG00000092295.11	TGM1	14	226.48	0.252095	3.72247	0.000197281	0.0176952
ENSG00000132953.16	XPO4	13	1955.5	-0.126286	-3.71285	0.000204936	0.0182255
ENSG00000103496.14	STX4	16	5128.09	0.119855	3.71231	0.000205378	0.0182255
ENSG00000268655.2	CTB-60B18.10	19	16.4461	-0.383668	-3.71402	0.000203991	0.0182255
ENSG00000154027.18	AK5	1	100.463	0.561245	3.71104	0.000206412	0.0182525
ENSG00000114200.9	BCHE	3	260.205	-0.308094	-3.70641	0.000210216	0.0183429
ENSG00000090539.15	CHRD	3	2267.78	0.247371	3.70703	0.000209702	0.0183429
ENSG00000105559.11	PLEKHA4	19	1513.61	0.280698	3.70764	0.000209199	0.0183429
ENSG00000060971.17	ACAA1	3	5047.85	0.127196	3.70053	0.000215152	0.0185662
ENSG00000196422.10	PPP1R26	9	1210.77	0.143403	3.70068	0.000215025	0.0185662
ENSG00000103051.18	COG4	16	4750.43	0.126521	3.702	0.000213904	0.0185662
ENSG00000163701.18	IL17RE	3	239.658	0.295359	3.69504	0.000219851	0.018788
ENSG00000124198.8	ARFGEF2	20	3961.24	-0.172354	-3.6949	0.000219975	0.018788
ENSG00000076554.15	TPD52	8	2102.75	-0.274155	-3.69267	0.000221908	0.0188245
ENSG00000142025.15	DMRTC2	19	7.73419	0.850027	3.69348	0.000221209	0.0188245
ENSG00000125740.13	FOSB	19	454.365	0.900975	3.69169	0.000222769	0.0188338
ENSG00000249096.6	RP11-290F5.1	4	292.72	-0.465227	-3.68792	0.000226096	0.0188483
ENSG00000113356.11	POLR3G	5	167.131	-0.227883	-3.68847	0.000225603	0.0188483
ENSG00000234567.1	RP1-283K11.2	6	27.5125	0.583587	3.68826	0.000225796	0.0188483
ENSG00000164877.18	MICALL2	7	9629.74	0.249943	3.68723	0.000226707	0.0188483
ENSG00000102531.16	FNDC3A	13	4226.84	-0.149191	-3.68819	0.000225851	0.0188483
ENSG00000253367.1	IGHVIII-25-1	14	6.31885	-0.973365	-3.68603	0.000227781	0.0188749
ENSG00000145740.18	SLC30A5	5	1644.33	-0.114041	-3.68456	0.000229096	0.0189212
ENSG00000110492.15	MDK	11	1910.8	0.447232	3.68337	0.000230172	0.0189475
ENSG00000217165.1	ANKRD18EP	6	169.477	-0.352354	-3.68071	0.000232588	0.0190836
ENSG00000273559.4	CWC25	17	3215.45	0.107048	3.67512	0.000237733	0.0194421
ENSG00000102886.14	GDPD3	16	915.893	0.325	3.66798	0.00024447	0.0199279
ENSG00000127074.14	RGS13	1	34.5577	-0.684989	-3.66653	0.000245862	0.0199763
ENSG00000087074.7	PPP1R15A	19	6558.63	0.376383	3.65592	0.000256262	0.020687
ENSG00000268713.1	CTC-444N24.8	19	518.678	0.17984	3.65258	0.000259614	0.0208902
ENSG00000253930.1	RP11-1149O23.2	8	27.7549	-0.301876	-3.64913	0.000263128	0.0210907
ENSG00000271344.1	RP11-274B21.9	7	134.843	0.297226	3.64172	0.000270823	0.0215839
ENSG00000124406.16	ATP8A1	4	3143.11	-0.202485	-3.64053	0.000272082	0.0216154
ENSG00000253435.1	IGKV2-4	2	8.3168	-0.781873	-3.63656	0.000276302	0.0218812
ENSG00000229808.1	RP11-456P18.2	1	78.5616	0.418845	3.63434	0.000278692	0.0219316
ENSG00000267452.1	LINC02073	17	43.0631	0.756821	3.63504	0.000277936	0.0219316
ENSG00000270804.1	CTD-2583A14.11	19	181.486	0.280136	3.63299	0.000280159	0.021978
ENSG00000014123.9	UFL1	6	1702.67	-0.188116	-3.62716	0.000286553	0.0224093
ENSG00000238015.2	RP4-641G12.3	1	6.22695	-0.578929	-3.62451	0.000289506	0.0225698
ENSG00000186162.10	CIDECP	3	536.002	0.102962	3.61381	0.000301725	0.0231123
ENSG00000180953.11	ST20	15	725.758	0.313414	3.61357	0.000302007	0.0231123
ENSG00000230989.6	HSBP1	16	3756.79	0.117796	3.61467	0.000300726	0.0231123
ENSG00000169429.10	CXCL8	4	337.8	0.921789	3.61189	0.000303974	0.0231919
ENSG00000186825.5	C2orf27B	2	7.55097	0.616435	3.61017	0.000306002	0.0232757
ENSG00000165061.14	ZMAT4	8	31.784	0.527375	3.60815	0.000308392	0.0232827
ENSG00000179526.16	SHARPIN	8	3270.16	0.129443	3.60695	0.000309816	0.0232827
ENSG00000281649.1	EBLN3P	9	6307.81	-0.218001	-3.60722	0.00030949	0.0232827
ENSG00000102763.17	VWA8	13	857.605	-0.143054	-3.60858	0.000307874	0.0232827
ENSG00000115459.17	ELMOD3	2	2614.86	0.123468	3.60465	0.000312577	0.02335
ENSG00000166260.10	COX11	17	915.315	-0.115987	-3.60468	0.000312542	0.02335
ENSG00000132002.7	DNAJB1	19	7220.19	0.611963	3.60124	0.000316698	0.0235874
ENSG00000198467.13	TPM2	9	11169.3	0.275332	3.60024	0.000317923	0.0236084
ENSG00000113504.20	SLC12A7	5	8913.29	0.183337	3.5973	0.000321544	0.0237364
ENSG00000102890.14	ELMO3	16	714.052	0.180378	3.59732	0.000321513	0.0237364
ENSG00000111732.10	AICDA	12	32.381	-0.644412	-3.5948	0.000324646	0.0238949
ENSG00000174171.5	RP11-23P13.6	15	354.954	-0.421338	-3.59274	0.000327221	0.0240138
ENSG00000136631.12	VPS45	1	2384.96	0.0841958	3.58969	0.000331075	0.0242146
ENSG00000211626.2	IGKV6D-41	2	15.5294	-0.831049	-3.58904	0.000331893	0.0242146
ENSG00000122188.12	LAX1	1	838.723	-0.389411	-3.58248	0.000340351	0.0245455
ENSG00000172869.14	DMXL1	5	2231.34	-0.189618	-3.58365	0.000338832	0.0245455
ENSG00000107164.15	FUBP3	9	2659.71	-0.120621	-3.58268	0.000340094	0.0245455
ENSG00000273036.2	FAM95C	9	93.7381	0.533989	3.58055	0.000342868	0.024656
ENSG00000252464.1	RN7SKP70	5	4.73444	-0.478671	-3.57918	0.000344671	0.0247146
ENSG00000185344.13	ATP6V0A2	12	1849.54	-0.115048	-3.57827	0.00034587	0.0247297
ENSG00000236809.2	SNX25P1	1	5.45697	-0.45231	-3.57687	0.00034773	0.0247918
ENSG00000236790.5	LINC00299	2	74.8823	0.349302	3.57336	0.00035243	0.0250194
ENSG00000275924.1	MIR6807	19	6.56936	0.585639	3.573	0.000352921	0.0250194
ENSG00000173812.10	EIF1	17	30459.9	0.120531	3.56715	0.000360891	0.0255121
ENSG00000260329.1	RP11-412D9.4	12	121.827	0.213082	3.55986	0.000371058	0.0261569
ENSG00000204385.10	SLC44A4	6	214.556	0.39792	3.55371	0.000379836	0.0263444
ENSG00000112715.21	VEGFA	6	14537.5	0.34422	3.5549	0.000378116	0.0263444
ENSG00000224897.6	POT1-AS1	7	49.0624	0.339737	3.55649	0.00037584	0.0263444
ENSG00000064313.11	TAF2	8	1662.31	-0.129192	-3.55471	0.000378393	0.0263444
ENSG00000240280.6	TCAM1P	17	18.9099	0.447413	3.55358	0.000380033	0.0263444
ENSG00000076344.15	RGS11	16	408.782	0.41937	3.54793	0.000388272	0.0268412
ENSG00000178038.16	ALS2CL	3	7900.92	0.288599	3.54384	0.000394344	0.026963
ENSG00000112855.14	HARS2	5	2999.37	0.0911623	3.54419	0.000393819	0.026963
ENSG00000205002.3	AARD	8	14.6034	-0.638227	-3.54389	0.000394263	0.026963
ENSG00000211976.2	IGHV3-73	14	901.812	-0.660103	-3.54552	0.000391834	0.026963
ENSG00000248571.1	RP11-768B22.2	4	59.82	-0.667166	-3.541	0.000398612	0.0270384
ENSG00000145506.13	NKD2	5	1821.82	0.356807	3.54053	0.000399326	0.0270384
ENSG00000145824.12	CXCL14	5	5575.74	0.588433	3.54219	0.000396814	0.0270384
ENSG00000169733.11	RFNG	17	2350.22	0.155715	3.54024	0.000399768	0.0270384
ENSG00000238246.1	RP11-575A19.2	10	15.4782	0.530251	3.53945	0.000400967	0.0270464
ENSG00000156860.15	FBRS	16	9940.88	0.0935534	3.53826	0.000402773	0.0270951
ENSG00000181585.3	TMIE	3	47.7905	0.331869	3.53454	0.000408492	0.0273208
ENSG00000241935.8	HOGA1	10	21.661	0.505511	3.53315	0.000410638	0.0273208
ENSG00000139546.10	TARBP2	12	1587.08	0.131157	3.53321	0.000410545	0.0273208
ENSG00000185324.21	CDK10	16	6068.52	0.194529	3.53044	0.000414861	0.0273208
ENSG00000267461.1	RP11-120M18.5	17	4.57742	0.659284	3.53081	0.000414296	0.0273208
ENSG00000215458.8	AATBC	21	403.57	0.355938	3.53143	0.000413322	0.0273208
ENSG00000100227.17	POLDIP3	22	6133.58	0.0793052	3.53386	0.000409537	0.0273208
ENSG00000125414.18	MYH2	17	37.2377	-0.768711	-3.52671	0.000420757	0.0276168
ENSG00000099889.13	ARVCF	22	4701.47	0.327943	3.5262	0.000421563	0.0276168
ENSG00000249166.1	RP11-1C1.6	5	8.5592	0.584393	3.52544	0.000422777	0.027624
ENSG00000121904.17	CSMD2	1	143.232	-0.446394	-3.52302	0.000426665	0.0278055
ENSG00000172890.11	NADSYN1	11	9641.62	0.140937	3.52223	0.000427935	0.0278158
ENSG00000137965.10	IFI44	1	3573.8	-0.292737	-3.51838	0.00043419	0.0281492
ENSG00000283196.1	RP4-614C10.2	2	83.2327	0.319276	3.51711	0.000436269	0.0282109
ENSG00000276170.4	AC124789.1	17	182.083	0.340746	3.51499	0.000439778	0.0282916
ENSG00000267280.5	TBX2-AS1	17	204.768	0.367792	3.51566	0.000438656	0.0282916
ENSG00000248383.4	PCDHAC1	5	5.46354	-0.610633	-3.51176	0.00044515	0.0284907
ENSG00000260973.1	RP11-105C19.2	16	8.60588	1.55358	3.51242	0.00044404	0.0284907
ENSG00000271288.1	IGHV1OR15-3	15	5.96096	-0.851784	-3.51068	0.000446969	0.0285342
ENSG00000254098.1	IGKV2-26	2	172.834	-0.705133	-3.50647	0.000454099	0.0286533
ENSG00000072682.18	P4HA2	5	934.105	0.267126	3.50884	0.000450061	0.0286533
ENSG00000106608.16	URGCP	7	3226.15	0.119365	3.50658	0.000453902	0.0286533
ENSG00000205307.11	SAP25	7	4063.4	0.237257	3.50691	0.00045335	0.0286533
ENSG00000156049.6	GNA14	9	728.895	0.387554	3.5056	0.000455575	0.0286533
ENSG00000182685.7	BRICD5	16	1148.66	0.194616	3.50553	0.000455705	0.0286533
ENSG00000279821.1	RP11-1334A24.5	5	113.81	0.414864	3.50357	0.000459059	0.0287389
ENSG00000101246.19	ARFRP1	20	3929.63	0.138176	3.5034	0.000459363	0.0287389
ENSG00000183401.11	CCDC159	19	2388.64	0.138952	3.49906	0.000466908	0.029085
ENSG00000112983.17	BRD8	5	4637.43	0.0953495	3.49806	0.000468661	0.0291023
ENSG00000197273.3	GUCA2A	1	5.60532	-0.626147	-3.48936	0.00048417	0.029135
ENSG00000211593.2	IGKJ5	2	5757.72	-0.598883	-3.4894	0.000484106	0.029135
ENSG00000283646.1	LINC02009	3	981.128	0.338101	3.49211	0.00047923	0.029135
ENSG00000137265.14	IRF4	6	4801.94	-0.424691	-3.49237	0.000478751	0.029135
ENSG00000123552.17	USP45	6	904.707	-0.14958	-3.48928	0.000484322	0.029135
ENSG00000225177.5	RP11-390P2.4	6	622.672	0.313319	3.49183	0.00047973	0.029135
ENSG00000177943.13	MAMDC4	9	3784.46	0.261831	3.49644	0.000471506	0.029135
ENSG00000107854.5	TNKS2	10	5074.27	-0.142672	-3.49401	0.00047583	0.029135
ENSG00000174915.11	PTDSS2	11	1726.81	0.155837	3.49257	0.000478393	0.029135
ENSG00000100938.17	GMPR2	14	4187.73	0.0706312	3.49372	0.000476349	0.029135
ENSG00000118162.13	KPTN	19	560.172	0.194428	3.49491	0.000474221	0.029135
ENSG00000196562.14	SULF2	20	1143.23	0.29893	3.49052	0.000482079	0.029135
ENSG00000272824.1	RP6-74O6.6	1	11.4056	0.788983	3.48672	0.000488974	0.0293443
ENSG00000152433.14	ZNF547	19	404.212	0.192148	3.48312	0.000495615	0.0296717
ENSG00000247498.9	RP11-392P7.6	12	125.469	0.336477	3.4821	0.0004975	0.0297135
ENSG00000234608.7	MAPKAPK5-AS1	12	1374.07	0.121069	3.48139	0.00049882	0.0297213
ENSG00000198576.3	ARC	8	82.6246	0.344599	3.48001	0.000501394	0.0297332
ENSG00000197020.10	ZNF100	19	732.505	-0.164792	-3.47618	0.000508604	0.0300894
ENSG00000106538.9	RARRES2	7	4479.99	0.315293	3.47518	0.000510508	0.0301078
ENSG00000204860.4	FAM201A	9	24.4627	0.461544	3.47475	0.000511322	0.0301078
ENSG00000265808.3	SEC22B	1	2759.38	-0.0879927	-3.46995	0.000520563	0.0305405
ENSG00000160856.20	FCRL3	1	6140.18	-0.36138	-3.46905	0.000522305	0.0305405
ENSG00000224597.9	SVIL-AS1	10	610.296	0.172664	3.46904	0.00052233	0.0305405
ENSG00000162601.9	MYSM1	1	4203.57	-0.199166	-3.4653	0.000529637	0.0306545
ENSG00000197323.11	TRIM33	1	3186.78	-0.166892	-3.46501	0.000530209	0.0306545
ENSG00000167100.14	SAMD14	17	217.988	0.293645	3.46689	0.000526509	0.0306545
ENSG00000124102.4	PI3	20	345.953	0.899137	3.46663	0.000527026	0.0306545
ENSG00000154743.17	TSEN2	3	554.538	-0.116543	-3.46364	0.00053292	0.0306798
ENSG00000168944.15	CEP120	5	1754.07	-0.14998	-3.46345	0.000533296	0.0306798
ENSG00000185187.12	SIGIRR	11	6668.91	0.207937	3.46269	0.000534809	0.0306963
ENSG00000198945.7	L3MBTL3	6	1584.26	-0.245172	-3.45884	0.000542498	0.0310664
ENSG00000137825.10	ITPKA	15	23.2383	0.3581	3.4577	0.0005448	0.0311108
ENSG00000161944.16	ASGR2	17	455.264	0.543331	3.45723	0.00054576	0.0311108
ENSG00000181092.9	ADIPOQ	3	9.77871	-1.00233	-3.45405	0.000552237	0.0313612
ENSG00000205763.13	RP9P	7	374.049	0.240135	3.45384	0.000552659	0.0313612
ENSG00000240970.1	RPL23AP64	11	44.6551	-0.400843	-3.45266	0.000555084	0.0314275
ENSG00000281990.1	IGHV1-69-2	14	585.002	-1.03141	-3.45202	0.0005564	0.0314309
ENSG00000278473.1	IGHV3-41	14	87.0818	-0.690921	-3.44931	0.000562011	0.0316764
ENSG00000174953.13	DHX36	3	2465.31	-0.144397	-3.44737	0.00056607	0.0318335
ENSG00000074964.16	ARHGEF10L	1	2481.86	0.183894	3.44644	0.000568015	0.0318713
ENSG00000183091.19	NEB	2	377.292	-0.404909	-3.44454	0.000572023	0.0319224
ENSG00000269924.1	RP11-697N18.4	8	28.838	0.283311	3.44523	0.000570581	0.0319224
ENSG00000108654.13	DDX5	17	86922.1	0.0925084	3.4442	0.000572753	0.0319224
ENSG00000183876.8	ARSI	5	125.014	0.429979	3.44122	0.000579097	0.0322042
ENSG00000092020.10	PPP2R3C	14	1671.67	0.124214	3.44061	0.000580412	0.0322058
ENSG00000125618.16	PAX8	2	118.093	0.492059	3.4398	0.00058215	0.0322307
ENSG00000149532.15	CPSF7	11	9787.57	0.0727507	3.43883	0.000584229	0.0322696
ENSG00000241878.11	PISD	22	5999.85	0.135587	3.43828	0.000585431	0.0322696
ENSG00000117640.17	MTFR1L	1	3647.35	0.0874988	3.431	0.00060137	0.0328827
ENSG00000143365.17	RORC	1	243.721	0.388941	3.4308	0.000601809	0.0328827
ENSG00000279691.1	RP11-485M7.2	5	5.66839	0.734071	3.43129	0.000600707	0.0328827
ENSG00000197976.11	AKAP17A	X_and_Y	13670.3	0.133898	3.43208	0.000598969	0.0328827
ENSG00000014914.20	MTMR11	1	721.792	0.230875	3.42935	0.000605022	0.0329862
ENSG00000005102.12	MEOX1	17	1020.81	-0.579255	-3.42574	0.000613128	0.0333555
ENSG00000168818.9	STX18	4	1776.11	0.0831872	3.42428	0.000616432	0.0334625
ENSG00000083642.18	PDS5B	13	2471.44	-0.116224	-3.41701	0.000633126	0.0342203
ENSG00000253490.5	LINC02099	8	23.8921	-0.513404	-3.41582	0.000635896	0.0342959
ENSG00000230082.1	PRRT3-AS1	3	29.4397	0.409163	3.41161	0.000645796	0.0344585
ENSG00000164221.12	CCDC112	5	353.328	-0.150569	-3.41171	0.000645574	0.0344585
ENSG00000166333.13	ILK	11	8390.98	0.114587	3.41231	0.00064415	0.0344585
ENSG00000254428.1	RP11-110I1.11	11	58.526	-0.334975	-3.41336	0.000641669	0.0344585
ENSG00000189419.6	SPATA41	15	86.3729	0.287967	3.41216	0.000644512	0.0344585
ENSG00000165417.11	GTF2A1	14	1852.11	-0.168587	-3.41024	0.000649058	0.0345589
ENSG00000117385.15	P3H1	1	3561.29	0.13063	3.40576	0.000659793	0.0350083
ENSG00000187288.10	CIDEC	3	9.3809	-0.639788	-3.40541	0.000660653	0.0350083
ENSG00000241170.2	RP11-147I3.1	11	320.578	0.217673	3.40428	0.000663383	0.0350083
ENSG00000172867.3	KRT2	12	55.68	-0.663837	-3.40486	0.000661968	0.0350083
ENSG00000197562.9	RAB40C	16	1638.76	0.111804	3.40382	0.000664493	0.0350083
ENSG00000166579.15	NDEL1	17	3271.18	0.112773	3.4024	0.000667975	0.0351178
ENSG00000250318.1	CTA-963H5.5	22	102.996	0.248223	3.40035	0.000672991	0.0353073
ENSG00000277287.1	RP4-794I6.4	20	17.9652	-0.320959	-3.39628	0.000683078	0.0357008
ENSG00000275004.3	ZNF280B	22	193.935	-0.289296	-3.39618	0.000683343	0.0357008
ENSG00000077232.17	DNAJC10	2	5805.11	-0.134818	-3.39234	0.000692976	0.03583
ENSG00000090534.17	THPO	3	87.1987	0.274049	3.39254	0.000692479	0.03583
ENSG00000164344.15	KLKB1	4	302.634	0.359344	3.39278	0.000691878	0.03583
ENSG00000146350.13	TBC1D32	6	318.35	-0.187951	-3.39323	0.000690747	0.03583
ENSG00000141858.11	SAMD1	19	2985.91	0.178007	3.39413	0.000688466	0.03583
ENSG00000167302.10	TEPSIN	17	2211.22	0.116574	3.3902	0.000698411	0.0360366
ENSG00000242173.8	ARHGDIG	16	21.8585	0.405288	3.38808	0.000703838	0.0362418
ENSG00000143921.6	ABCG8	2	10.5422	0.800096	3.3865	0.000707904	0.0363424
ENSG00000070190.12	DAPP1	4	1865.08	-0.234084	-3.38619	0.000708696	0.0363424
ENSG00000251034.1	RP11-582J16.4	8	260.367	-0.22033	-3.38515	0.000711406	0.0364068
ENSG00000134028.14	ADAMDEC1	8	431.502	-0.50248	-3.38418	0.000713919	0.0364608
ENSG00000158863.21	FAM160B2	8	7982.01	0.141025	3.38327	0.000716293	0.0365076
ENSG00000253295.1	RP11-779O18.1	5	4.80593	0.788499	3.38108	0.000722016	0.0367245
ENSG00000130529.15	TRPM4	19	1504.77	0.235641	3.3801	0.000724591	0.0367807
ENSG00000181617.5	FDCSP	4	283.058	-0.82866	-3.3792	0.000726963	0.0368264
ENSG00000267272.5	LINC01140	1	333.048	0.365549	3.37487	0.000738507	0.0372778
ENSG00000110921.13	MVK	12	693.839	0.133539	3.37474	0.000738852	0.0372778
ENSG00000211938.2	IGHV3-7	14	6739.25	-0.630305	-3.37346	0.000742299	0.0373763
ENSG00000206561.12	COLQ	3	712.858	0.226157	3.37226	0.000745534	0.0374493
ENSG00000200879.1	SNORD14E	11	8.44291	0.836096	3.37182	0.000746742	0.0374493
ENSG00000115138.10	POMC	2	333.296	0.291727	3.37027	0.000750945	0.0374611
ENSG00000255031.5	RP11-802E16.3	11	334.31	0.197621	3.36956	0.000752892	0.0374611
ENSG00000167566.16	NCKAP5L	12	2857.56	0.134325	3.36953	0.000752964	0.0374611
ENSG00000141738.13	GRB7	17	55.4576	0.354482	3.37057	0.000750126	0.0374611
ENSG00000188315.7	C3orf62	3	1508.17	0.146123	3.36629	0.00076186	0.0376843
ENSG00000279419.1	RP5-907C10.3	7	23.6442	0.510871	3.36516	0.000764981	0.0376843
ENSG00000125207.7	PIWIL1	12	89.6686	0.729366	3.36534	0.000764484	0.0376843
ENSG00000140368.12	PSTPIP1	15	4330.52	0.202216	3.36557	0.00076387	0.0376843
ENSG00000167968.12	DNASE1L2	16	147.521	0.397112	3.36573	0.000763401	0.0376843
ENSG00000142327.12	RNPEPL1	2	9275.79	0.14351	3.3605	0.000778024	0.0381863
ENSG00000130640.13	TUBGCP2	10	5803.03	0.0845863	3.36043	0.000778222	0.0381863
ENSG00000150627.15	WDR17	4	239.856	-0.271189	-3.35839	0.000783973	0.0382529
ENSG00000170456.15	DENND5B	12	1434.25	-0.213416	-3.35901	0.000782215	0.0382529
ENSG00000140830.8	TXNL4B	16	689.95	0.126083	3.35832	0.000784164	0.0382529
ENSG00000260805.2	RP11-61J19.5	1	165.599	0.188631	3.35545	0.000792374	0.0385248
ENSG00000177558.3	FAM187B	19	15.3847	0.511138	3.35529	0.000792817	0.0385248
ENSG00000163374.19	YY1AP1	1	3701.89	0.0986785	3.35188	0.000802636	0.0388654
ENSG00000277632.1	CCL3	17	612.843	0.440469	3.35178	0.000802934	0.0388654
ENSG00000114988.11	LMAN2L	2	1037.43	0.130854	3.35112	0.000804843	0.0388826
ENSG00000023516.8	AKAP11	13	3258.6	-0.156944	-3.34887	0.000811429	0.0391126
ENSG00000187531.13	SIRT7	17	2731.97	0.149434	3.34842	0.00081273	0.0391126
ENSG00000244151.1	RP11-148K1.12	7	136.323	0.257214	3.34758	0.000815192	0.0391424
ENSG00000154237.12	LRRK1	15	4538.78	-0.166482	-3.34715	0.000816476	0.0391424
ENSG00000197083.11	ZNF300P1	5	337.508	0.523571	3.3462	0.000819278	0.0391665
ENSG00000250654.7	RP11-834C11.7	12	108.209	-0.196931	-3.34592	0.000820109	0.0391665
ENSG00000107338.9	SHB	9	835.012	0.296257	3.34343	0.000827492	0.0394438
ENSG00000272601.1	RP11-155G14.5	7	38.1178	0.355858	3.34188	0.000832127	0.0394541
ENSG00000104427.11	ZC2HC1A	8	358.289	-0.178867	-3.34178	0.000832439	0.0394541
ENSG00000148700.14	ADD3	10	5091.03	-0.18073	-3.3421	0.000831465	0.0394541
ENSG00000149782.11	PLCB3	11	3007.16	0.128382	3.33891	0.000841085	0.0397885
ENSG00000115694.14	STK25	2	8266.66	0.0990774	3.33781	0.000844427	0.0398713
ENSG00000159588.14	CCDC17	1	491.643	0.248498	3.33568	0.000850901	0.039876
ENSG00000114127.10	XRN1	3	3772.29	-0.157537	-3.33666	0.000847925	0.039876
ENSG00000254909.1	RP11-110I1.5	11	32.9997	-0.343333	-3.33718	0.000846338	0.039876
ENSG00000261704.2	IGHV1OR16-1	16	11.9025	-0.796694	-3.33613	0.000849538	0.039876
ENSG00000272049.1	RP11-480D4.6	5	12.9235	0.404742	3.33255	0.00086053	0.0401768
ENSG00000196172.9	ZNF681	19	256.322	-0.173748	-3.33199	0.000862281	0.0401836
ENSG00000211967.3	IGHV3-53	14	1465.21	-0.583096	-3.32921	0.000870928	0.0404785
ENSG00000277435.1	RP11-1180F24.1	15	29.7115	0.464682	3.32892	0.000871844	0.0404785
ENSG00000178568.14	ERBB4	2	22.422	-0.368907	-3.32538	0.000882994	0.0408446
ENSG00000181690.7	PLAG1	8	846.996	-0.208448	-3.32578	0.000881704	0.0408446
ENSG00000242282.6	AC108488.4	2	402.56	0.164818	3.32456	0.000885569	0.0408881
ENSG00000273797.1	RP11-1046B16.3	14	10.4041	0.454839	3.32318	0.000889985	0.0409965
ENSG00000128342.4	LIF	22	242.804	0.59388	3.3228	0.000891193	0.0409965
ENSG00000124613.8	ZNF391	6	278.221	-0.190179	-3.32218	0.000893178	0.0410124
ENSG00000250303.3	RP11-356J5.12	11	127.857	0.185855	3.32119	0.000896358	0.0410831
ENSG00000240041.1	IGHJ4	14	4311.6	-0.559452	-3.31988	0.000900563	0.0412004
ENSG00000186564.5	FOXD2	1	153.289	0.256487	3.31915	0.000902929	0.0412332
ENSG00000152689.17	RASGRP3	2	2008.73	-0.213671	-3.31745	0.000908447	0.0413343
ENSG00000254329.1	IGHVII-60-1	14	5.86835	-0.889405	-3.31752	0.000908203	0.0413343
ENSG00000092445.11	TYRO3	15	2071.54	0.247456	3.31665	0.000911023	0.0413763
ENSG00000185164.14	NOMO2	16	411.17	-0.284185	-3.31426	0.00091887	0.0416571
ENSG00000133111.3	RFXAP	13	478.842	-0.135488	-3.31373	0.000920602	0.0416602
ENSG00000235257.8	ITGA9-AS1	3	151.064	0.26487	3.31046	0.000931443	0.0418766
ENSG00000177034.14	MTX3	5	2225.87	-0.138522	-3.31026	0.00093208	0.0418766
ENSG00000149091.15	DGKZ	11	8692.75	0.112904	3.31174	0.000927164	0.0418766
ENSG00000141384.12	TAF4B	18	715.259	-0.205453	-3.3112	0.000928959	0.0418766
ENSG00000126709.14	IFI6	1	2648.04	-0.391963	-3.30918	0.000935694	0.0418886
ENSG00000248712.7	CCDC153	11	66.1336	0.218902	3.3095	0.000934619	0.0418886
ENSG00000204859.12	ZBTB48	1	2491.69	0.125748	3.30529	0.000948768	0.0420974
ENSG00000235795.1	RP11-421L21.2	1	19.1398	-0.270484	-3.30578	0.00094711	0.0420974
ENSG00000105443.13	CYTH2	19	4039.61	0.109521	3.3067	0.000944013	0.0420974
ENSG00000160360.12	GPSM1	9	2113.4	0.245633	3.3035	0.000954853	0.0422924
ENSG00000177133.10	LINC00982	1	224.231	0.277078	3.30187	0.000960423	0.0424571
ENSG00000172638.12	EFEMP2	11	2690.07	0.207309	3.30142	0.000961966	0.0424571
ENSG00000163739.4	CXCL1	4	9554.51	0.452851	3.30059	0.000964827	0.0424926
ENSG00000105341.18	ATP5SL	19	2237.03	0.0908059	3.3002	0.000966164	0.0424926
ENSG00000148331.11	ASB6	9	2520.17	0.0860038	3.29836	0.000972514	0.0426968
ENSG00000259959.1	RP11-121C2.2	4	231.132	-0.136958	-3.29733	0.000976087	0.0427786
ENSG00000089199.9	CHGB	20	34.1789	0.616622	3.29621	0.000979994	0.0428747
ENSG00000175548.8	ALG10B	12	784.393	-0.172542	-3.29514	0.000983728	0.042963
ENSG00000185495.10	RP11-504P24.3	1	139.848	-0.230313	-3.2936	0.000989117	0.0430481
ENSG00000170946.14	DNAJC24	11	443.757	-0.170729	-3.29373	0.000988682	0.0430481
ENSG00000115365.11	LANCL1	2	2687.39	-0.100919	-3.29075	0.000999211	0.0433367
ENSG00000232457.4	SLC16A6P1	17	16.6298	-0.325988	-3.2911	0.000997956	0.0433367
ENSG00000217648.1	RP1-95L4.4	6	39.6096	0.24532	3.28991	0.00100221	0.0433916
ENSG00000132275.10	RRP8	11	1587.65	0.106816	3.28927	0.00100446	0.043414
ENSG00000265666.1	RARA-AS1	17	270.129	0.206294	3.28668	0.00101376	0.0437401
ENSG00000170390.15	DCLK2	4	539.781	0.213677	3.28596	0.00101637	0.0437772
ENSG00000087338.4	GMCL1	2	1083.28	-0.134616	-3.28031	0.00103692	0.0440009
ENSG00000065413.18	ANKRD44	2	2810.73	-0.185816	-3.28019	0.00103738	0.0440009
ENSG00000282978.1	RP11-144C15.2	3	5.92668	0.52801	3.28137	0.00103305	0.0440009
ENSG00000182158.14	CREB3L2	7	3976.16	-0.160538	-3.28027	0.00103706	0.0440009
ENSG00000253690.1	RP11-380I10.4	8	6.21397	-0.564227	-3.28029	0.00103701	0.0440009
ENSG00000168283.13	BMI1	10	3319.89	-0.120917	-3.28079	0.00103517	0.0440009
ENSG00000171016.11	PYGO1	15	77.7361	0.300077	3.28255	0.00102872	0.0440009
ENSG00000253818.1	IGLV1-41	22	379.256	-0.886275	-3.28361	0.00102488	0.0440009
ENSG00000273129.1	PACERR	1	14.8298	0.440515	3.27724	0.00104828	0.0440378
ENSG00000004838.13	ZMYND10	3	127.448	0.269677	3.27662	0.00105057	0.0440378
ENSG00000067167.7	TRAM1	8	6133.52	-0.18384	-3.27759	0.00104699	0.0440378
ENSG00000197070.13	ARRDC1	9	6864.04	0.121503	3.27674	0.00105014	0.0440378
ENSG00000261645.5	DISC1FP1	11	9.29158	0.422018	3.27682	0.00104982	0.0440378
ENSG00000267612.1	CTD-3116E22.7	19	19.2489	0.408007	3.27845	0.00104381	0.0440378
ENSG00000207166.1	SNORA68	19	11.5572	0.377021	3.27921	0.00104099	0.0440378
ENSG00000255571.8	MIR9-3HG	15	182.155	0.252745	3.27349	0.00106229	0.0444544
ENSG00000136193.16	SCRN1	7	1854.28	-0.18653	-3.27251	0.00106598	0.0445345
ENSG00000049192.14	ADAMTS6	5	467.537	-0.255361	-3.27202	0.00106781	0.0445364
ENSG00000107077.18	KDM4C	9	2397.8	-0.0995393	-3.2706	0.00107321	0.0446875
ENSG00000186466.5	AQP7P1	9	11.1497	-0.53945	-3.26925	0.00107833	0.0447517
ENSG00000205363.5	C15orf59	15	76.6553	0.358822	3.26962	0.00107691	0.0447517
ENSG00000006025.11	OSBPL7	17	3657.58	0.16044	3.26824	0.00108217	0.0447626
ENSG00000160352.15	ZNF714	19	285.091	-0.250809	-3.26836	0.00108172	0.0447626
ENSG00000116652.6	DLEU2L	1	25.9801	-0.404739	-3.26712	0.00108648	0.0448666
ENSG00000073849.14	ST6GAL1	3	12012.1	-0.21272	-3.26432	0.00109728	0.0450155
ENSG00000185386.14	MAPK11	22	1931.49	0.213608	3.26516	0.00109401	0.0450155
ENSG00000100288.19	CHKB	22	8407.79	0.127619	3.26476	0.00109557	0.0450155
ENSG00000064989.12	CALCRL	2	599.362	-0.284425	-3.26298	0.00110247	0.0451543
ENSG00000127980.15	PEX1	7	1304.54	-0.140339	-3.26106	0.00110995	0.0453864
ENSG00000070886.11	EPHA8	1	665.468	0.270037	3.26002	0.00111403	0.0454789
ENSG00000241641.1	RPS23P6	16	6.94196	0.643717	3.25823	0.00112109	0.0456925
ENSG00000227403.1	LINC01806	2	54.5646	-0.355058	-3.25304	0.00114175	0.0457159
ENSG00000164403.14	SHROOM1	5	404.403	0.252934	3.25635	0.00112856	0.0457159
ENSG00000256508.2	MRGPRF-AS1	11	63.4016	0.334713	3.25399	0.00113795	0.0457159
ENSG00000175197.11	DDIT3	12	1163.41	0.274926	3.25338	0.00114042	0.0457159
ENSG00000256053.7	APOPT1	14	913.325	0.107883	3.25444	0.00113615	0.0457159
ENSG00000283571.1	CH17-212P11.8	14	23.6327	-0.730762	-3.25579	0.00113076	0.0457159
ENSG00000137817.16	PARP6	15	5382.93	0.09919	3.25599	0.00112998	0.0457159
ENSG00000182511.11	FES	15	15528.1	0.155552	3.25574	0.00113097	0.0457159
ENSG00000095917.13	TPSD1	16	26.6862	0.736413	3.2544	0.00113633	0.0457159
ENSG00000013364.18	MVP	16	15873	0.142411	3.25361	0.00113949	0.0457159
ENSG00000074657.13	ZNF532	18	3083.82	-0.136964	-3.25524	0.00113296	0.0457159
ENSG00000189223.14	PAX8-AS1	2	2880.33	0.557841	3.2491	0.0011577	0.046222
ENSG00000136110.12	CNMD	13	7.97775	0.591665	3.2486	0.00115974	0.046222
ENSG00000105245.9	NUMBL	19	1447.54	0.205671	3.24855	0.00115994	0.046222
ENSG00000147649.9	MTDH	8	4459.3	-0.188466	-3.24555	0.00117224	0.0465231
ENSG00000167987.10	VPS37C	11	1750.72	0.12779	3.24445	0.00117679	0.0465231
ENSG00000188536.12	HBA2	16	30557.6	0.672975	3.24487	0.00117506	0.0465231
ENSG00000128016.5	ZFP36	19	20820.3	0.252195	3.24484	0.00117516	0.0465231
ENSG00000244720.1	RP11-402J7.2	3	25.2657	-0.391694	-3.24225	0.00118591	0.0465964
ENSG00000152942.18	RAD17	5	1743.06	-0.0881625	-3.24184	0.00118759	0.0465964
ENSG00000124564.17	SLC17A3	6	7.26783	0.659882	3.24102	0.00119103	0.0465964
ENSG00000137221.14	TJAP1	6	4310.7	0.0867675	3.24182	0.00118769	0.0465964
ENSG00000080503.22	SMARCA2	9	7817.64	-0.0987944	-3.24036	0.00119378	0.0465964
ENSG00000173264.14	GPR137	11	1744.97	0.133786	3.23975	0.00119634	0.0465964
ENSG00000172932.14	ANKRD13D	11	6976.27	0.146068	3.24157	0.00118875	0.0465964
ENSG00000258768.2	CTD-2292M16.8	14	142.308	-0.206968	-3.2414	0.00118946	0.0465964
ENSG00000170054.14	SERPINA9	14	6.95217	-0.994793	-3.23953	0.00119726	0.0465964
ENSG00000232748.3	RP11-196G11.6	16	23.3945	0.239065	3.23998	0.00119536	0.0465964
ENSG00000227394.1	AC007386.3	2	12.4828	-0.450629	-3.2352	0.00121559	0.0468525
ENSG00000115307.16	AUP1	2	10085.8	0.145109	3.23563	0.00121373	0.0468525
ENSG00000213722.8	DDAH2	6	3931.79	0.168652	3.23488	0.00121695	0.0468525
ENSG00000112365.4	ZBTB24	6	941.276	-0.124891	-3.23563	0.00121374	0.0468525
ENSG00000165392.9	WRN	8	745.188	-0.155608	-3.2356	0.00121389	0.0468525
ENSG00000104936.17	DMPK	19	5127.14	0.180708	3.23712	0.00120743	0.0468525
ENSG00000257704.3	INAFM1	19	987.757	0.213588	3.23547	0.00121441	0.0468525
ENSG00000270640.1	RP11-373D23.2	2	44.3374	0.697429	3.23393	0.00122098	0.0469255
ENSG00000267648.1	RP11-686D22.3	17	245.939	0.217878	3.23356	0.00122259	0.0469255
ENSG00000179967.11	PPP1R14BP3	4	49.4239	0.394559	3.23048	0.00123583	0.0470975
ENSG00000283559.1	RP11-844P9.2	5	329.514	0.404783	3.23038	0.00123628	0.0470975
ENSG00000136883.13	KIF12	9	29.4692	0.519751	3.23192	0.00122962	0.0470975
ENSG00000158077.4	NLRP14	11	12.9548	-0.635066	-3.22989	0.00123837	0.0470975
ENSG00000246308.1	RP11-685M7.3	11	79.2271	-0.26275	-3.23147	0.00123154	0.0470975
ENSG00000273899.4	NOL12	22	2138	0.152855	3.23013	0.00123736	0.0470975
ENSG00000142961.14	MOB3C	1	2915.99	0.108332	3.22846	0.00124458	0.0471191
ENSG00000103449.11	SALL1	16	6.25221	0.694144	3.22858	0.00124404	0.0471191
ENSG00000263574.1	CTD-2532D12.4	17	18.1664	0.569798	3.22908	0.00124188	0.0471191
ENSG00000121289.17	CEP89	19	1203.6	0.100805	3.22777	0.00124761	0.0471624
ENSG00000164440.14	TXLNB	6	390.829	-0.212674	-3.22722	0.00125001	0.0471817
ENSG00000211765.1	TRBJ2-2	7	5.46246	0.470519	3.22645	0.00125337	0.0472375
ENSG00000241316.6	SUCLG2-AS1	3	41.1867	0.336518	3.22565	0.00125687	0.0472979
ENSG00000281550.1	RP11-294C11.5	15	13.3411	-0.708162	-3.22444	0.00126221	0.0474277
ENSG00000126231.13	PROZ	13	38.2478	0.427817	3.22384	0.00126483	0.047455
ENSG00000254535.3	PABPC4L	4	15.9117	-0.464366	-3.22122	0.00127645	0.0477553
ENSG00000213523.10	SRA1	5	2353.84	0.121855	3.22075	0.00127856	0.0477553
ENSG00000099949.18	LZTR1	22	6768.35	0.0982539	3.22107	0.00127715	0.0477553
ENSG00000279384.1	RP11-635L1.2	4	32.1656	0.569317	3.21977	0.00128292	0.0478468
ENSG00000166140.17	ZFYVE19	15	1713.55	0.147024	3.21868	0.00128783	0.0479583
ENSG00000143627.17	PKLR	1	13.0892	0.775799	3.2155	0.00130216	0.0481087
ENSG00000090097.21	PCBP4	3	2142.75	0.177382	3.21525	0.00130333	0.0481087
ENSG00000183426.16	NPIPA1	16	822.503	0.266447	3.21713	0.00129482	0.0481087
ENSG00000274213.1	RP11-670E13.6	17	96.647	0.333287	3.21597	0.00130003	0.0481087
ENSG00000105357.15	MYH14	19	31.1116	-0.36524	-3.21553	0.00130203	0.0481087
ENSG00000161180.10	CCDC116	22	71.4853	0.215747	3.21523	0.0013034	0.0481087
ENSG00000108064.10	TFAM	10	1482.86	-0.124737	-3.21297	0.0013137	0.0484173
ENSG00000117054.13	ACADM	1	2397.54	-0.149809	-3.21181	0.00131902	0.0484705
ENSG00000140839.11	CLEC18B	16	25.1849	0.454176	3.21191	0.00131858	0.0484705
ENSG00000145725.19	PPIP5K2	5	2660.24	-0.124406	-3.21035	0.00132572	0.0486454
ENSG00000231665.1	OGFOD1P1	13	5.00034	0.544495	3.2087	0.00133335	0.0488535
ENSG00000259384.6	GH1	17	138.505	0.640179	3.20787	0.00133723	0.0489242
ENSG00000115419.12	GLS	2	7671.4	-0.113918	-3.2068	0.00134221	0.0489632
ENSG00000060138.12	YBX3	12	7712.18	0.202553	3.20712	0.00134069	0.0489632
ENSG00000211946.3	IGHV3-20	14	1389.15	-0.694979	-3.20582	0.00134677	0.0490579
ENSG00000258302.2	RP11-981P6.1	12	151.821	-0.233814	-3.20489	0.00135116	0.0491465
ENSG00000237927.1	RP3-393E18.2	6	63.5024	0.533648	3.20238	0.00136299	0.0494332
ENSG00000101255.10	TRIB3	20	1334.66	0.245333	3.2027	0.00136145	0.0494332
ENSG00000164830.18	OXR1	8	1967.34	-0.129999	-3.2017	0.00136618	0.049477
ENSG00000181982.18	CCDC149	4	815.043	0.169981	3.20086	0.00137016	0.0495495
ENSG00000227440.1	ATP5G1P4	3	14.0526	0.411533	3.20041	0.00137233	0.0495563
ENSG00000125503.12	PPP1R12C	19	12761	0.112482	3.19892	0.00137945	0.0497417
ENSG00000105866.13	SP4	7	657.6	-0.168339	-3.19734	0.00138701	0.0499423
ENSG00000110931.18	CAMKK2	12	8022.06	0.111971	3.19686	0.00138932	0.0499538
ENSG00000281195.1	ZNF638-IT1	2	33.7086	-0.380582	-3.19603	0.00139332	0.0499538
ENSG00000160207.8	HSF2BP	21	10.3354	-0.349705	-3.19614	0.00139281	0.0499538
ENSG00000182952.4	HMGN4	6	2416.41	-0.0990805	-3.19536	0.00139657	0.0499986
ENSG00000251623.1	RP11-826N14.4	5	11.6274	0.460312	3.19373	0.00140446	0.0500664
ENSG00000069482.6	GAL	11	6.91451	0.804973	3.19433	0.00140157	0.0500664
ENSG00000126603.8	GLIS2	16	600.714	0.224355	3.19393	0.00140351	0.0500664
ENSG00000251432.6	RP11-420A23.1	4	244.411	0.267742	3.19111	0.0014173	0.0501937
ENSG00000200090.1	Y_RNA	11	9.58165	-0.346542	-3.191	0.00141782	0.0501937
ENSG00000165861.13	ZFYVE1	14	1744.89	0.0811817	3.19179	0.00141392	0.0501937
ENSG00000131069.19	ACSS2	20	2380.18	0.112022	3.19117	0.00141697	0.0501937
ENSG00000185761.10	ADAMTSL5	19	104.105	-0.262684	-3.19045	0.0014205	0.0502089
ENSG00000196739.14	COL27A1	9	2032.98	0.297253	3.18967	0.00142435	0.0502102
ENSG00000108759.3	KRT32	17	5.8163	0.924383	3.18963	0.00142454	0.0502102
ENSG00000135835.11	KIAA1614	1	352.279	0.174614	3.18785	0.00143335	0.0503873
ENSG00000185359.12	HGS	17	6000.59	0.0923488	3.1878	0.0014336	0.0503873
ENSG00000184349.12	EFNA5	5	1046.86	0.331701	3.18724	0.00143636	0.0504136
ENSG00000258101.2	RP11-977B10.2	12	21.0152	0.325781	3.18631	0.00144101	0.050506
ENSG00000231331.1	AC103563.2	2	7.05506	-0.775349	-3.18455	0.00144977	0.0506004
ENSG00000117906.13	RCN2	15	1821.08	-0.11331	-3.18469	0.00144908	0.0506004
ENSG00000176919.11	C8G	9	135.432	0.223701	3.18167	0.0014643	0.0509653
ENSG00000197705.9	KLHL14	18	1489.48	-0.238466	-3.18187	0.00146328	0.0509653
ENSG00000240671.4	IGKV1-8	2	546.569	-0.529849	-3.17944	0.00147559	0.0512872
ENSG00000267940.1	RP11-290F24.6	11	190.436	0.267409	3.1788	0.00147885	0.051329
ENSG00000237693.4	IRGM	5	18.1798	-0.350972	-3.17839	0.00148095	0.0513308
ENSG00000073169.13	SELENOO	22	3069.35	0.128636	3.17554	0.00149558	0.0517661
ENSG00000170017.12	ALCAM	3	1057.08	-0.212374	-3.17401	0.00150347	0.0518686
ENSG00000141068.13	KSR1	17	4193.98	0.136295	3.17376	0.00150476	0.0518686
ENSG00000141179.13	PCTP	17	1444.23	0.121673	3.17378	0.0015047	0.0518686
ENSG00000282600.2	IGHV3-69-1	14	224.243	-0.587933	-3.17316	0.00150789	0.051905
ENSG00000197530.12	MIB2	1	5024.32	0.184194	3.17166	0.0015157	0.0519229
ENSG00000254157.1	IGKV2-18	2	15.2692	-0.583201	-3.17255	0.00151105	0.0519229
ENSG00000228655.6	AC096558.1	2	31.2618	0.387915	3.17107	0.00151878	0.0519229
ENSG00000170265.11	ZNF282	7	2175.27	0.095123	3.17225	0.00151265	0.0519229
ENSG00000271851.1	RP11-565F19.2	17	115.109	0.201806	3.17113	0.00151846	0.0519229
ENSG00000272654.1	RP11-422P24.11	1	165.301	0.14101	3.17025	0.00152308	0.0519989
ENSG00000167508.11	MVD	16	2698.71	0.125205	3.16955	0.00152676	0.0520534
ENSG00000187954.12	CYHR1	8	2397.63	0.125433	3.16895	0.00152992	0.0520901
ENSG00000163257.10	DCAF16	4	2028.31	-0.118615	-3.16669	0.00154184	0.0523066
ENSG00000078177.13	N4BP2	4	524.771	-0.172834	-3.16668	0.00154189	0.0523066
ENSG00000205502.3	C2CD4B	15	36.1171	0.546723	3.16492	0.00155125	0.0525304
ENSG00000260948.1	RP11-552M11.8	1	96.5841	-0.227208	-3.16315	0.00156071	0.0527795
ENSG00000267731.1	RP11-147L13.8	17	133.669	-0.308102	-3.16135	0.00157039	0.0530352
ENSG00000140403.12	DNAJA4	15	1588.46	0.229036	3.16018	0.00157673	0.0530862
ENSG00000220201.7	ZGLP1	19	472.898	0.239001	3.15989	0.00157827	0.0530862
ENSG00000187474.4	FPR3	19	694.531	-0.412822	-3.15996	0.00157792	0.0530862
ENSG00000230224.1	PHBP9	10	75.2841	-0.267586	-3.15886	0.00158385	0.0532026
ENSG00000160753.15	RUSC1	1	1817.5	0.127311	3.15765	0.00159046	0.0532814
ENSG00000198846.5	TOX	8	748.174	-0.237432	-3.15766	0.00159039	0.0532814
ENSG00000180488.14	MIGA1	1	704.524	-0.154205	-3.15545	0.00160249	0.0536127
ENSG00000088205.12	DDX18	2	3650.77	-0.12055	-3.15292	0.00161645	0.0538198
ENSG00000248596.7	RP11-844P9.5	5	67.6226	0.397764	3.15287	0.00161675	0.0538198
ENSG00000149534.8	MS4A2	11	31.4458	0.700551	3.15182	0.00162258	0.0538198
ENSG00000215241.3	RP11-266K4.9	12	31.2759	-0.274857	-3.15204	0.00162136	0.0538198
ENSG00000229092.2	IGHV3-47	14	52.6613	-0.635974	-3.15213	0.00162085	0.0538198
ENSG00000230753.5	ZNF341-AS1	20	40.4017	0.237145	3.15261	0.00161819	0.0538198
ENSG00000172469.15	MANEA	6	734.901	-0.220748	-3.15074	0.00162856	0.0539084
ENSG00000229029.2	CDCA4P1	9	16.2709	-0.456603	-3.14931	0.00163657	0.0541019
ENSG00000107829.13	FBXW4	10	3621.88	0.117168	3.1477	0.00164563	0.0543297
ENSG00000143416.20	SELENBP1	1	7001.11	0.213983	3.14414	0.00166574	0.0544686
ENSG00000160766.14	GBAP1	1	318.289	0.289412	3.14415	0.00166568	0.0544686
ENSG00000143499.13	SMYD2	1	2142.71	0.0988792	3.14405	0.00166626	0.0544686
ENSG00000188687.17	SLC4A5	2	186.988	-0.189207	-3.14611	0.00165458	0.0544686
ENSG00000138780.14	GSTCD	4	290.466	-0.156389	-3.1441	0.00166601	0.0544686
ENSG00000245261.1	RP3-330M21.5	6	186.688	0.195447	3.14388	0.00166725	0.0544686
ENSG00000197563.10	PIGN	18	948.038	-0.0894541	-3.14517	0.00165993	0.0544686
ENSG00000226948.1	RPS4XP2	20	4.53937	-0.462268	-3.14628	0.00165362	0.0544686
ENSG00000138756.17	BMP2K	4	966.066	-0.172108	-3.143	0.00167228	0.0545617
ENSG00000149294.16	NCAM1	11	777.133	0.266608	3.1404	0.00168717	0.0548332
ENSG00000182575.7	NXPH3	17	138.716	0.342911	3.14054	0.00168637	0.0548332
ENSG00000271259.1	RP11-1109F11.5	12	44.0274	0.318878	3.13993	0.00168986	0.0548492
ENSG00000105409.16	ATP1A3	19	193.837	-0.222607	-3.13907	0.00169483	0.0549392
ENSG00000258900.1	HNRNPCP1	14	82.6682	0.247123	3.13807	0.00170064	0.0550563
ENSG00000112305.14	SMAP1	6	206.346	-0.174211	-3.13553	0.00171541	0.0553198
ENSG00000250510.7	GPR162	12	568.115	0.225012	3.13559	0.00171508	0.0553198
ENSG00000123066.7	MED13L	12	5416.38	-0.148043	-3.13616	0.00171175	0.0553198
ENSG00000162980.16	ARL5A	2	1516.61	-0.146813	-3.1339	0.00172497	0.0553845
ENSG00000144524.17	COPS7B	2	3798	0.114844	3.13438	0.00172218	0.0553845
ENSG00000231841.1	FAM192BP	4	21.2696	0.275726	3.13331	0.00172848	0.0553845
ENSG00000164244.20	PRRC1	5	2225.54	-0.119275	-3.13429	0.00172271	0.0553845
ENSG00000148308.17	GTF3C5	9	3763.19	0.0771735	3.13363	0.00172661	0.0553845
ENSG00000253998.3	IGKV2-29	2	662.038	-0.739435	-3.13237	0.00173404	0.0554915
ENSG00000130766.4	SESN2	1	1131.46	0.206672	3.12909	0.00175351	0.0558401
ENSG00000162772.16	ATF3	1	834.305	0.463885	3.12662	0.0017683	0.0558401
ENSG00000174776.10	WDR49	3	23.6289	0.506532	3.12568	0.00177394	0.0558401
ENSG00000127241.16	MASP1	3	96.454	0.51179	3.12727	0.00176437	0.0558401
ENSG00000279766.1	RP11-642A1.2	8	24.6021	0.619898	3.12625	0.00177054	0.0558401
ENSG00000107731.12	UNC5B	10	2164.56	0.237937	3.12578	0.00177335	0.0558401
ENSG00000120690.15	ELF1	13	5122.44	-0.153018	-3.12585	0.0017729	0.0558401
ENSG00000211911.1	IGHD3-22	14	34.482	-0.613017	-3.12634	0.00176995	0.0558401
ENSG00000232216.1	IGHV3-43	14	1327.46	-0.668645	-3.12763	0.00176223	0.0558401
ENSG00000062524.15	LTK	15	910.58	0.280663	3.12864	0.00175617	0.0558401
ENSG00000101745.16	ANKRD12	18	4217.37	-0.162723	-3.12641	0.00176953	0.0558401
ENSG00000210082.2	MT-RNR2	MT	403845	0.245422	3.12588	0.00177275	0.0558401
ENSG00000212743.2	RP11-563J2.3	10	172.322	0.244809	3.1233	0.00178835	0.0562229
ENSG00000081791.8	KIAA0141	5	8957.61	0.0870424	3.12177	0.00179764	0.0563735
ENSG00000112249.13	ASCC3	6	1894.06	-0.138298	-3.12197	0.00179648	0.0563735
ENSG00000157870.14	FAM213B	1	1980.99	0.128781	3.11911	0.00181397	0.0568078
ENSG00000164080.13	RAD54L2	3	2452.4	-0.0948556	-3.11587	0.00183401	0.0571558
ENSG00000273703.1	HIST1H2BM	6	10.6507	1.06261	3.1161	0.00183263	0.0571558
ENSG00000151612.15	ZNF827	4	1341.27	-0.145999	-3.11436	0.00184342	0.0572361
ENSG00000161013.16	MGAT4B	5	5698.75	0.099189	3.11445	0.00184288	0.0572361
ENSG00000143369.14	ECM1	1	1419.77	0.271426	3.11318	0.00185082	0.0572519
ENSG00000123838.10	C4BPA	1	62.1566	0.574795	3.11353	0.00184861	0.0572519
ENSG00000225663.7	MCRIP1	17	4035.99	0.155135	3.11352	0.00184868	0.0572519
ENSG00000132323.8	ILKAP	2	2075.77	0.0912133	3.11233	0.00185617	0.0573465
ENSG00000215788.9	TNFRSF25	1	5884.97	0.247319	3.1117	0.00186011	0.0573974
ENSG00000099364.16	FBXL19	16	1785.35	0.108181	3.11125	0.00186295	0.0574141
ENSG00000162931.11	TRIM17	1	517.164	0.242796	3.11017	0.00186977	0.0575535
ENSG00000167723.14	TRPV3	17	229.834	-0.359166	-3.10953	0.00187383	0.0576075
ENSG00000186281.12	GPAT2	2	567.818	0.362	3.10915	0.00187629	0.0576126
ENSG00000272189.1	RP3-325F22.5	6	7.99744	0.438895	3.10613	0.00189551	0.0576849
ENSG00000177225.16	PDDC1	11	4137.01	0.0910916	3.10749	0.00188682	0.0576849
ENSG00000274976.1	RP11-8P13.5	12	4.52278	0.767496	3.10778	0.00188498	0.0576849
ENSG00000235366.2	LINC01055	13	5.72771	-0.834214	-3.1068	0.00189123	0.0576849
ENSG00000141084.10	RANBP10	16	4253.64	0.130316	3.10553	0.0018994	0.0576849
ENSG00000278897.1	AC020951.1	19	36.3165	-0.467099	-3.10613	0.00189556	0.0576849
ENSG00000125846.15	ZNF133	20	1658.41	0.124232	3.10659	0.00189256	0.0576849
ENSG00000100314.3	CABP7	22	47.4786	0.208633	3.10491	0.00190338	0.057736
ENSG00000066294.14	CD84	1	4090.59	-0.207852	-3.1038	0.00191052	0.0578823
ENSG00000146006.7	LRRTM2	5	67.5272	-0.42677	-3.10238	0.00191975	0.0580915
ENSG00000115221.10	ITGB6	2	5.83666	0.481265	3.10169	0.00192418	0.058121
ENSG00000233806.7	LINC01237	2	92.5205	-0.347847	-3.10142	0.00192598	0.058121
ENSG00000145451.12	GLRA3	4	10.5476	-0.617197	-3.10115	0.00192769	0.058121
ENSG00000053747.15	LAMA3	18	236.522	-0.376744	-3.10066	0.00193092	0.0581484
ENSG00000269050.1	CTC-360G5.6	19	7.08251	-0.340581	-3.10026	0.00193354	0.0581572
ENSG00000137976.7	DNASE2B	1	21.8929	0.646407	3.09886	0.00194269	0.0583622
ENSG00000213386.3	RP11-779O18.2	5	6.6635	0.639961	3.09834	0.00194609	0.0583944
ENSG00000145439.11	CBR4	4	1372.23	-0.0980282	-3.09706	0.0019545	0.0585765
ENSG00000272568.5	CTB-113D17.1	7	441.042	0.339561	3.09615	0.00196049	0.0586679
ENSG00000234444.9	ZNF736	7	1407.64	-0.158866	-3.09553	0.00196458	0.0586679
ENSG00000175662.17	TOM1L2	17	4011.73	0.118477	3.09586	0.00196246	0.0586679
ENSG00000086544.2	ITPKC	19	2209.49	0.216287	3.09494	0.00196853	0.0587158
ENSG00000136197.12	C7orf25	7	565.52	0.125064	3.09398	0.00197489	0.0588351
ENSG00000074211.13	PPP2R2C	4	50.2974	-0.461384	-3.09218	0.00198689	0.0590343
ENSG00000134987.11	WDR36	5	2194.88	-0.106391	-3.0925	0.00198477	0.0590343
ENSG00000169228.13	RAB24	5	5808.36	0.159707	3.09192	0.00198865	0.0590343
ENSG00000113282.13	CLINT1	5	4112.39	-0.151429	-3.09065	0.00199716	0.0592168
ENSG00000175137.10	SH3BP5L	1	3667.87	0.0969449	3.08929	0.00200633	0.0593481
ENSG00000153339.13	TRAPPC8	18	2949.74	-0.106885	-3.08931	0.00200624	0.0593481
ENSG00000116918.13	TSNAX	1	2063.63	-0.104133	-3.08636	0.00202626	0.0594455
ENSG00000106692.13	FKTN	9	1246.54	-0.151062	-3.08661	0.00202453	0.0594455
ENSG00000160408.14	ST6GALNAC6	9	8256.65	0.160175	3.08731	0.0020198	0.0594455
ENSG00000077238.13	IL4R	16	13534.9	0.18243	3.08816	0.00201398	0.0594455
ENSG00000141736.13	ERBB2	17	1452.8	0.177761	3.08681	0.00202316	0.0594455
ENSG00000105251.10	SHD	19	21.5983	0.5504	3.08741	0.00201911	0.0594455
ENSG00000118620.12	ZNF430	19	658.053	-0.126935	-3.0876	0.00201777	0.0594455
ENSG00000066557.5	LRRC40	1	685.334	-0.131051	-3.08234	0.0020538	0.0598328
ENSG00000231621.1	AC013264.2	2	19.0055	0.380414	3.08306	0.00204882	0.0598328
ENSG00000033867.16	SLC4A7	3	1737.61	-0.235503	-3.08379	0.00204379	0.0598328
ENSG00000163644.14	PPM1K	4	3465.66	-0.156959	-3.08291	0.00204987	0.0598328
ENSG00000272076.1	RP11-11C20.3	8	8.29483	-0.425463	-3.08241	0.00205328	0.0598328
ENSG00000166220.12	TBATA	10	78.2588	0.431955	3.08361	0.00204506	0.0598328
ENSG00000269190.5	FBXO17	19	509.597	0.246916	3.07983	0.00207119	0.0601992
ENSG00000213020.9	ZNF611	19	509.319	-0.126031	-3.08008	0.00206943	0.0601992
ENSG00000134283.17	PPHLN1	12	3353.04	-0.0826436	-3.07642	0.00209503	0.0607735
ENSG00000166888.11	STAT6	12	26099.4	0.094535	3.07609	0.00209734	0.0607735
ENSG00000211788.2	TRAV13-1	14	45.2009	-0.373771	-3.07562	0.00210066	0.0607735
ENSG00000211653.2	IGLV1-40	22	11569.5	-0.550767	-3.0758	0.0020994	0.0607735
ENSG00000164035.9	EMCN	4	229.251	0.351643	3.07437	0.00210949	0.0609583
ENSG00000176973.7	FAM89B	11	457.041	0.15474	3.07369	0.00211427	0.0610261
ENSG00000009413.15	REV3L	6	1376.05	-0.140319	-3.07169	0.00212847	0.0612356
ENSG00000068305.17	MEF2A	15	4484.28	-0.160338	-3.0713	0.00213132	0.0612356
ENSG00000267270.5	PARD6G-AS1	18	56.1492	0.22956	3.07172	0.00212826	0.0612356
ENSG00000124275.14	MTRR	5	1874.86	-0.0905515	-3.07015	0.00213953	0.0613328
ENSG00000256667.6	KLRA1P	12	477.699	-0.20266	-3.07014	0.0021396	0.0613328
ENSG00000184319.15	RPL23AP82	22	340.672	0.160678	3.06965	0.0021431	0.0613629
ENSG00000167523.13	SPATA33	16	445.283	0.147893	3.06907	0.00214726	0.0614037
ENSG00000185527.11	PDE6G	17	404.626	0.336097	3.06877	0.00214944	0.0614037
ENSG00000155026.16	RSPH10B	7	27.8824	0.410048	3.06705	0.00216185	0.0616878
ENSG00000065621.14	GSTO2	10	85.605	0.204458	3.06647	0.00216606	0.0617375
ENSG00000125826.20	RBCK1	20	9367.29	0.131719	3.06586	0.00217044	0.0617922
ENSG00000140650.11	PMM2	16	288.257	-0.212088	-3.06536	0.00217407	0.0618251
ENSG00000116750.13	UCHL5	1	1324.19	-0.120299	-3.06471	0.00217884	0.0618904
ENSG00000155304.5	HSPA13	21	1227.93	-0.233783	-3.0642	0.00218249	0.0619239
ENSG00000243650.3	RN7SL834P	2	53.9562	-0.304317	-3.06273	0.00219329	0.0621279
ENSG00000214174.8	AMZ2P1	17	865.239	0.178198	3.06254	0.00219465	0.0621279
ENSG00000204681.10	GABBR1	6	13937.1	0.182457	3.06181	0.00220005	0.0621403
ENSG00000256973.1	RP11-359J14.2	12	20.6123	-0.440913	-3.06199	0.0021987	0.0621403
ENSG00000083720.12	OXCT1	5	1194.7	-0.144021	-3.06078	0.00220765	0.0622845
ENSG00000110400.10	NECTIN1	11	911.459	0.217187	3.06036	0.00221069	0.0623
ENSG00000147437.9	GNRH1	8	493.634	0.222043	3.05935	0.00221821	0.0624417
ENSG00000231346.5	LINC01160	1	114.402	0.204907	3.05569	0.0022454	0.0625006
ENSG00000198837.9	DENND4B	1	15779.5	0.0987724	3.05642	0.00223997	0.0625006
ENSG00000244617.2	ASPRV1	2	383.563	0.244212	3.05733	0.0022332	0.0625006
ENSG00000144306.14	SCRN3	2	652.83	-0.0933197	-3.05728	0.00223356	0.0625006
ENSG00000111885.6	MAN1A1	6	4789.7	-0.22583	-3.0557	0.00224536	0.0625006
ENSG00000149043.16	SYT8	11	12.7192	0.567632	3.05608	0.00224248	0.0625006
ENSG00000185046.18	ANKS1B	12	45.1472	0.34318	3.05538	0.00224777	0.0625006
ENSG00000280206.1	CTB-193M12.5	16	258.609	0.240203	3.05706	0.00223519	0.0625006
ENSG00000270587.1	RP11-51F16.9	17	24.2083	-0.229577	-3.05841	0.00222517	0.0625006
ENSG00000196646.11	ZNF136	19	813.349	-0.0965989	-3.05547	0.00224705	0.0625006
ENSG00000123143.12	PKN1	19	13713.3	0.0960037	3.05803	0.00222797	0.0625006
ENSG00000162734.12	PEA15	1	9758.58	0.148227	3.05417	0.00225687	0.0626838
ENSG00000163132.6	MSX1	4	398.998	0.279457	3.05343	0.00226242	0.0626988
ENSG00000231852.6	CYP21A2	6	315.671	0.566859	3.0537	0.00226037	0.0626988
ENSG00000253441.1	IGHV3-25	14	34.4494	-0.717339	-3.0527	0.00226791	0.0627516
ENSG00000142552.7	RCN3	19	4183.08	0.207673	3.05251	0.00226934	0.0627516
ENSG00000229320.3	KRT8P12	3	654.229	0.176372	3.05076	0.00228263	0.0628584
ENSG00000272655.2	POLR2J4	7	543.784	0.113923	3.05154	0.00227671	0.0628584
ENSG00000257599.1	OVCH1-AS1	12	18.8291	0.677921	3.04969	0.00229078	0.0628584
ENSG00000259031.1	CTD-2062F14.3	14	17.5427	0.397781	3.05057	0.00228406	0.0628584
ENSG00000273855.1	RP11-133K1.12	15	90.1784	0.317022	3.05108	0.00228017	0.0628584
ENSG00000197535.14	MYO5A	15	2755.58	-0.121795	-3.04988	0.00228933	0.0628584
ENSG00000091262.15	ABCC6	16	107.357	0.293743	3.05016	0.00228719	0.0628584
ENSG00000133103.16	COG6	13	977.133	-0.106308	-3.04916	0.00229486	0.0629013
ENSG00000164008.14	C1orf50	1	418.145	0.113047	3.04755	0.00230713	0.0630993
ENSG00000148120.16	C9orf3	9	1692.2	0.190771	3.04761	0.00230668	0.0630993
ENSG00000276672.1	RP11-142E9.1	13	90.175	-0.293793	-3.0468	0.00231293	0.063189
ENSG00000229119.3	CTB-63M22.1	5	46.5169	0.402867	3.04608	0.00231846	0.063271
ENSG00000161904.11	LEMD2	6	5387.79	0.0912589	3.04528	0.00232463	0.0633703
ENSG00000162650.16	ATXN7L2	1	1076.05	0.16611	3.04417	0.00233323	0.0634664
ENSG00000179873.14	NLRP11	19	13.2082	-0.409623	-3.04445	0.00233105	0.0634664
ENSG00000176463.13	SLCO3A1	15	2622.12	0.199834	3.04117	0.00235663	0.0639638
ENSG00000160310.17	PRMT2	21	5471.41	0.0806951	3.04142	0.00235462	0.0639638
ENSG00000163291.14	PAQR3	4	405.885	-0.15497	-3.03946	0.00237004	0.0639997
ENSG00000164330.16	EBF1	5	1052.64	-0.183151	-3.04051	0.00236174	0.0639997
ENSG00000201302.1	SNORA65	9	17.9638	0.252319	3.0397	0.00236812	0.0639997
ENSG00000236710.1	AC108448.2	11	17.9851	0.420441	3.03937	0.00237074	0.0639997
ENSG00000039068.18	CDH1	16	1359.65	0.315852	3.04017	0.00236444	0.0639997
ENSG00000198835.3	GJC2	1	143.13	0.289618	3.03861	0.0023767	0.0640916
ENSG00000139618.14	BRCA2	13	435.528	-0.286501	-3.03774	0.0023836	0.0642083
ENSG00000166813.14	KIF7	15	434.67	0.197257	3.03734	0.00238678	0.064225
ENSG00000158486.13	DNAH3	16	15.1262	-0.303249	-3.0346	0.00240853	0.0647405
ENSG00000251039.2	IGKV2D-40	2	318.773	-0.525076	-3.03328	0.00241908	0.0649543
ENSG00000230882.1	AC005077.14	7	51.5392	0.472858	3.02998	0.00244567	0.0655978
ENSG00000243224.1	RP5-1157M23.2	3	24.4497	-0.244796	-3.02493	0.0024869	0.0664936
ENSG00000204227.4	RING1	6	3313.72	0.108186	3.02471	0.00248871	0.0664936
ENSG00000137216.18	TMEM63B	6	1559.15	0.0979454	3.02516	0.002485	0.0664936
ENSG00000211949.3	IGHV3-23	14	10400.6	-0.506767	-3.02459	0.00248969	0.0664936
ENSG00000105701.15	FKBP8	19	14283.9	0.141886	3.02414	0.00249339	0.0665215
ENSG00000119912.15	IDE	10	1659.57	-0.107803	-3.02361	0.00249782	0.0665685
ENSG00000261600.1	RP11-575H3.1	2	6.09444	-0.541595	-3.0207	0.00252191	0.0666423
ENSG00000012171.19	SEMA3B	3	848.21	0.333819	3.0204	0.00252443	0.0666423
ENSG00000179348.11	GATA2	3	1907.84	0.189863	3.02169	0.00251368	0.0666423
ENSG00000109471.4	IL2	4	9.33592	0.617731	3.01996	0.0025281	0.0666423
ENSG00000168438.14	CDC40	6	1465.4	-0.0952747	-3.02124	0.00251739	0.0666423
ENSG00000176853.15	FAM91A1	8	3546.92	-0.139365	-3.02286	0.00250395	0.0666423
ENSG00000198569.9	SLC34A3	9	11.0144	-0.367972	-3.02129	0.00251698	0.0666423
ENSG00000213931.5	HBE1	11	15.3833	0.510491	3.02146	0.00251556	0.0666423
ENSG00000257433.5	RP1-197B17.3	12	349.927	0.210741	3.01974	0.00252988	0.0666423
ENSG00000259490.2	IGHV3OR15-7	15	15.3694	-0.689171	-3.0199	0.00252858	0.0666423
ENSG00000276166.1	CTD-2600O9.2	16	31.5338	0.248424	3.01927	0.00253383	0.0666763
ENSG00000204290.10	BTNL2	6	13.8391	-0.355812	-3.01878	0.00253796	0.0667147
ENSG00000157778.8	PSMG3	7	1453.89	0.124573	3.01783	0.00254591	0.0667836
ENSG00000060709.14	RIMBP2	12	241.435	0.417318	3.01786	0.00254568	0.0667836
ENSG00000012232.8	EXTL3	8	2885.66	0.120195	3.01704	0.00255257	0.0668881
ENSG00000163539.16	CLASP2	3	2938.72	-0.0999593	-3.01667	0.00255564	0.0668984
ENSG00000122482.20	ZNF644	1	1753.17	-0.110565	-3.01515	0.00256851	0.067165
ENSG00000173208.3	ABCD2	12	132.252	-0.257456	-3.01445	0.00257447	0.0672505
ENSG00000188981.10	MSANTD1	4	108.671	0.190152	3.01363	0.00258141	0.0672821
ENSG00000250535.1	STK19B	6	211.547	0.786419	3.01247	0.00259132	0.0672821
ENSG00000162231.13	NXF1	11	16551.4	0.120088	3.01241	0.00259181	0.0672821
ENSG00000172273.12	HINFP	11	2091.06	0.125437	3.01273	0.00258911	0.0672821
ENSG00000211900.2	IGHJ6	14	2579.2	-0.474726	-3.01324	0.00258474	0.0672821
ENSG00000118271.9	TTR	18	29.2954	0.770962	3.01358	0.00258183	0.0672821
ENSG00000184731.5	FAM110C	2	52.7759	0.354136	3.0117	0.00259787	0.0673695
ENSG00000108389.9	MTMR4	17	4466.78	-0.097185	-3.01129	0.00260137	0.0673906
ENSG00000113838.12	TBCCD1	3	550.882	-0.104874	-3.01075	0.002606	0.0674408
ENSG00000137502.9	RAB30	11	1297.04	-0.213384	-3.00962	0.00261573	0.0676226
ENSG00000157873.17	TNFRSF14	1	13789.6	0.128108	3.00805	0.00262932	0.0679036
ENSG00000080824.18	HSP90AA1	14	35723.3	0.279654	3.0071	0.00263757	0.0680466
ENSG00000164252.12	AGGF1	5	1739.13	-0.0962072	-3.00433	0.00266166	0.0685973
ENSG00000143224.17	PPOX	1	1499.52	0.133499	3.00235	0.002679	0.0689308
ENSG00000132356.11	PRKAA1	5	4281.99	-0.140829	-3.00223	0.00268011	0.0689308
ENSG00000257345.2	RP11-511B23.1	12	22.792	-0.317869	-2.99899	0.00270879	0.069597
ENSG00000177200.16	CHD9	16	2764.58	-0.125838	-2.99842	0.0027138	0.0696541
ENSG00000116898.11	MRPS15	1	2261.12	0.0962095	2.99636	0.00273219	0.0700311
ENSG00000198952.8	SMG5	1	7784.84	0.101467	2.99553	0.00273968	0.0700311
ENSG00000273962.1	IGKV2-40	2	251.694	-0.574232	-2.99562	0.00273888	0.0700311
ENSG00000186019.10	AC084219.4	19	33.421	0.316497	2.99559	0.0027391	0.0700311
ENSG00000151229.12	SLC2A13	12	319.992	-0.165816	-2.99448	0.00274914	0.0702012
ENSG00000273363.1	RP11-285G1.14	10	23.8864	0.282359	2.99373	0.0027559	0.0702305
ENSG00000138606.19	SHF	15	297.623	0.178563	2.994	0.00275342	0.0702305
ENSG00000143552.9	NUP210L	1	25.5825	0.492329	2.99167	0.0027746	0.0702373
ENSG00000269961.1	CTD-2033C11.1	5	30.7748	0.240703	2.99173	0.00277406	0.0702373
ENSG00000133789.14	SWAP70	11	7818.16	-0.12153	-2.9924	0.00276797	0.0702373
ENSG00000149968.11	MMP3	11	5.30847	0.7871	2.99304	0.00276214	0.0702373
ENSG00000271424.1	RP11-647O20.1	14	20.7975	0.32913	2.99265	0.00276564	0.0702373
ENSG00000156873.15	PHKG2	16	2658.42	0.103906	2.99153	0.00277581	0.0702373
ENSG00000099840.13	IZUMO4	19	296.03	0.16029	2.99162	0.002775	0.0702373
ENSG00000204344.14	STK19	6	939.402	0.102263	2.99054	0.00278488	0.0703955
ENSG00000112893.9	MAN2A1	5	819.07	-0.244671	-2.98975	0.00279204	0.0704414
ENSG00000140090.17	SLC24A4	14	1386.29	0.24608	2.98972	0.00279232	0.0704414
ENSG00000186715.10	MST1L	1	290.822	0.37259	2.98843	0.00280414	0.0705262
ENSG00000138182.14	KIF20B	10	545.174	-0.224959	-2.9887	0.00280163	0.0705262
ENSG00000237989.1	LINC01679	21	234.659	-0.263436	-2.98844	0.00280405	0.0705262
ENSG00000164187.6	LMBRD2	5	886.89	-0.143141	-2.9879	0.00280899	0.070545
ENSG00000104983.8	CCDC61	19	934.889	0.130149	2.98774	0.00281052	0.070545
ENSG00000163810.11	TGM4	3	11.2578	0.475325	2.98649	0.00282199	0.0707528
ENSG00000214941.7	ZSWIM7	17	1588.07	0.120568	2.98622	0.00282446	0.0707528
ENSG00000140848.16	CPNE2	16	2666.4	0.142089	2.98415	0.00284364	0.0711622
ENSG00000196208.13	GREB1	2	40.1748	-0.293338	-2.98379	0.00284703	0.0711757
ENSG00000280347.1	AC000123.2	7	217.435	-0.196522	-2.98288	0.00285546	0.071244
ENSG00000149600.11	COMMD7	20	2969.82	0.105033	2.98305	0.00285393	0.071244
ENSG00000242265.5	PEG10	7	228.24	-0.257898	-2.98204	0.0028633	0.0712996
ENSG00000129003.15	VPS13C	15	7747.13	-0.145701	-2.98173	0.00286623	0.0712996
ENSG00000160888.6	IER2	19	5294.21	0.178753	2.98175	0.0028661	0.0712996
ENSG00000217130.1	RP3-375P9.2	6	20.4437	0.314559	2.98069	0.00287599	0.0714436
ENSG00000111358.13	GTF2H3	12	987.576	-0.10724	-2.98039	0.00287877	0.0714436
ENSG00000234465.10	PINLYP	19	200.618	0.195474	2.9802	0.00288058	0.0714436
ENSG00000214654.7	RP11-27I1.4	9	85.1549	-0.192426	-2.97848	0.00289685	0.071776
ENSG00000254220.1	IGKV2D-18	2	8.84451	-0.782726	-2.97649	0.00291572	0.0719501
ENSG00000273455.1	RP11-305O4.3	3	5.37092	0.496031	2.97622	0.00291826	0.0719501
ENSG00000091490.10	SEL1L3	4	10979.9	-0.233445	-2.97656	0.00291501	0.0719501
ENSG00000120519.14	SLC10A7	4	562.376	-0.122215	-2.97724	0.00290853	0.0719501
ENSG00000100906.10	NFKBIA	14	16850.3	0.173747	2.97657	0.00291495	0.0719501
ENSG00000272449.1	RP3-395M20.12	1	382.894	0.185833	2.97513	0.00292863	0.0721339
ENSG00000211958.2	IGHV3-38	14	33.5681	-0.573454	-2.97483	0.00293148	0.0721339
ENSG00000163812.13	ZDHHC3	3	3816.79	0.0626853	2.97367	0.00294257	0.0722086
ENSG00000178301.3	AQP11	11	100.957	-0.160787	-2.97361	0.00294317	0.0722086
ENSG00000120318.15	ARAP3	5	3599.58	0.170851	2.97321	0.00294702	0.0722322
ENSG00000132906.17	CASP9	1	1104.98	0.12734	2.97216	0.00295714	0.0722654
ENSG00000122432.17	SPATA1	1	97.8062	0.177032	2.97114	0.00296694	0.0722654
ENSG00000272574.1	RP11-359K18.4	1	7.64149	-0.369851	-2.96685	0.00300872	0.0722654
ENSG00000163702.18	IL17RC	3	1649.23	0.158693	2.97079	0.00297039	0.0722654
ENSG00000068745.14	IP6K2	3	5756.34	0.112531	2.96958	0.00298209	0.0722654
ENSG00000163683.11	SMIM14	4	3123.15	-0.156392	-2.97231	0.00295564	0.0722654
ENSG00000281398.2	SNHG4	5	179.085	-0.256175	-2.96607	0.00301635	0.0722654
ENSG00000236013.5	RP3-332B22.1	6	32.2404	0.395734	2.96669	0.00301025	0.0722654
ENSG00000185238.12	PRMT3	11	616.669	-0.117293	-2.96869	0.00299077	0.0722654
ENSG00000166148.3	AVPR1A	12	86.2161	-0.332608	-2.96878	0.0029898	0.0722654
ENSG00000273824.1	RP11-81H14.1	12	63.7531	-0.327378	-2.96674	0.00300977	0.0722654
ENSG00000258479.5	LINC00640	14	10.1696	0.332298	2.96766	0.00300078	0.0722654
ENSG00000104140.6	RHOV	15	11.7111	0.483298	2.96994	0.00297858	0.0722654
ENSG00000183655.12	KLHL25	15	334.358	0.178417	2.96887	0.00298901	0.0722654
ENSG00000062038.13	CDH3	16	1665.83	0.294446	2.96848	0.00299281	0.0722654
ENSG00000141012.12	GALNS	16	1994.33	0.115543	2.97086	0.00296969	0.0722654
ENSG00000132581.9	SDF2	17	1757.32	0.0851356	2.968	0.0029974	0.0722654
ENSG00000262873.1	CTD-2561B21.11	17	14.4143	0.317101	2.96883	0.00298934	0.0722654
ENSG00000105255.10	FSD1	19	213.199	0.286097	2.96593	0.00301767	0.0722654
ENSG00000235681.1	AC008746.5	19	18.8981	-0.242685	-2.96942	0.00298366	0.0722654
ENSG00000104970.10	KIR3DX1	19	125.581	-0.478013	-2.9678	0.00299935	0.0722654
ENSG00000100258.17	LMF2	22	8432.93	0.113502	2.96659	0.00301119	0.0722654
ENSG00000183696.13	UPP1	7	3220.21	0.250536	2.96311	0.00304548	0.0723247
ENSG00000155287.10	SLC25A28	10	3909.27	0.139812	2.9636	0.00304062	0.0723247
ENSG00000272274.1	LINC00551	13	5.02128	0.697628	2.96418	0.00303493	0.0723247
ENSG00000242472.1	IGHJ5	14	1143.35	-0.466995	-2.96481	0.0030287	0.0723247
ENSG00000181291.6	TMEM132E	17	67.7246	0.366159	2.96252	0.00305133	0.0723247
ENSG00000105401.8	CDC37	19	15863.1	0.110588	2.96246	0.00305194	0.0723247
ENSG00000269688.1	AC008982.2	19	32.1844	-0.33994	-2.96301	0.00304643	0.0723247
ENSG00000267265.5	CTC-550B14.7	19	75.0816	-0.222507	-2.96463	0.00303045	0.0723247
ENSG00000282995.1	FRG1EP	20	20.0528	0.458415	2.9637	0.00303963	0.0723247
ENSG00000269713.7	NBPF9	1	1080.4	-0.129042	-2.95909	0.00308547	0.0727637
ENSG00000227740.1	RP11-318C24.2	1	42.2224	0.272523	2.95972	0.0030792	0.0727637
ENSG00000239571.1	IGKV2D-30	2	106.274	-0.594165	-2.9599	0.00307738	0.0727637
ENSG00000114115.9	RBP1	3	1318.67	0.264439	2.95798	0.00309664	0.0727637
ENSG00000166483.10	WEE1	11	1148.13	-0.156198	-2.95929	0.00308345	0.0727637
ENSG00000119688.20	ABCD4	14	3568.62	0.08953	2.95836	0.00309278	0.0727637
ENSG00000261052.5	SULT1A3	16	54.4383	0.223432	2.95809	0.00309549	0.0727637
ENSG00000079134.11	THOC1	18	2328	0.112572	2.95839	0.00309247	0.0727637
ENSG00000175701.10	LINC00116	2	559.468	0.164564	2.95714	0.00310506	0.072794
ENSG00000227946.1	AC007383.3	2	98.3232	0.127278	2.95735	0.00310294	0.072794
ENSG00000261187.1	RP11-1007O24.2	15	59.8491	0.162308	2.95698	0.00310665	0.072794
ENSG00000180787.5	ZFP3	17	979.915	-0.12291	-2.95584	0.00311824	0.0729971
ENSG00000142102.15	PGGHG	11	25280.4	0.184203	2.95487	0.00312803	0.0730469
ENSG00000273172.1	LINC02091	17	34.6569	0.388103	2.95503	0.00312641	0.0730469
ENSG00000197114.11	ZGPAT	20	3753.12	0.096998	2.95476	0.00312912	0.0730469
ENSG00000179639.10	FCER1A	1	43	0.726615	2.9517	0.00316028	0.0734687
ENSG00000118246.13	FASTKD2	2	1288.47	-0.10271	-2.95185	0.00315874	0.0734687
ENSG00000239908.3	RN7SL75P	9	4.31309	-0.446604	-2.95126	0.00316481	0.0734687
ENSG00000136824.18	SMC2	9	1046.85	-0.191162	-2.95201	0.00315717	0.0734687
ENSG00000258558.1	RP11-159L20.2	14	6.96081	0.422688	2.95152	0.00316219	0.0734687
ENSG00000104964.14	AES	19	18801.3	0.0933462	2.95174	0.00315986	0.0734687
ENSG00000013306.15	SLC25A39	17	7759.97	0.170531	2.94946	0.00318331	0.07379
ENSG00000272669.1	RP3-508I15.21	22	559.144	0.19513	2.94934	0.00318454	0.07379
ENSG00000150787.7	PTS	11	433.952	0.115929	2.94727	0.00320593	0.0741977
ENSG00000165521.15	EML5	14	35.6202	-0.348856	-2.94706	0.00320807	0.0741977
ENSG00000196437.10	ZNF569	19	268.789	-0.103936	-2.94616	0.00321749	0.074347
ENSG00000077458.12	FAM76B	11	1827.41	-0.155148	-2.94367	0.0032435	0.0748787
ENSG00000164638.10	SLC29A4	7	251.068	0.232504	2.94314	0.00324899	0.0749363
ENSG00000171316.11	CHD7	8	2583.26	-0.145157	-2.94138	0.00326755	0.0752951
ENSG00000130656.4	HBZ	16	4.46359	0.810671	2.94	0.00328212	0.0755613
ENSG00000223609.7	HBD	11	10293.2	0.83261	2.93971	0.00328517	0.075562
ENSG00000172432.18	GTPBP2	6	5881.79	0.0882655	2.93936	0.00328888	0.0755777
ENSG00000158156.7	XKR8	1	1159.38	0.115776	2.93634	0.00332105	0.076241
ENSG00000171163.15	ZNF692	1	4098.18	0.171619	2.93609	0.00332383	0.076241
ENSG00000225938.1	RP4-575N6.4	1	33.5209	-0.233486	-2.93504	0.00333506	0.0762948
ENSG00000144747.15	TMF1	3	2268.26	-0.119496	-2.93526	0.00333269	0.0762948
ENSG00000152464.14	RPP38	10	505.283	0.0861318	2.93499	0.00333563	0.0762948
ENSG00000224505.2	AC002117.1	17	14.8981	-0.402472	-2.93473	0.00333837	0.0762948
ENSG00000071655.17	MBD3	19	6095.19	0.117276	2.93373	0.00334911	0.0764704
ENSG00000135953.10	MFSD9	2	599.157	-0.126358	-2.93297	0.00335742	0.0765203
ENSG00000211937.3	IGHV2-5	14	3772.97	-0.519659	-2.93303	0.00335671	0.0765203
ENSG00000134321.11	RSAD2	2	657.382	-0.312838	-2.93137	0.00337466	0.0767367
ENSG00000130222.10	GADD45G	9	298.165	0.369914	2.93121	0.00337642	0.0767367
ENSG00000189306.10	RRP7A	22	2656.15	0.149982	2.93096	0.00337918	0.0767367
ENSG00000182919.14	C11orf54	11	1273.29	-0.0816898	-2.93057	0.00338337	0.0767622
ENSG00000162517.12	PEF1	1	3789.63	0.0873778	2.9294	0.0033962	0.0769227
ENSG00000175893.11	ZDHHC21	9	2171.14	-0.162702	-2.9291	0.0033994	0.0769227
ENSG00000183723.12	CMTM4	16	406.227	0.162723	2.92824	0.00340888	0.0769227
ENSG00000105520.10	PLPPR2	19	3509.81	0.142373	2.92863	0.00340461	0.0769227
ENSG00000132793.11	LPIN3	20	1039.12	0.211431	2.92847	0.00340634	0.0769227
ENSG00000211663.2	IGLV3-19	22	7222.39	-0.561651	-2.92865	0.00340439	0.0769227
ENSG00000141258.12	SGSM2	17	8227.72	0.123664	2.92748	0.00341722	0.0769686
ENSG00000275055.1	CTC-471J1.11	19	19.8804	0.267086	2.9273	0.0034192	0.0769686
ENSG00000137504.13	CREBZF	11	8698.17	-0.142913	-2.92671	0.00342571	0.0770246
ENSG00000236296.7	GUSBP5	4	26.6967	-0.308724	-2.92622	0.00343112	0.077077
ENSG00000124813.20	RUNX2	6	771.713	0.184063	2.92593	0.00343424	0.0770779
ENSG00000242887.1	IGHJ3	14	1504.07	-0.476466	-2.92363	0.00345976	0.077553
ENSG00000175595.14	ERCC4	16	520.46	-0.11229	-2.92275	0.00346951	0.077553
ENSG00000121057.12	AKAP1	17	2139.59	-0.0858647	-2.92336	0.00346275	0.077553
ENSG00000211669.2	IGLV3-10	22	2471.34	-0.58512	-2.92279	0.00346914	0.077553
ENSG00000110042.7	DTX4	11	1805.41	0.208469	2.92199	0.00347801	0.0776424
ENSG00000110925.6	CSRNP2	12	2056.35	0.0952255	2.92138	0.00348481	0.077725
ENSG00000175646.3	PRM1	16	14.6439	0.695981	2.92104	0.00348861	0.0777405
ENSG00000196776.14	CD47	3	7858.87	-0.0944981	-2.92042	0.00349561	0.0777738
ENSG00000261834.2	IGHV3OR16-15	16	19.6146	-0.672368	-2.92002	0.00350006	0.0777878
ENSG00000105705.15	SUGP1	19	2577.4	0.0843154	2.91897	0.00351185	0.0779804
ENSG00000090659.17	CD209	19	230.059	-0.487903	-2.91839	0.00351849	0.0780586
ENSG00000150712.10	MTMR12	5	2000.33	-0.0780373	-2.9174	0.00352963	0.0781046
ENSG00000242611.2	AC093627.8	7	44.3349	0.484289	2.91737	0.00352992	0.0781046
ENSG00000266050.2	RP11-822E23.6	17	7.94116	0.435674	2.91767	0.00352656	0.0781046
ENSG00000165458.13	INPPL1	11	12512.6	0.0965244	2.91551	0.00355107	0.0784595
ENSG00000206140.10	TMEM191C	22	59.6198	0.262615	2.91513	0.00355537	0.0784595
ENSG00000100335.13	MIEF1	22	2517.16	-0.103656	-2.91522	0.00355436	0.0784595
ENSG00000114251.14	WNT5A	3	720.362	-0.310965	-2.91358	0.00357312	0.0786542
ENSG00000163626.16	COX18	4	1147.67	-0.0818279	-2.91373	0.00357141	0.0786542
ENSG00000197302.10	ZNF720	16	890.742	-0.104854	-2.91202	0.00359102	0.0789678
ENSG00000251323.2	RP11-452H21.4	11	49.3836	-0.278436	-2.91151	0.0035969	0.0790275
ENSG00000173200.12	PARP15	3	10633	-0.239961	-2.91115	0.00360099	0.079048
ENSG00000268087.1	CTC-429P9.2	19	92.0652	-0.179228	-2.9106	0.00360733	0.0791178
ENSG00000007908.15	SELE	1	9.16705	0.637795	2.90921	0.00362348	0.0794025
ENSG00000111057.10	KRT18	12	1769.42	0.250967	2.90826	0.0036345	0.0795047
ENSG00000141255.12	SPATA22	17	8.26078	0.589631	2.90772	0.00364077	0.0795724
ENSG00000225361.3	PPP1R26-AS1	9	99.3108	0.293395	2.90586	0.00366243	0.0797565
ENSG00000149054.15	ZNF215	11	283.654	-0.373101	-2.90586	0.00366247	0.0797565
ENSG00000130779.19	CLIP1	12	2874.09	-0.11646	-2.90607	0.00365995	0.0797565
ENSG00000125648.14	SLC25A23	19	1522.11	-0.118863	-2.90563	0.00366513	0.0797565
ENSG00000142409.5	ZNF787	19	2258.34	0.118832	2.90654	0.00365445	0.0797565
ENSG00000145495.15	MARCH6	5	9839.58	-0.105199	-2.90452	0.00367818	0.0799015
ENSG00000279434.1	RP11-85K15.3	14	231.513	0.188916	2.90452	0.00367819	0.0799015
ENSG00000182196.13	ARL6IP4	12	7584.15	0.107672	2.90409	0.00368325	0.0799422
ENSG00000113522.13	RAD50	5	2449	-0.0920877	-2.9003	0.00372809	0.0801063
ENSG00000254042.1	CTC-558O2.1	5	32.8394	0.412799	2.90277	0.00369876	0.0801063
ENSG00000005700.14	IBTK	6	2503.26	-0.0943108	-2.90176	0.00371067	0.0801063
ENSG00000086848.14	ALG9	11	1475.21	-0.126948	-2.90119	0.00371745	0.0801063
ENSG00000166261.10	ZNF202	11	1737.56	0.126802	2.90116	0.00371779	0.0801063
ENSG00000139651.10	ZNF740	12	3594.41	-0.0765082	-2.90265	0.00370022	0.0801063
ENSG00000087299.11	L2HGDH	14	237.571	-0.126992	-2.90039	0.00372704	0.0801063
ENSG00000258646.1	RP11-950C14.3	14	16.4716	0.273093	2.90155	0.00371317	0.0801063
ENSG00000011028.13	MRC2	17	4695.22	0.2309	2.90057	0.00372489	0.0801063
ENSG00000166342.18	NETO1	18	326.549	-0.402222	-2.90116	0.0037178	0.0801063
ENSG00000125726.10	CD70	19	111.602	-0.31755	-2.90048	0.00372596	0.0801063
ENSG00000185433.8	LINC00158	21	8.98369	-0.4114	-2.89993	0.00373243	0.0801063
ENSG00000127054.20	INTS11	1	7802.17	0.0922736	2.89563	0.00378397	0.080129
ENSG00000238260.1	RP11-46F15.2	1	101.908	0.247972	2.89868	0.00374735	0.080129
ENSG00000237463.5	RP11-280O1.2	1	45.2411	0.355095	2.8977	0.00375906	0.080129
ENSG00000136628.17	EPRS	1	4501.13	-0.145825	-2.89942	0.00373851	0.080129
ENSG00000075568.16	TMEM131	2	5096.87	-0.0746717	-2.89713	0.00376592	0.080129
ENSG00000142330.19	CAPN10	2	3723.61	0.127398	2.89847	0.0037499	0.080129
ENSG00000035928.15	RFC1	4	2960.81	-0.0733915	-2.89714	0.00376578	0.080129
ENSG00000198301.11	SDAD1	4	2348.12	-0.0886089	-2.89567	0.00378353	0.080129
ENSG00000170088.13	TMEM192	4	1040.63	-0.0968413	-2.89903	0.00374317	0.080129
ENSG00000158987.20	RAPGEF6	5	1533.45	-0.137249	-2.89823	0.00375279	0.080129
ENSG00000119326.14	CTNNAL1	9	1775.12	0.187355	2.89647	0.00377385	0.080129
ENSG00000253132.1	IGHV3-62	14	42.9941	-0.568792	-2.8953	0.00378791	0.080129
ENSG00000149932.16	TMEM219	16	5605.34	0.104666	2.89882	0.00374567	0.080129
ENSG00000074695.5	LMAN1	18	4750.29	-0.186421	-2.89677	0.00377023	0.080129
ENSG00000105583.9	WDR83OS	19	3803.13	0.0994349	2.89555	0.0037849	0.080129
ENSG00000184702.17	SEPT5	22	1144.16	0.220056	2.89726	0.00376436	0.080129
ENSG00000185633.10	NDUFA4L2	12	3582.15	0.271417	2.89502	0.00379132	0.0801291
ENSG00000149948.13	HMGA2	12	8.88894	0.543409	2.89477	0.00379433	0.0801291
ENSG00000120253.13	NUP43	6	2619.97	-0.0872032	-2.89401	0.00380353	0.0802558
ENSG00000256537.4	SMIM10L1	12	1152.6	0.0985935	2.89247	0.0038223	0.080516
ENSG00000259416.2	RP11-158M2.5	15	7.73446	0.442864	2.89251	0.00382181	0.080516
ENSG00000250254.1	PTTG2	4	24.3107	0.297744	2.88939	0.00385986	0.0808108
ENSG00000095397.13	WHRN	9	4980.22	0.246193	2.89	0.00385244	0.0808108
ENSG00000130717.12	UCK1	9	2193.71	0.0696922	2.88955	0.00385797	0.0808108
ENSG00000138107.12	ACTR1A	10	6793.14	0.0780012	2.88932	0.00386071	0.0808108
ENSG00000166734.18	CASC4	15	2582.14	-0.112349	-2.88981	0.0038547	0.0808108
ENSG00000103671.9	TRIP4	15	1551.94	0.083627	2.88932	0.00386076	0.0808108
ENSG00000125170.10	DOK4	16	1279.98	0.173325	2.8902	0.00385001	0.0808108
ENSG00000211685.3	IGLC7	22	1547.26	-0.566657	-2.88921	0.00386213	0.0808108
ENSG00000155729.12	KCTD18	2	874.259	-0.0995964	-2.88857	0.00386999	0.0809078
ENSG00000204427.11	ABHD16A	6	3664.68	0.0775002	2.8876	0.00388199	0.0810231
ENSG00000224067.2	RP11-430K21.2	9	45.8936	0.3867	2.88775	0.00388004	0.0810231
ENSG00000072832.14	CRMP1	4	358.613	0.261663	2.88642	0.00389655	0.0811898
ENSG00000124570.17	SERPINB6	6	11073.1	0.108459	2.88657	0.0038947	0.0811898
ENSG00000168096.14	ANKS3	16	1472.59	0.143693	2.88616	0.0038997	0.0811898
ENSG00000178750.2	STX19	3	26.0509	0.421204	2.88507	0.00391326	0.0812691
ENSG00000261604.1	CTD-2636A23.2	5	28.5724	0.323472	2.88554	0.00390748	0.0812691
ENSG00000141161.11	UNC45B	17	213.276	0.246879	2.88512	0.0039126	0.0812691
ENSG00000262497.1	FAM187B2P	19	12.3751	0.374499	2.8835	0.00393288	0.0816088
ENSG00000196187.11	TMEM63A	1	6343.68	0.147391	2.88214	0.00394983	0.0818927
ENSG00000131584.18	ACAP3	1	5814.63	0.130076	2.88019	0.00397438	0.0819798
ENSG00000228544.1	CCDC183-AS1	9	111.901	-0.216923	-2.88088	0.00396563	0.0819798
ENSG00000238795.1	SCARNA12	12	114.97	0.139076	2.88099	0.00396434	0.0819798
ENSG00000069493.14	CLEC2D	12	4837.69	-0.206676	-2.88029	0.00397309	0.0819798
ENSG00000277476.1	RP11-147L13.13	17	669.736	0.165457	2.88062	0.00396895	0.0819798
ENSG00000100225.17	FBXO7	22	6763.82	0.10199	2.88047	0.00397087	0.0819798
ENSG00000122254.6	HS3ST2	16	32.6924	0.650113	2.87923	0.00398643	0.0821074
ENSG00000169877.9	AHSP	16	382.673	0.821001	2.8781	0.00400079	0.0822987
ENSG00000261857.6	MIA	19	184.072	0.502585	2.87798	0.0040023	0.0822987
ENSG00000182149.20	IST1	16	10807.5	0.0562713	2.87758	0.00400741	0.0823362
ENSG00000169217.8	CD2BP2	16	6071.12	0.0717133	2.87659	0.00401993	0.0824579
ENSG00000175175.5	PPM1E	17	62.4046	-0.21043	-2.87679	0.00401744	0.0824579
ENSG00000271653.1	RP11-259K5.1	3	7.75959	0.601317	2.87557	0.00403297	0.0826269
ENSG00000137760.14	ALKBH8	11	560.009	-0.102375	-2.87543	0.00403477	0.0826269
ENSG00000104960.15	PTOV1	19	2795.51	0.118712	2.87494	0.004041	0.0826869
ENSG00000151247.12	EIF4E	4	1359.72	-0.0906954	-2.87349	0.00405961	0.0828888
ENSG00000038002.8	AGA	4	786.727	-0.136922	-2.87376	0.00405623	0.0828888
ENSG00000186654.20	PRR5	22	4357.38	0.159885	2.8734	0.00406081	0.0828888
ENSG00000198546.14	ZNF511	10	980.535	0.0977965	2.87269	0.00406994	0.0830076
ENSG00000279526.1	AC011239.2	2	5.56894	0.821809	2.87216	0.00407672	0.083078
ENSG00000156738.17	MS4A1	11	31764.5	-0.2727	-2.87191	0.00408004	0.083078
ENSG00000109736.14	MFSD10	4	5564.7	0.124517	2.87135	0.00408722	0.0831566
ENSG00000151876.12	FBXO4	5	638.749	-0.113776	-2.86948	0.0041115	0.08343
ENSG00000132846.5	ZBED3	5	561.594	-0.171432	-2.86998	0.00410504	0.08343
ENSG00000107140.15	TESK1	9	2473.08	0.111355	2.86929	0.00411399	0.08343
ENSG00000232294.5	RP4-715N11.2	20	5.94852	0.639599	2.86974	0.0041081	0.08343
ENSG00000087191.12	PSMC5	17	7065.08	0.0828046	2.86899	0.00411781	0.0834398
ENSG00000148384.12	INPP5E	9	3716.31	0.140667	2.86844	0.00412499	0.0835178
ENSG00000237772.1	AC092620.3	2	34.9566	0.469727	2.86727	0.00414028	0.0836362
ENSG00000117971.11	CHRNB4	15	28.9042	0.455114	2.86738	0.0041389	0.0836362
ENSG00000266644.1	RP11-927P21.2	17	5.17642	-0.563888	-2.86723	0.00414087	0.0836362
ENSG00000240132.1	ETF1P2	7	5.43505	-0.481335	-2.86669	0.00414796	0.0837118
ENSG00000116691.10	MIIP	1	3416.87	0.152151	2.86616	0.00415482	0.0837828
ENSG00000065485.19	PDIA5	3	1121.4	-0.169428	-2.86558	0.00416245	0.083869
ENSG00000130751.9	NPAS1	19	207.039	0.321518	2.86323	0.00419341	0.0844248
ENSG00000241351.3	IGKV3-11	2	11400.5	-0.461272	-2.8615	0.00421645	0.0846995
ENSG00000166881.9	NEMP1	12	1845.05	-0.12218	-2.86155	0.00421575	0.0846995
ENSG00000197982.13	C1orf122	1	1332.95	0.143006	2.86101	0.00422296	0.0847454
ENSG00000188603.18	CLN3	16	3337.66	0.102576	2.86076	0.00422626	0.0847454
ENSG00000196576.14	PLXNB2	22	29685.8	0.136593	2.86038	0.00423132	0.0847789
ENSG00000100601.9	ALKBH1	14	767.809	0.0764065	2.85879	0.0042526	0.085137
ENSG00000077800.11	FKBP6	7	7.12409	0.385748	2.85844	0.00425729	0.0851629
ENSG00000226306.6	NPY6R	5	281.601	0.291557	2.85807	0.0042623	0.0851949
ENSG00000178096.8	BOLA1	1	587.053	0.104769	2.85729	0.00427277	0.085336
ENSG00000155761.13	SPAG17	1	17.7131	0.375131	2.85664	0.00428152	0.0854059
ENSG00000137266.14	SLC22A23	6	1283.9	0.159183	2.85652	0.00428309	0.0854059
ENSG00000175470.18	PPP2R2D	10	2353.63	0.0878136	2.85581	0.00429269	0.085461
ENSG00000253209.1	IGHV3-65	14	55.7127	-0.598899	-2.85512	0.00430205	0.0855794
ENSG00000271788.1	CTD-2201E18.5	5	69.137	0.251878	2.8548	0.00430641	0.0855979
ENSG00000077150.18	NFKB2	10	8297.6	0.192225	2.85313	0.00432911	0.0857766
ENSG00000205863.10	C1QTNF9B	13	29.0377	0.407088	2.85328	0.00432709	0.0857766
ENSG00000099804.8	CDC34	19	2245.23	0.119476	2.85328	0.00432704	0.0857766
ENSG00000225828.1	FAM229A	1	446.519	0.217338	2.85094	0.00435904	0.0860295
ENSG00000184371.13	CSF1	1	8948.43	0.255037	2.85157	0.00435044	0.0860295
ENSG00000103024.7	NME3	16	3329.28	0.134876	2.85123	0.0043551	0.0860295
ENSG00000153885.14	KCTD15	19	2600.01	0.156429	2.85127	0.00435454	0.0860295
ENSG00000257103.8	LSM14A	19	6002.95	-0.0573541	-2.8507	0.0043623	0.0860295
ENSG00000279833.1	RP4-742C19.13	22	401.392	-0.180363	-2.85069	0.00436249	0.0860295
ENSG00000143590.13	EFNA3	1	114.555	-0.18876	-2.84853	0.00439211	0.0865453
ENSG00000132740.8	IGHMBP2	11	1987.7	0.156842	2.84799	0.00439957	0.0866241
ENSG00000229809.8	ZNF688	16	1098.19	0.116292	2.84739	0.00440787	0.0867192
ENSG00000139218.17	SCAF11	12	6953.92	-0.0956806	-2.84709	0.00441211	0.0867345
ENSG00000240211.1	RP11-758P17.3	7	15.778	0.334231	2.84676	0.00441669	0.0867565
ENSG00000188732.10	FAM221A	7	242.996	-0.140396	-2.8456	0.00443281	0.0868005
ENSG00000211713.3	TRBV6-4	7	11.9941	0.540343	2.84586	0.00442916	0.0868005
ENSG00000211968.3	IGHV1-58	14	314.737	-0.505153	-2.84578	0.00443031	0.0868005
ENSG00000099992.15	TBC1D10A	22	2682.07	0.102346	2.84486	0.00444313	0.0869346
ENSG00000184281.14	TSSC4	11	2220.74	0.105648	2.84403	0.00445474	0.0870937
ENSG00000275180.1	RP11-631N16.4	12	256.821	0.264115	2.8429	0.00447048	0.0873332
ENSG00000158985.13	CDC42SE2	5	5973.15	-0.126678	-2.84228	0.00447917	0.0874346
ENSG00000156162.16	DPY19L4	8	1177.22	-0.155982	-2.84139	0.00449168	0.0876105
ENSG00000188730.4	VWC2	7	21.3538	0.528535	2.84106	0.0044964	0.0876342
ENSG00000154727.10	GABPA	21	2143.79	-0.113834	-2.84034	0.00450659	0.0877646
ENSG00000124092.12	CTCFL	20	13.7569	0.476562	2.83975	0.00451492	0.0878584
ENSG00000185504.16	FAAP100	17	6010.73	0.12368	2.83919	0.00452281	0.0879434
ENSG00000131165.14	CHMP1A	16	5852.26	0.0980801	2.83861	0.00453109	0.0879678
ENSG00000101150.17	TPD52L2	20	7979.26	0.0920891	2.83879	0.00452852	0.0879678
ENSG00000149527.17	PLCH2	1	2015.21	0.272218	2.83192	0.00462697	0.0879688
ENSG00000226396.1	RP5-1056L3.3	1	164.924	0.351415	2.83783	0.00454217	0.0879688
ENSG00000144589.21	STK11IP	2	2967.31	0.101331	2.83427	0.00459305	0.0879688
ENSG00000206560.11	ANKRD28	3	2474.47	-0.108084	-2.8337	0.00460129	0.0879688
ENSG00000114902.13	SPCS1	3	3459.24	-0.142765	-2.83599	0.00456845	0.0879688
ENSG00000114120.11	SLC25A36	3	3942.16	-0.158822	-2.83608	0.00456709	0.0879688
ENSG00000129128.12	SPCS3	4	8396.85	-0.1217	-2.8322	0.00462286	0.0879688
ENSG00000205838.13	TTC23L	5	17.1795	-0.279423	-2.83785	0.00454181	0.0879688
ENSG00000095015.5	MAP3K1	5	4484.38	-0.129076	-2.8344	0.00459113	0.0879688
ENSG00000250461.1	RP11-631M6.2	5	6.87403	0.542432	2.83346	0.00460472	0.0879688
ENSG00000172426.15	RSPH9	6	60.6505	0.183325	2.83137	0.00463495	0.0879688
ENSG00000164535.14	DAGLB	7	2008.93	0.149521	2.83329	0.00460712	0.0879688
ENSG00000237065.2	NANOGP4	7	4.72711	0.463307	2.83427	0.00459299	0.0879688
ENSG00000228878.7	SEPT7-AS1	7	109.386	-0.20504	-2.83178	0.004629	0.0879688
ENSG00000214293.8	APTR	7	397.156	0.121878	2.83358	0.00460295	0.0879688
ENSG00000280303.2	ERICD	8	38.1851	0.239308	2.8324	0.00462004	0.0879688
ENSG00000202474.1	RNA5SP283	9	5.04416	-0.341568	-2.83469	0.00458707	0.0879688
ENSG00000271631.1	RP11-408O19.5	9	32.0187	0.256649	2.83123	0.004637	0.0879688
ENSG00000168056.15	LTBP3	11	9391.86	0.141872	2.83644	0.00456195	0.0879688
ENSG00000133704.9	IPO8	12	3364.37	-0.063804	-2.83706	0.00455314	0.0879688
ENSG00000277566.1	RP11-545P7.9	12	19.6019	0.394954	2.83558	0.00457424	0.0879688
ENSG00000133119.12	RFC3	13	565.903	-0.216485	-2.83111	0.00463864	0.0879688
ENSG00000169375.15	SIN3A	15	4285.8	-0.0822781	-2.83247	0.00461898	0.0879688
ENSG00000140450.8	ARRDC4	15	1559.46	0.165909	2.83647	0.00456146	0.0879688
ENSG00000126602.10	TRAP1	16	2457.7	-0.152689	-2.83281	0.00461405	0.0879688
ENSG00000072736.18	NFATC3	16	1178.84	-0.143246	-2.83488	0.00458427	0.0879688
ENSG00000103091.14	WDR59	16	3783.19	0.0931532	2.83101	0.00464011	0.0879688
ENSG00000108309.13	RUNDC3A	17	211.742	0.547137	2.83592	0.00456936	0.0879688
ENSG00000264235.5	RP13-270P17.1	18	28.2107	0.221468	2.83582	0.00457082	0.0879688
ENSG00000105755.7	ETHE1	19	1002.49	0.148134	2.83338	0.00460579	0.0879688
ENSG00000099326.8	MZF1	19	2807.41	0.141701	2.83202	0.00462552	0.0879688
ENSG00000164038.14	SLC9B2	4	604.729	-0.112211	-2.82931	0.00466488	0.0881711
ENSG00000260048.2	IGHV1OR16-3	16	8.47058	-0.681561	-2.82934	0.00466439	0.0881711
ENSG00000103021.9	CCDC113	16	48.7258	-0.236015	-2.82938	0.0046639	0.0881711
ENSG00000101134.11	DOK5	20	26.8139	0.434671	2.82983	0.00465722	0.0881711
ENSG00000238151.1	MLLT10P1	20	7.06367	0.352414	2.82808	0.00468287	0.0884443
ENSG00000280047.1	CTC-463A16.1	5	193.283	0.26963	2.82771	0.0046882	0.0884782
ENSG00000231249.1	ITPR1-AS1	3	33.9736	0.211532	2.82673	0.00470263	0.0886514
ENSG00000164047.4	CAMP	3	495.42	0.641235	2.82554	0.00472015	0.0886514
ENSG00000070882.12	OSBPL3	7	2964.68	-0.150105	-2.82617	0.00471081	0.0886514
ENSG00000140297.12	GCNT3	15	17.4116	-0.30354	-2.82622	0.00471014	0.0886514
ENSG00000167646.13	DNAAF3	19	14.7309	-0.298118	-2.8254	0.00472217	0.0886514
ENSG00000101158.13	NELFCD	20	4449.56	0.084627	2.82591	0.0047147	0.0886514
ENSG00000226332.2	RP11-157P1.4	20	242.83	0.181006	2.82584	0.00471569	0.0886514
ENSG00000124104.18	SNX21	20	1506.11	0.131136	2.82319	0.00475489	0.0891987
ENSG00000143793.12	C1orf35	1	1260.64	0.11445	2.82217	0.00476998	0.0892775
ENSG00000145241.10	CENPC	4	1697.95	-0.0923869	-2.82167	0.00477736	0.0892775
ENSG00000279204.1	RP11-175K6.2	5	51.0174	-0.247427	-2.82109	0.00478611	0.0892775
ENSG00000215548.2	FRG1JP	9	65.7285	0.332665	2.82171	0.0047769	0.0892775
ENSG00000139291.13	TMEM19	12	1572.77	-0.130578	-2.82135	0.00478216	0.0892775
ENSG00000140470.13	ADAMTS17	15	260.253	0.225304	2.82075	0.0047912	0.0892775
ENSG00000248099.3	INSL3	19	169.95	0.291013	2.82083	0.00478994	0.0892775
ENSG00000268938.2	AC005387.3	19	35.7333	0.182633	2.82157	0.00477889	0.0892775
ENSG00000090372.14	STRN4	19	8216.15	0.0871051	2.82157	0.00477887	0.0892775
ENSG00000255585.3	RP11-188C12.2	9	111.483	-0.305219	-2.81955	0.00480914	0.0894271
ENSG00000167244.18	IGF2	11	1233.89	0.384789	2.81949	0.00480995	0.0894271
ENSG00000235111.1	RP1-29C18.8	22	173.483	0.295358	2.81967	0.00480738	0.0894271
ENSG00000237624.1	OXCT2P1	1	25.2435	-0.334899	-2.81832	0.00482759	0.0896885
ENSG00000108773.10	KAT2A	17	12220	0.155494	2.81751	0.00483978	0.0898482
ENSG00000131142.13	CCL25	19	21.4554	-0.475285	-2.81714	0.00484538	0.0898856
ENSG00000112183.14	RBM24	6	58.4561	-0.385044	-2.81678	0.00485075	0.0899185
ENSG00000269343.6	ZNF587B	19	925.036	-0.12418	-2.81627	0.00485852	0.0899959
ENSG00000162458.12	FBLIM1	1	4084.68	0.206446	2.81547	0.00487058	0.0900429
ENSG00000116191.17	RALGPS2	1	4568.7	-0.207185	-2.81539	0.00487185	0.0900429
ENSG00000234883.5	MIR155HG	21	518.727	-0.216137	-2.81562	0.0048683	0.0900429
ENSG00000279675.1	RP11-454H19.2	11	6.57862	0.497268	2.81514	0.00487562	0.0900461
ENSG00000226342.1	NMD3P1	7	9.75782	-0.382643	-2.81463	0.00488334	0.0901222
ENSG00000118007.12	STAG1	3	1185.12	-0.141105	-2.81409	0.0048916	0.090208
ENSG00000054219.10	LY75	2	2124.68	-0.170662	-2.81309	0.00490679	0.090355
ENSG00000198862.13	LTN1	21	1947.73	-0.13236	-2.81171	0.00492792	0.0906108
ENSG00000114316.12	USP4	3	5383.82	0.071269	2.81142	0.00493232	0.090625
ENSG00000277462.1	ZNF670	1	133.693	-0.141484	-2.81011	0.00495245	0.0907051
ENSG00000272707.1	RP11-534C12.1	3	5.21238	0.379303	2.80906	0.00496869	0.0907051
ENSG00000153721.18	CNKSR3	6	1806.4	0.259255	2.80997	0.00495464	0.0907051
ENSG00000284523.1	RP13-968A2.1	7	8.36118	-0.32569	-2.80878	0.00497293	0.0907051
ENSG00000196937.10	FAM3C	7	1938.12	-0.123687	-2.80926	0.00496555	0.0907051
ENSG00000147601.13	TERF1	8	988.282	-0.0843548	-2.80889	0.00497131	0.0907051
ENSG00000173933.19	RBM4	11	5760.41	0.103526	2.80908	0.00496832	0.0907051
ENSG00000160588.9	MPZL3	11	1137.1	0.177666	2.81081	0.00494164	0.0907051
ENSG00000223510.6	CDRT15	17	8.71153	0.451616	2.80973	0.00495835	0.0907051
ENSG00000167671.11	UBXN6	19	6614.71	0.10238	2.81053	0.00494595	0.0907051
ENSG00000270210.1	RP11-373D23.3	2	77.5826	0.284139	2.80797	0.00498549	0.090822
ENSG00000064651.13	SLC12A2	5	807.158	-0.138456	-2.8079	0.00498659	0.090822
ENSG00000163518.10	FCRL4	1	113.698	-0.453855	-2.80743	0.00499391	0.0908662
ENSG00000169957.9	ZNF768	16	2070.38	0.0914147	2.80704	0.00499991	0.0908662
ENSG00000155016.17	CYP2U1	4	908.685	-0.117214	-2.80484	0.00503409	0.0913546
ENSG00000143862.7	ARL8A	1	2876.14	0.0974786	2.80336	0.00505738	0.0913925
ENSG00000176907.4	C8orf4	8	5261.07	0.394063	2.80415	0.00504491	0.0913925
ENSG00000070610.14	GBA2	9	7802.07	0.0748067	2.80331	0.00505808	0.0913925
ENSG00000139289.13	PHLDA1	12	3368.48	0.269132	2.80407	0.00504625	0.0913925
ENSG00000125898.12	FAM110A	20	1758	0.189879	2.80343	0.00505628	0.0913925
ENSG00000281849.3	RP13-465B17.4	X_and_Y	7.21386	0.327246	2.80397	0.0050478	0.0913925
ENSG00000236901.6	MIR600HG	9	1406.43	-0.20747	-2.80133	0.00508918	0.091888
ENSG00000185904.11	LINC00839	10	600.201	0.212411	2.79993	0.00511133	0.092155
ENSG00000186635.14	ARAP1	11	16679.2	0.119932	2.80005	0.00510954	0.092155
ENSG00000155850.7	SLC26A2	5	940.76	-0.106174	-2.7991	0.00512459	0.0921947
ENSG00000228278.3	ORM2	9	38.8589	0.407858	2.7994	0.00511982	0.0921947
ENSG00000100626.16	GALNT16	14	2865.53	0.365277	2.79932	0.00512108	0.0921947
ENSG00000173041.11	ZNF680	7	676.112	-0.126375	-2.7985	0.00513398	0.0922973
ENSG00000253535.5	RP11-624C23.1	8	12.0235	-0.395503	-2.7973	0.00515322	0.0925609
ENSG00000186567.12	CEACAM19	19	685.186	0.166652	2.79712	0.00515604	0.0925609
ENSG00000138031.14	ADCY3	2	1774.83	-0.16394	-2.79555	0.0051812	0.0927464
ENSG00000251139.2	RP11-701P16.2	4	25.733	0.546535	2.79602	0.00517361	0.0927464
ENSG00000247516.6	MIR4458HG	5	312.51	0.183132	2.79573	0.00517825	0.0927464
ENSG00000002330.13	BAD	11	947.623	0.117357	2.79578	0.00517754	0.0927464
ENSG00000107521.18	HPS1	10	7584.17	0.0738654	2.79472	0.00519446	0.0929174
ENSG00000136014.11	USP44	12	177.893	-0.159409	-2.79416	0.00520348	0.0930122
ENSG00000151881.14	TMEM267	5	635.389	-0.119591	-2.7935	0.00521404	0.0930681
ENSG00000213221.4	DNLZ	9	478.148	0.182034	2.79363	0.00521197	0.0930681
ENSG00000238279.1	BX470102.3	1	48.8077	0.273656	2.79281	0.00522517	0.0931338
ENSG00000152669.8	CCNO	5	4.55387	-0.487827	-2.79303	0.00522176	0.0931338
ENSG00000232613.6	AC007386.4	2	185.312	-0.292679	-2.79248	0.00523053	0.0931631
ENSG00000277873.1	RP11-33N14.3	12	8.04317	0.309581	2.79224	0.00523448	0.0931671
ENSG00000253414.2	RP11-150O12.6	8	77.2372	0.36882	2.79095	0.00525535	0.0934721
ENSG00000280119.1	AC093642.1	2	305.825	-0.348426	-2.79016	0.00526822	0.0936344
ENSG00000126214.21	KLC1	14	7108.81	0.0629831	2.78888	0.00528899	0.0939369
ENSG00000068912.13	ERLEC1	2	3263.81	-0.188076	-2.78831	0.00529831	0.093969
ENSG00000260844.2	RP11-578F21.9	15	17.5672	0.451922	2.78846	0.00529591	0.093969
ENSG00000257605.2	RP11-680A11.5	12	131.162	0.168794	2.78774	0.00530773	0.0940694
ENSG00000170734.11	POLH	6	719.685	-0.138149	-2.78724	0.00531588	0.0941147
ENSG00000085265.10	FCN1	9	6588.24	0.383577	2.78712	0.00531781	0.0941147
ENSG00000248810.1	RP11-362F19.1	4	77.1012	0.378315	2.78666	0.00532544	0.0941831
ENSG00000211654.2	IGLV5-37	22	280.911	-0.617243	-2.78586	0.00533856	0.0943484
ENSG00000157978.11	LDLRAP1	1	9823.07	0.148049	2.78327	0.00538143	0.0945055
ENSG00000168874.12	ATOH8	2	2014.42	0.27225	2.78349	0.00537767	0.0945055
ENSG00000259863.1	SH3RF3-AS1	2	19.9155	-0.295177	-2.78396	0.00536995	0.0945055
ENSG00000115020.16	PIKFYVE	2	4643.52	-0.125625	-2.78381	0.00537237	0.0945055
ENSG00000270419.1	CAHM	6	168.377	0.180956	2.78429	0.0053645	0.0945055
ENSG00000232903.2	LINC01166	10	8.32485	-0.648246	-2.78476	0.00535666	0.0945055
ENSG00000239617.1	RP11-302B13.1	12	19.3694	0.312251	2.78366	0.00537487	0.0945055
ENSG00000168282.5	MGAT2	14	65.4628	-0.225184	-2.78346	0.00537827	0.0945055
ENSG00000105610.4	KLF1	19	200.797	0.719732	2.78474	0.00535703	0.0945055
ENSG00000272084.1	RP5-1126H10.2	1	127.892	0.189896	2.78285	0.00538843	0.0945621
ENSG00000260618.1	RP11-23N2.4	15	47.1866	-0.302993	-2.78134	0.0054135	0.0949354
ENSG00000002016.17	RAD52	12	1133.61	0.201286	2.78037	0.00542971	0.09502
ENSG00000258469.1	CHMP4BP1	14	79.8448	0.521428	2.78059	0.00542596	0.09502
ENSG00000118004.17	COLEC11	2	236.928	0.298423	2.77758	0.00547653	0.0950583
ENSG00000004534.14	RBM6	3	22533.4	0.17102	2.77747	0.00547832	0.0950583
ENSG00000081041.8	CXCL2	4	389.371	0.42272	2.77783	0.00547236	0.0950583
ENSG00000250764.1	CTD-2152M20.2	5	45.6981	0.195277	2.77701	0.00548618	0.0950583
ENSG00000166925.8	TSC22D4	7	8794.2	0.109835	2.77738	0.00547998	0.0950583
ENSG00000233901.5	LINC01503	9	495.636	0.283531	2.77707	0.00548505	0.0950583
ENSG00000005810.17	MYCBP2	13	7654.84	-0.106832	-2.77865	0.00545851	0.0950583
ENSG00000235984.5	GPC5-AS1	13	4.77254	0.584333	2.77808	0.00546816	0.0950583
ENSG00000166426.7	CRABP1	15	1434.56	0.381634	2.7787	0.0054577	0.0950583
ENSG00000206172.8	HBA1	16	3886.91	0.656247	2.77763	0.00547561	0.0950583
ENSG00000166816.13	LDHD	16	117.301	0.30772	2.77702	0.00548597	0.0950583
ENSG00000244097.1	RPS4XP17	17	4.85565	-0.37724	-2.77662	0.00549268	0.0950583
ENSG00000239884.3	RN7SL608P	17	13.2278	0.297334	2.77856	0.00545997	0.0950583
ENSG00000167565.12	SERTAD3	19	1725.29	0.117961	2.77854	0.00546041	0.0950583
ENSG00000104866.10	PPP1R37	19	2494.42	0.100729	2.77681	0.00548949	0.0950583
ENSG00000243056.1	EIF4EBP3	5	1273.08	0.111751	2.77608	0.00550192	0.0951525
ENSG00000204619.7	PPP1R11	6	2792.24	0.074597	2.77567	0.00550876	0.0952049
ENSG00000240303.7	ACAD11	3	3441.45	0.169562	2.77522	0.00551641	0.0952057
ENSG00000138835.22	RGS3	9	3548.76	0.128466	2.77525	0.00551595	0.0952057
ENSG00000117425.13	PTCH2	1	523.849	0.230314	2.7748	0.00552357	0.0952635
ENSG00000214652.5	ZNF727	7	17.8979	-0.417077	-2.77379	0.00554067	0.0954926
ENSG00000189060.5	H1F0	22	3942.87	-0.251563	-2.77356	0.00554471	0.0954964
ENSG00000248890.1	HHIP-AS1	4	26.7582	0.244259	2.77263	0.00556055	0.0957034
ENSG00000163472.18	TMEM79	1	681.264	0.151175	2.77186	0.00557378	0.0957993
ENSG00000143353.11	LYPLAL1	1	702.051	-0.10827	-2.77201	0.0055711	0.0957993
ENSG00000171148.13	TADA3	3	4636.25	0.0979929	2.77051	0.00559688	0.0958338
ENSG00000176783.14	RUFY1	5	4213.51	0.0678111	2.77091	0.00559003	0.0958338
ENSG00000164796.17	CSMD3	8	75.5802	0.430359	2.7704	0.00559876	0.0958338
ENSG00000232591.1	RP5-1031D4.2	10	6.19199	-0.535633	-2.77046	0.00559776	0.0958338
ENSG00000063854.12	HAGH	16	2033.19	0.101589	2.77117	0.0055855	0.0958338
ENSG00000269524.1	CTB-83J4.1	19	4.78519	0.430397	2.77091	0.00559006	0.0958338
ENSG00000170365.9	SMAD1	4	407.396	-0.201048	-2.76817	0.00563725	0.0964026
ENSG00000137331.11	IER3	6	2411.41	0.323597	2.76803	0.0056397	0.0964026
ENSG00000104267.9	CA2	8	683.54	0.448064	2.76743	0.00564996	0.0964222
ENSG00000196123.12	KIAA0895L	16	3913.05	0.181641	2.76738	0.0056509	0.0964222
ENSG00000186020.12	ZNF529	19	1763.15	-0.0996346	-2.76729	0.0056524	0.0964222
ENSG00000119321.8	FKBP15	9	7082.2	0.0952507	2.767	0.00565741	0.0964418
ENSG00000170989.8	S1PR1	1	5332.66	-0.147108	-2.76672	0.00566231	0.0964597
ENSG00000053501.12	USE1	19	1656.58	0.143691	2.76649	0.0056663	0.0964621
ENSG00000157916.19	RER1	1	6614.12	0.0518156	2.76502	0.00569193	0.0967011
ENSG00000058804.11	NDC1	1	1114.55	-0.127001	-2.76542	0.00568489	0.0967011
ENSG00000255320.1	RP11-755F10.1	11	31.1955	-0.193546	-2.76511	0.00569037	0.0967011
ENSG00000174780.15	SRP72	4	3836.16	-0.105642	-2.76449	0.00570127	0.0967614
ENSG00000139428.11	MMAB	12	1057.77	0.102621	2.76437	0.00570322	0.0967614
ENSG00000133739.15	LRRCC1	8	503.425	-0.132667	-2.76397	0.00571025	0.096815
ENSG00000175895.3	PLEKHF2	8	1757.35	-0.145163	-2.76359	0.00571697	0.0968633
ENSG00000237187.8	NR2F1-AS1	5	356.397	0.287233	2.76187	0.00574709	0.0970131
ENSG00000160867.14	FGFR4	5	3345.96	0.220521	2.76175	0.00574918	0.0970131
ENSG00000187735.13	TCEA1	8	2471.61	-0.109143	-2.76263	0.00573373	0.0970131
ENSG00000147570.9	DNAJC5B	8	59.3496	-0.358054	-2.76209	0.00574332	0.0970131
ENSG00000179058.6	C9orf50	9	10.588	0.343607	2.76154	0.00575295	0.0970131
ENSG00000270318.1	IGHV3OR16-11	16	8.18512	-0.606281	-2.76172	0.00574978	0.0970131
ENSG00000211650.2	IGLV5-45	22	1155.73	-0.548539	-2.76255	0.00573521	0.0970131
ENSG00000189120.4	SP6	17	158.406	0.347082	2.76065	0.0057686	0.0972116
ENSG00000160741.16	CRTC2	1	7047.67	0.0873787	2.75972	0.00578512	0.0972935
ENSG00000165702.13	GFI1B	9	155.029	0.412294	2.75995	0.00578108	0.0972935
ENSG00000150893.10	FREM2	13	34.6741	0.514479	2.75992	0.00578159	0.0972935
ENSG00000121068.13	TBX2	17	4034.42	0.236213	2.75948	0.00578932	0.0972986
ENSG00000175087.9	PDIK1L	1	542.614	-0.120864	-2.75804	0.00581492	0.0974301
ENSG00000144485.10	HES6	2	528.272	0.284689	2.75818	0.00581249	0.0974301
ENSG00000225697.12	SLC26A6	3	2268.47	0.140032	2.75794	0.0058166	0.0974301
ENSG00000158856.17	DMTN	8	1817.98	0.299109	2.75877	0.00580195	0.0974301
ENSG00000149557.12	FEZ1	11	927.088	0.163718	2.75824	0.00581135	0.0974301
ENSG00000157191.19	NECAP2	1	7194.36	0.0868492	2.75651	0.00584217	0.0974503
ENSG00000240429.1	LRRFIP1P1	3	58.5385	-0.251062	-2.75693	0.00583464	0.0974503
ENSG00000081189.15	MEF2C	5	4041.68	-0.101994	-2.75642	0.00584371	0.0974503
ENSG00000184347.14	SLIT3	5	2145.93	0.294589	2.75748	0.00582486	0.0974503
ENSG00000198563.13	DDX39B	6	20617.5	0.0832097	2.75661	0.00584043	0.0974503
ENSG00000188403.7	IGHV1OR15-9	15	31.2585	-0.543883	-2.75712	0.00583123	0.0974503
ENSG00000267736.2	HMGB2P1	19	10.5087	0.349672	2.75635	0.00584507	0.0974503
ENSG00000249993.1	BFSP2-AS1	3	11.4876	-0.386199	-2.75607	0.00585011	0.0974693
ENSG00000206384.10	COL6A6	3	294.87	0.458432	2.7556	0.00585838	0.0975186
ENSG00000279530.2	RP11-398J13.1	12	11.19	-0.605996	-2.75547	0.00586086	0.0975186
ENSG00000120992.17	LYPLA1	8	2361.48	-0.113542	-2.75438	0.00588037	0.0977782
ENSG00000204580.13	DDR1	6	1904.2	0.128852	2.7541	0.00588537	0.0977964
ENSG00000135929.8	CYP27A1	2	1574.34	0.185376	2.75355	0.00589536	0.0978325
ENSG00000165030.3	NFIL3	9	1844.02	0.213874	2.75361	0.00589426	0.0978325
ENSG00000238132.2	CASC4P1	13	10.4182	-0.421728	-2.75286	0.00590773	0.0979079
ENSG00000242220.6	TCP10L	21	38.4928	0.281866	2.75297	0.00590565	0.0979079
ENSG00000106400.11	ZNHIT1	7	3839.62	0.0875987	2.75216	0.0059203	0.0979217
ENSG00000268357.1	VN1R81P	19	17.0124	-0.257745	-2.75219	0.00591983	0.0979217
ENSG00000271032.1	CTD-2527I21.14	19	183.259	0.163177	2.75245	0.00591504	0.0979217
ENSG00000204653.9	ASPDH	19	16.4944	-0.306952	-2.75176	0.00592765	0.0979785
ENSG00000111653.19	ING4	12	2955.02	0.090141	2.75132	0.00593559	0.098045
ENSG00000097021.19	ACOT7	1	1292.4	0.176807	2.75029	0.00595424	0.0982882
ENSG00000139574.8	NPFF	12	302.756	0.189856	2.74962	0.00596647	0.0984251
ENSG00000168246.5	UBTD2	5	673.246	0.101447	2.74926	0.00597303	0.0984685
ENSG00000280135.1	RP1-47M23.3	6	508.73	-0.258646	-2.7485	0.00598678	0.0985486
ENSG00000283103.1	LLNLR-245B6.1	19	637.718	-0.13332	-2.74834	0.0059897	0.0985486
ENSG00000149599.15	DUSP15	20	173.345	-0.295975	-2.74851	0.0059867	0.0985486
ENSG00000184584.12	TMEM173	5	6765.52	0.128765	2.74805	0.00599517	0.0985493
ENSG00000130304.16	SLC27A1	19	1988.04	0.115727	2.74791	0.00599762	0.0985493
ENSG00000181638.17	ZFP41	8	683.471	-0.0932662	-2.74716	0.00601129	0.098709
ENSG00000253745.1	RP11-350F16.1	8	55.6981	0.346808	2.74687	0.00601662	0.0987317
ENSG00000248677.1	LINC02102	5	13.8453	0.301548	2.74467	0.00605718	0.0991046
ENSG00000204188.7	GGNBP1	6	6.13047	-0.323081	-2.74456	0.00605914	0.0991046
ENSG00000085788.13	DDHD2	8	2611.27	-0.0957655	-2.74484	0.00605405	0.0991046
ENSG00000005238.19	FAM214B	9	3810.21	0.145355	2.74512	0.00604881	0.0991046
ENSG00000188599.17	NPIPP1	16	1189.33	0.166577	2.74506	0.00604998	0.0991046
ENSG00000176731.11	C8orf59	8	1207.33	-0.115796	-2.74387	0.00607188	0.099248
ENSG00000275155.1	CTD-2595P9.4	16	40.6145	0.270978	2.74287	0.00609047	0.0994221
ENSG00000215305.9	VPS16	20	3202.33	0.0769456	2.74305	0.00608715	0.0994221
ENSG00000227954.6	TARID	6	778.136	0.382562	2.74136	0.00611845	0.0998137
ENSG00000158055.15	GRHL3	1	8.23306	-0.356212	-2.74035	0.00613746	0.0999641
ENSG00000228589.3	SPCS2P4	1	32.3277	-0.301683	-2.74009	0.00614218	0.0999641
ENSG00000112619.7	PRPH2	6	119.277	0.21162	2.7396	0.00615135	0.0999641
ENSG00000140396.12	NCOA2	8	2900.19	-0.11497	-2.73959	0.00615164	0.0999641
ENSG00000139974.15	SLC38A6	14	548.811	0.125656	2.73984	0.00614694	0.0999641
ENSG00000198597.8	ZNF536	19	73.7908	0.250839	2.74013	0.00614146	0.0999641
ENSG00000196295.11	AC005154.6	7	4276.87	0.144696	2.73831	0.0061755	0.100161
ENSG00000091137.11	SLC26A4	7	26.501	-0.222468	-2.7383	0.00617578	0.100161
ENSG00000153048.10	CARHSP1	16	2177.97	0.118812	2.73837	0.00617447	0.100161
ENSG00000162383.11	SLC1A7	1	57.4301	0.38283	2.73688	0.00620247	0.100205
ENSG00000138801.8	PAPSS1	4	1852.46	-0.136943	-2.73745	0.00619176	0.100205
ENSG00000151502.10	VPS26B	11	3422.47	0.0734541	2.73751	0.00619056	0.100205
ENSG00000211974.3	IGHV2-70D	14	450.543	-0.705384	-2.7371	0.00619828	0.100205
ENSG00000221887.5	HMSD	18	41.3726	0.313024	2.73716	0.00619725	0.100205
ENSG00000211640.4	IGLV6-57	22	3849.23	-0.470563	-2.73705	0.00619926	0.100205
ENSG00000053770.11	AP5M1	14	2053.02	-0.0853628	-2.73652	0.00620937	0.100251
ENSG00000160963.13	COL26A1	7	16.8692	0.464752	2.73588	0.0062214	0.100381
ENSG00000262712.1	RP11-295D4.1	16	41.1376	0.214245	2.73563	0.00622607	0.100391
ENSG00000068615.17	REEP1	2	362.211	0.236621	2.73446	0.00624832	0.100472
ENSG00000169964.7	TMEM42	3	781.599	0.123434	2.73454	0.00624669	0.100472
ENSG00000250327.1	RPSAP70	4	9.29475	0.317071	2.73466	0.00624453	0.100472
ENSG00000263465.4	SRSF8	11	3669.75	-0.082838	-2.73431	0.00625114	0.100472
ENSG00000213411.2	RBM22P2	13	40.244	0.345857	2.73478	0.00624222	0.100472
ENSG00000072518.20	MARK2	11	4925.01	0.0869457	2.73378	0.00626115	0.100568
ENSG00000169435.13	RASSF6	4	63.6008	-0.404865	-2.73294	0.00627717	0.100761
ENSG00000131370.15	SH3BP5	3	611.676	-0.230179	-2.7323	0.00628937	0.100892
ENSG00000135999.11	EPC2	2	1518.82	-0.0944803	-2.73163	0.00630214	0.101032
ENSG00000116539.12	ASH1L	1	3781.13	-0.115392	-2.73123	0.00630988	0.101091
ENSG00000277402.1	MIR6891	6	66.863	0.431577	2.72993	0.00633473	0.101328
ENSG00000110080.18	ST3GAL4	11	3265.14	0.17321	2.72983	0.00633678	0.101328
ENSG00000260592.1	CTA-363E6.6	16	13.2736	0.655155	2.73019	0.00632982	0.101328
ENSG00000137267.5	TUBB2A	6	226.567	0.26589	2.72887	0.00635516	0.101473
ENSG00000167995.15	BEST1	11	2225.99	0.186393	2.72881	0.00635625	0.101473
ENSG00000038219.12	BOD1L1	4	5214.9	-0.122587	-2.72774	0.00637694	0.101548
ENSG00000173992.8	CCS	11	3011.7	0.118399	2.72795	0.00637298	0.101548
ENSG00000269352.1	PTOV1-AS2	19	1762.63	0.124257	2.72821	0.00636791	0.101548
ENSG00000122304.10	PRM2	16	25.7847	0.6672	2.72739	0.00638374	0.101559
ENSG00000176542.9	USF3	3	1684.92	-0.118069	-2.72697	0.00639195	0.101625
ENSG00000197147.13	LRRC8B	1	738.592	-0.129323	-2.72584	0.00641377	0.101822
ENSG00000164031.16	DNAJB14	4	2609.03	-0.115506	-2.72595	0.00641163	0.101822
ENSG00000267711.1	RP11-686D22.5	17	11.742	0.317618	2.7257	0.0064165	0.101822
ENSG00000169220.17	RGS14	5	5175.89	0.128593	2.72509	0.00642838	0.101881
ENSG00000178685.13	PARP10	8	11495.6	0.144455	2.72522	0.00642588	0.101881
ENSG00000144029.11	MRPS5	2	2625.35	0.0813142	2.72471	0.00643579	0.101934
ENSG00000223839.7	FAM95B1	9	87.5217	0.295217	2.72342	0.00646103	0.102096
ENSG00000138131.3	LOXL4	10	453.257	0.287563	2.72386	0.00645232	0.102096
ENSG00000266865.6	RP11-848P1.9	17	163.712	0.16626	2.72335	0.00646232	0.102096
ENSG00000182057.4	OGFRP1	22	17.3625	-0.240498	-2.72363	0.00645684	0.102096
ENSG00000167123.18	CERCAM	9	1534.98	0.205487	2.72306	0.00646809	0.102122
ENSG00000120832.9	MTERF2	12	1227.52	0.146781	2.7227	0.00647513	0.102167
ENSG00000280411.1	IGHV1-69D	14	2609.33	-0.54539	-2.72249	0.00647911	0.102167
ENSG00000244921.2	MTCYBP18	5	13.8432	-0.398139	-2.71998	0.00652849	0.102774
ENSG00000104381.12	GDAP1	8	347.941	-0.150439	-2.71971	0.00653401	0.102774
ENSG00000126822.16	PLEKHG3	14	4213.62	0.15082	2.71984	0.00653126	0.102774
ENSG00000272008.1	RP11-393I2.4	6	40.7339	-0.191684	-2.71889	0.00655006	0.102827
ENSG00000136051.13	WASHC4	12	5139.81	-0.122563	-2.71897	0.0065485	0.102827
ENSG00000074410.13	CA12	15	141.352	0.362399	2.71901	0.0065478	0.102827
ENSG00000211649.3	IGLV7-46	22	2713.35	-0.579209	-2.7187	0.00655382	0.102827
ENSG00000268573.1	RP11-158H5.7	18	157.436	-0.150173	-2.71841	0.00655959	0.102853
ENSG00000167005.13	NUDT21	16	3435.39	-0.0898376	-2.71806	0.00656668	0.1029
ENSG00000107651.12	SEC23IP	10	2582.04	-0.071339	-2.71753	0.00657706	0.102998
ENSG00000124224.16	PPP4R1L	20	1290.58	0.105682	2.71699	0.00658785	0.103103
ENSG00000185133.13	INPP5J	22	47.1317	0.237502	2.71651	0.00659733	0.103186
ENSG00000276454.1	RP11-493L12.7	12	6.64527	0.367483	2.71541	0.00661939	0.103338
ENSG00000166823.5	MESP1	15	28.5616	-0.301249	-2.71554	0.00661682	0.103338
ENSG00000104804.7	TULP2	19	60.9942	0.217066	2.71582	0.00661122	0.103338
ENSG00000228702.1	RP11-671E7.1	10	5.03293	0.396157	2.71489	0.00662974	0.103435
ENSG00000273759.1	RP4-563E14.1	20	211.279	0.169813	2.71453	0.00663692	0.103482
ENSG00000222057.1	RNU4-62P	3	15.721	0.378275	2.71422	0.00664325	0.103516
ENSG00000163082.9	SGPP2	2	173.301	-0.292001	-2.71394	0.00664873	0.103537
ENSG00000279140.1	RP11-477I4.4	14	43.5901	0.263532	2.71353	0.00665711	0.103539
ENSG00000211647.1	IGLV5-48	22	57.9197	-0.521136	-2.7137	0.00665372	0.103539
ENSG00000183814.15	LIN9	1	218.959	-0.14479	-2.71325	0.00666274	0.103562
ENSG00000228325.5	IGKV3D-7	2	247.761	-0.515831	-2.71281	0.00667144	0.103633
ENSG00000152492.13	CCDC50	3	7455.18	-0.0947216	-2.71178	0.00669234	0.103893
ENSG00000115825.9	PRKD3	2	3936.56	-0.0978433	-2.71125	0.00670292	0.103928
ENSG00000167967.15	E4F1	16	2798.56	0.0840499	2.71143	0.0066993	0.103928
ENSG00000180901.10	KCTD2	17	3206.27	0.0778438	2.71095	0.00670915	0.103961
ENSG00000163629.12	PTPN13	4	882.102	-0.266248	-2.71051	0.00671806	0.104034
ENSG00000137166.14	FOXP4	6	1513.37	-0.149809	-2.70942	0.00674007	0.104142
ENSG00000231793.5	DOC2GP	11	145.423	0.230562	2.70914	0.00674579	0.104142
ENSG00000259502.1	RP11-643G16.3	14	4.76387	0.476469	2.70921	0.00674435	0.104142
ENSG00000136371.10	MTHFS	15	658.511	0.150381	2.70965	0.00673539	0.104142
ENSG00000128283.6	CDC42EP1	22	2567.41	0.217862	2.70965	0.00673535	0.104142
ENSG00000169313.9	P2RY12	3	160.651	-0.415771	-2.70893	0.00674997	0.104142
ENSG00000160055.19	TMEM234	1	1063.97	0.123912	2.70791	0.00677078	0.104269
ENSG00000165476.13	REEP3	10	1281.98	-0.142029	-2.70771	0.00677488	0.104269
ENSG00000258181.1	RP11-493L12.4	12	31.744	-0.239145	-2.70795	0.00677	0.104269
ENSG00000211959.2	IGHV4-39	14	5580.64	-0.556855	-2.70793	0.00677037	0.104269
ENSG00000124222.22	STX16	20	14599.8	0.091041	2.70729	0.00678341	0.104336
ENSG00000164011.17	ZNF691	1	858.789	0.121447	2.7062	0.00680591	0.104379
ENSG00000134461.15	ANKRD16	10	294.726	-0.122967	-2.70614	0.00680708	0.104379
ENSG00000275294.4	RP11-428O18.6	13	16.8283	-0.370621	-2.70637	0.00680226	0.104379
ENSG00000256229.7	ZNF486	19	384.034	-0.110088	-2.70616	0.00680671	0.104379
ENSG00000248936.1	RP11-36B15.1	4	24.3821	0.274573	2.70523	0.00682569	0.104517
ENSG00000008277.14	ADAM22	7	411.394	-0.153281	-2.70522	0.00682602	0.104517
ENSG00000146828.17	SLC12A9	7	7319.2	0.183635	2.70503	0.0068298	0.104517
ENSG00000275791.1	TRBV10-3	7	27.736	0.441827	2.70448	0.00684109	0.104517
ENSG00000215910.7	C1orf167	1	9.05853	-0.46602	-2.70376	0.00685599	0.104641
ENSG00000131669.9	NINJ1	9	5205.54	0.146651	2.70366	0.00685796	0.104641
ENSG00000111321.10	LTBR	12	4897.3	0.14873	2.70332	0.00686504	0.104641
ENSG00000275902.1	RP13-1032I1.11	17	70.853	0.19042	2.70324	0.00686665	0.104641
ENSG00000261485.1	PAN3-AS1	13	246.69	0.162784	2.70142	0.00690451	0.105101
ENSG00000256812.1	CAPNS2	16	8.11068	0.375621	2.70084	0.00691636	0.105217
ENSG00000211779.3	TRAV5	14	17.1519	-0.382196	-2.70045	0.0069245	0.105277
ENSG00000148341.17	SH3GLB2	9	5886.36	0.0915383	2.69973	0.00693958	0.105442
ENSG00000237575.4	PYY2	17	145.784	0.234682	2.69887	0.00695747	0.10565
ENSG00000211952.3	IGHV4-28	14	364.709	-0.471018	-2.69762	0.00698374	0.10592
ENSG00000277089.4	AC069363.1	17	574.819	0.353486	2.69765	0.00698306	0.10592
ENSG00000107404.19	DVL1	1	3976.19	0.103161	2.69661	0.00700489	0.106048
ENSG00000129245.11	FXR2	17	2292.53	0.0665787	2.69684	0.00700015	0.106048
ENSG00000198336.9	MYL4	17	101.437	0.452169	2.69667	0.00700357	0.106048
ENSG00000133624.13	ZNF767P	7	3376.68	0.146331	2.69615	0.00701454	0.10613
ENSG00000154274.14	C4orf19	4	16.6063	0.35146	2.69549	0.00702852	0.106277
ENSG00000138593.8	SECISBP2L	15	2560.22	-0.126713	-2.69485	0.00704206	0.106418
ENSG00000154222.14	CC2D1B	1	3736.49	0.072342	2.69392	0.00706164	0.106507
ENSG00000131941.7	RHPN2	19	166.818	-0.195782	-2.69376	0.007065	0.106507
ENSG00000211666.2	IGLV2-14	22	15579.4	-0.454126	-2.69418	0.00705624	0.106507
ENSG00000100207.18	TCF20	22	2000.81	-0.0958046	-2.69404	0.00705913	0.106507
ENSG00000116031.8	CD207	2	25.5742	0.587243	2.69314	0.00707822	0.106642
ENSG00000143297.18	FCRL5	1	10341.7	-0.272522	-2.69125	0.00711841	0.106798
ENSG00000164077.13	MON1A	3	542.918	0.136156	2.6921	0.00710046	0.106798
ENSG00000053254.15	FOXN3	14	2485.67	-0.110748	-2.69219	0.00709848	0.106798
ENSG00000231475.3	IGHV4-31	14	1429.76	-0.549508	-2.69189	0.00710488	0.106798
ENSG00000159713.10	TPPP3	16	787.017	0.33311	2.69116	0.00712032	0.106798
ENSG00000141504.11	SAT2	17	3968.25	0.114867	2.69108	0.00712202	0.106798
ENSG00000179477.9	ALOX12B	17	11.5341	-0.347023	-2.69105	0.00712273	0.106798
ENSG00000267565.1	CTC-559E9.8	19	27.1702	-0.179234	-2.69122	0.00711914	0.106798
ENSG00000122176.10	FMOD	1	2457.12	0.2642	2.68959	0.00715401	0.106886
ENSG00000241163.7	LINC00877	3	215.564	0.248337	2.68964	0.00715302	0.106886
ENSG00000248367.1	CTB-129O4.1	5	52.3504	0.205656	2.68958	0.00715423	0.106886
ENSG00000110274.15	CEP164	11	2733.12	0.0735945	2.68987	0.00714804	0.106886
ENSG00000251161.3	RP11-540O11.1	15	18.5414	0.266311	2.68965	0.0071528	0.106886
ENSG00000167674.14	CTB-50L17.10	19	3231.2	0.07767	2.68985	0.00714848	0.106886
ENSG00000163703.17	CRELD1	3	2797.9	0.194538	2.68934	0.00715935	0.106899
ENSG00000170509.11	HSD17B13	4	84.872	0.292819	2.68885	0.00716979	0.106927
ENSG00000233836.7	RP11-255H23.2	19	93.9934	-0.188165	-2.68898	0.00716705	0.106927
ENSG00000117586.10	TNFSF4	1	259.372	-0.157528	-2.68826	0.00718264	0.106942
ENSG00000145244.11	CORIN	4	278.058	-0.449041	-2.68844	0.00717859	0.106942
ENSG00000170185.9	USP38	4	1245.56	-0.104615	-2.68821	0.00718359	0.106942
ENSG00000205221.12	VIT	2	12.0304	0.515741	2.68758	0.00719721	0.107081
ENSG00000272953.1	RP11-1275H24.2	7	48.6854	0.230178	2.68719	0.00720557	0.107142
ENSG00000099860.8	GADD45B	19	5139.13	0.221986	2.68637	0.00722333	0.107342
ENSG00000226328.6	NUP50-AS1	22	1007.75	0.117326	2.68485	0.0072563	0.107768
ENSG00000279453.1	RP3-425C14.4	6	469.735	-0.157777	-2.68455	0.00726272	0.107799
ENSG00000232229.5	LINC00865	10	116.134	0.239865	2.68413	0.00727179	0.10787
ENSG00000142449.12	FBN3	19	5.01934	0.48548	2.68379	0.00727919	0.107916
ENSG00000250067.11	YJEFN3	19	1322.03	0.193444	2.68314	0.00729342	0.108063
ENSG00000147573.16	TRIM55	8	14.6241	-0.479746	-2.68262	0.00730475	0.108137
ENSG00000180745.4	CLRN3	10	6.08324	0.535018	2.68252	0.00730707	0.108137
ENSG00000263683.1	RP4-777O23.1	7	18.4961	0.2163	2.68228	0.00731231	0.10815
ENSG00000099957.16	P2RX6	22	1500.77	0.268329	2.682	0.00731846	0.108177
ENSG00000261555.1	CTD-3229J4.1	16	6.30933	0.514262	2.68068	0.00734736	0.108541
ENSG00000125944.18	HNRNPR	1	6549.75	-0.102311	-2.68009	0.00736027	0.108602
ENSG00000106479.10	ZNF862	7	2681.6	0.105537	2.67989	0.00736453	0.108602
ENSG00000103226.17	NOMO3	16	137.214	-0.249532	-2.68014	0.00735911	0.108602
ENSG00000178184.15	PARD6G	18	340.684	0.200478	2.67945	0.00737426	0.108681
ENSG00000021762.19	OSBPL5	11	4776.96	0.132257	2.67823	0.0074012	0.108822
ENSG00000235718.8	MFRP	11	5.44132	0.455552	2.6784	0.0073975	0.108822
ENSG00000166173.10	LARP6	15	188.856	0.265672	2.6788	0.00738872	0.108822
ENSG00000260228.5	RP11-483P21.2	16	84.5567	0.281023	2.67846	0.00739608	0.108822
ENSG00000121390.18	PSPC1	13	2029.36	-0.0733663	-2.67769	0.0074131	0.108933
ENSG00000109762.15	SNX25	4	1281.18	-0.117426	-2.67668	0.00743565	0.109008
ENSG00000134900.11	TPP2	13	4260.04	-0.0814086	-2.67686	0.00743168	0.109008
ENSG00000100554.11	ATP6V1D	14	1381.95	0.110084	2.67692	0.00743018	0.109008
ENSG00000266283.1	RP11-627G18.1	18	14.9387	-0.305326	-2.67672	0.00743465	0.109008
ENSG00000203804.4	ADAMTSL4-AS1	1	60.8466	0.299381	2.67564	0.00745875	0.109037
ENSG00000219222.1	RPL12P47	6	4.48757	-0.420462	-2.67601	0.00745053	0.109037
ENSG00000213930.11	GALT	9	3039.78	0.102924	2.67593	0.00745233	0.109037
ENSG00000167552.13	TUBA1A	12	5826.15	0.207443	2.67561	0.00745941	0.109037
ENSG00000152192.7	POU4F1	13	8.36328	-0.416741	-2.67579	0.00745531	0.109037
ENSG00000198821.10	CD247	1	3573.97	0.186859	2.67297	0.00751835	0.109082
ENSG00000213047.12	DENND1B	1	921.575	-0.114475	-2.6717	0.00754692	0.109082
ENSG00000118257.16	NRP2	2	1460.03	-0.185887	-2.67475	0.0074786	0.109082
ENSG00000154767.14	XPC	3	2033.04	-0.099239	-2.67198	0.00754048	0.109082
ENSG00000121440.14	PDZRN3	3	197.964	0.261556	2.67227	0.007534	0.109082
ENSG00000244361.1	RPL30P7	5	8.31966	0.408804	2.67398	0.0074956	0.109082
ENSG00000204389.9	HSPA1A	6	10006.4	0.588455	2.6726	0.00752658	0.109082
ENSG00000279565.1	RP4-570O12.3	6	44.6719	-0.339093	-2.67172	0.00754642	0.109082
ENSG00000178445.9	GLDC	9	158.173	-0.546018	-2.67316	0.00751402	0.109082
ENSG00000148516.21	ZEB1	10	1917.65	-0.113589	-2.67263	0.00752598	0.109082
ENSG00000107581.12	EIF3A	10	9416.99	-0.114419	-2.67423	0.00749	0.109082
ENSG00000111145.7	ELK3	12	3594.56	-0.13313	-2.6719	0.00754238	0.109082
ENSG00000196593.9	ANKRD20A19P	13	231.041	0.362147	2.67309	0.0075156	0.109082
ENSG00000211947.2	IGHV3-21	14	4492.6	-0.489833	-2.67392	0.00749714	0.109082
ENSG00000197253.13	TPSB2	16	131.786	0.626106	2.67432	0.00748806	0.109082
ENSG00000105321.12	CCDC9	19	2127.21	0.105986	2.67157	0.00754965	0.109082
ENSG00000160318.6	CLDND2	19	187.149	0.240214	2.67267	0.00752492	0.109082
ENSG00000124216.3	SNAI1	20	708.063	0.255205	2.6723	0.00753334	0.109082
ENSG00000116871.15	MAP7D1	1	8232.57	0.100568	2.67067	0.00757005	0.109249
ENSG00000173137.11	ADCK5	8	1525.37	0.118291	2.67048	0.00757432	0.109249
ENSG00000054793.13	ATP9A	20	964.669	0.150387	2.67074	0.00756841	0.109249
ENSG00000168159.11	RNF187	1	5945.39	0.09729	2.6701	0.00758277	0.109308
ENSG00000283175.1	RP11-208N14.5	3	4.72117	0.613389	2.66983	0.007589	0.109335
ENSG00000144357.16	UBR3	2	2092.89	-0.117446	-2.66944	0.00759785	0.109337
ENSG00000161249.20	DMKN	19	161.389	-0.246891	-2.66961	0.00759392	0.109337
ENSG00000104946.12	TBC1D17	19	4628.21	0.111188	2.66796	0.00763131	0.109755
ENSG00000118454.12	ANKRD13C	1	1121.15	-0.088857	-2.66692	0.00765492	0.10993
ENSG00000138018.17	SELENOI	2	1557.39	-0.130491	-2.66667	0.00766077	0.10993
ENSG00000090054.13	SPTLC1	9	1443.12	-0.105042	-2.66656	0.00766324	0.10993
ENSG00000246250.2	RP11-613D13.5	11	34.0483	-0.269241	-2.66646	0.00766542	0.10993
ENSG00000205436.7	EXOC3L4	14	729.678	0.252823	2.66671	0.00765978	0.10993
ENSG00000165917.9	RAPSN	11	70.5839	0.243301	2.66589	0.00767839	0.109995
ENSG00000100003.17	SEC14L2	22	186.73	0.183925	2.66588	0.00767875	0.109995
ENSG00000214655.10	ZSWIM8	10	9535.51	0.0890899	2.66456	0.00770884	0.110133
ENSG00000166169.16	POLL	10	2112.96	0.0949682	2.66506	0.00769745	0.110133
ENSG00000171791.12	BCL2	18	3425.81	-0.115971	-2.6645	0.00771038	0.110133
ENSG00000142544.6	CTU1	19	352.897	0.212862	2.6647	0.00770573	0.110133
ENSG00000100325.14	ASCC2	22	4524.49	0.0721148	2.66492	0.0077007	0.110133
ENSG00000182827.8	ACBD3	1	1802.08	-0.107417	-2.66333	0.0077371	0.110388
ENSG00000244005.12	NFS1	20	1454.81	0.0779829	2.6634	0.00773558	0.110388
ENSG00000149541.9	B3GAT3	11	3119.76	0.109596	2.66238	0.00775898	0.110637
ENSG00000253729.7	PRKDC	8	6950.36	-0.111297	-2.6618	0.00777231	0.110764
ENSG00000087085.13	ACHE	7	416.762	0.277108	2.66119	0.00778661	0.110905
ENSG00000237424.1	FOXD2-AS1	1	274.439	0.223438	2.66059	0.00780032	0.110975
ENSG00000073282.12	TP63	3	31.5151	-0.292215	-2.66054	0.00780146	0.110975
ENSG00000138696.10	BMPR1B	4	144.863	0.26638	2.6604	0.00780483	0.110975
ENSG00000119917.13	IFIT3	10	2161.64	-0.243004	-2.65974	0.00782018	0.11113
ENSG00000037637.10	FBXO42	1	2178.6	0.0624149	2.65943	0.00782722	0.111159
ENSG00000158941.16	CCAR2	8	6723.13	0.0818996	2.65888	0.00784	0.111159
ENSG00000168300.13	PCMTD1	8	5126.73	-0.10461	-2.65905	0.00783615	0.111159
ENSG00000166206.14	GABRB3	15	104.02	-0.318051	-2.659	0.00783736	0.111159
ENSG00000138095.18	LRPPRC	2	4897.54	-0.089979	-2.65846	0.0078498	0.111167
ENSG00000169740.13	ZNF32	10	1273.5	0.0987236	2.65815	0.00785704	0.111167
ENSG00000256591.5	RP11-286N22.8	11	54.3128	0.260171	2.6581	0.00785833	0.111167
ENSG00000103485.17	QPRT	16	1468.44	0.192884	2.65834	0.00785276	0.111167
ENSG00000169750.8	RAC3	17	85.4088	0.248268	2.65778	0.00786583	0.11121
ENSG00000280543.1	ASAP1-IT2	8	41.6821	0.358402	2.65666	0.0078919	0.111516
ENSG00000108175.16	ZMIZ1	10	13493.2	-0.127276	-2.65647	0.00789645	0.111517
ENSG00000175322.11	ZNF519	18	322.4	-0.141135	-2.65565	0.00791557	0.111724
ENSG00000225439.2	BOLA3-AS1	2	89.0762	0.161932	2.65495	0.00793211	0.111832
ENSG00000153786.12	ZDHHC7	16	5252.67	0.0770888	2.65503	0.00793021	0.111832
ENSG00000121769.7	FABP3	1	837.882	0.391215	2.65392	0.00795616	0.111865
ENSG00000115317.11	HTRA2	2	1434.85	0.0791295	2.65421	0.00794944	0.111865
ENSG00000138161.13	CUZD1	10	210.479	0.212071	2.65413	0.00795124	0.111865
ENSG00000177112.7	MRVI1-AS1	11	29.5051	0.284241	2.6539	0.00795683	0.111865
ENSG00000175906.4	ARL4D	17	1142.93	0.257676	2.6537	0.00796134	0.111866
ENSG00000198015.12	MRPL42	12	1861.91	-0.071423	-2.65315	0.00797455	0.111988
ENSG00000263961.6	C1orf186	1	363.225	-0.238879	-2.65279	0.00798285	0.112042
ENSG00000281974.1	RP11-411A19.5	10	34.0435	-0.291849	-2.65015	0.00804555	0.112795
ENSG00000273680.1	RP11-996F15.6	12	57.6441	0.153969	2.64921	0.00806809	0.113048
ENSG00000075151.20	EIF4G3	1	4954.16	-0.0935943	-2.64881	0.00807755	0.113064
ENSG00000247626.4	MARS2	2	597.467	-0.15484	-2.64859	0.00808281	0.113064
ENSG00000259940.2	CTD-3203P2.1	16	59.0779	0.217603	2.64867	0.00808092	0.113064
ENSG00000100401.19	RANGAP1	22	6242.08	0.110389	2.6483	0.00808965	0.113097
ENSG00000224259.6	LINC01133	1	5.23305	0.712983	2.64714	0.00811747	0.113398
ENSG00000102606.17	ARHGEF7	13	9723.6	0.161237	2.64703	0.00812027	0.113398
ENSG00000272699.1	RP11-145M9.5	3	8.60966	0.321188	2.6462	0.00814025	0.113443
ENSG00000120129.5	DUSP1	5	28090.7	0.289211	2.64611	0.00814224	0.113443
ENSG00000198825.12	INPP5F	10	1213.14	-0.134434	-2.64615	0.00814146	0.113443
ENSG00000250548.6	RP11-47I22.2	14	61.0294	0.274464	2.64595	0.00814616	0.113443
ENSG00000279066.1	HEXDC-IT1	17	59.6662	-0.200957	-2.64668	0.00812859	0.113443
ENSG00000218226.1	TATDN2P2	6	53.6297	-0.311691	-2.64553	0.00815625	0.113521
ENSG00000162885.12	B3GALNT2	1	250.278	-0.163868	-2.64517	0.008165	0.113579
ENSG00000246851.1	RP11-544A12.8	9	13.1846	-0.350675	-2.64493	0.00817075	0.113596
ENSG00000115355.15	CCDC88A	2	3000.67	-0.118229	-2.64416	0.00818939	0.113787
ENSG00000204390.9	HSPA1L	6	270.873	0.157469	2.64385	0.00819699	0.113787
ENSG00000126456.15	IRF3	19	8760.11	0.111852	2.6438	0.00819813	0.113787
ENSG00000260418.1	RP3-406A7.7	6	23.7581	0.290678	2.6434	0.00820772	0.113857
ENSG00000204843.12	DCTN1	2	8404.76	0.0584077	2.64278	0.00822277	0.113922
ENSG00000123201.14	GUCY1B2	13	178.849	0.334112	2.6429	0.00822002	0.113922
ENSG00000132388.12	UBE2G1	17	2734.23	-0.142703	-2.64265	0.00822608	0.113922
ENSG00000005187.11	ACSM3	16	267.134	0.3176	2.64233	0.00823372	0.113965
ENSG00000143774.16	GUK1	1	11463.1	0.120396	2.64077	0.00827167	0.114175
ENSG00000106366.8	SERPINE1	7	1894.13	0.583354	2.64124	0.00826026	0.114175
ENSG00000205866.3	FAM99A	11	62.4758	0.551797	2.64088	0.00826916	0.114175
ENSG00000152749.7	GPR180	13	705.734	-0.112983	-2.64097	0.00826679	0.114175
ENSG00000121413.12	ZSCAN18	19	1805.24	0.12404	2.64152	0.00825345	0.114175
ENSG00000082438.15	COBLL1	2	1993.87	-0.188072	-2.63964	0.00829934	0.114493
ENSG00000128731.15	HERC2	15	5101.32	-0.0905368	-2.63833	0.00833148	0.11481
ENSG00000278909.1	RP11-401P9.7	16	7.26942	0.528261	2.63836	0.00833075	0.11481
ENSG00000132635.16	PCED1A	20	6988.77	0.12091	2.63758	0.00835001	0.115002
ENSG00000185674.9	LYG2	2	5.95376	0.366006	2.63676	0.00837021	0.115154
ENSG00000233025.1	CRYZP1	7	23.3586	-0.278821	-2.63687	0.00836751	0.115154
ENSG00000165868.13	HSPA12A	10	864.694	0.222706	2.63619	0.00838435	0.115285
ENSG00000253161.5	LINC01605	8	41.4666	0.31169	2.63557	0.00839969	0.115432
ENSG00000141026.5	MED9	17	1069.09	0.065264	2.63513	0.00841062	0.115456
ENSG00000267152.1	CTD-2528L19.6	19	244.582	-0.166135	-2.63524	0.00840775	0.115456
ENSG00000236017.8	ASMTL-AS1	X_and_Y	825.891	0.15819	2.63471	0.0084209	0.115534
ENSG00000227630.2	LINC01132	1	6.21038	0.481179	2.63371	0.00844564	0.11558
ENSG00000073792.15	IGF2BP2	3	812.243	0.167459	2.63358	0.00844897	0.11558
ENSG00000081842.17	PCDHA6	5	5.15934	-0.495704	-2.6329	0.00846583	0.11558
ENSG00000148343.18	MIGA2	9	3767.56	0.0946943	2.63399	0.00843879	0.11558
ENSG00000070031.3	SCT	11	47.5944	0.349391	2.63297	0.0084641	0.11558
ENSG00000141741.11	MIEN1	17	1329.76	0.0991296	2.63405	0.00843722	0.11558
ENSG00000073008.14	PVR	19	949.439	0.127957	2.63306	0.00846192	0.11558
ENSG00000198300.12	PEG3	19	300.189	-0.337851	-2.63337	0.00845425	0.11558
ENSG00000253120.1	IGLV2-34	22	23.626	-0.552851	-2.63343	0.00845265	0.11558
ENSG00000198252.11	STYX	14	1125.54	-0.0871824	-2.63209	0.00848614	0.115794
ENSG00000265298.1	RP13-104F24.3	17	1837.17	0.130849	2.63079	0.00851867	0.116174
ENSG00000067836.12	ROGDI	16	2324.89	0.136571	2.63048	0.00852646	0.116217
ENSG00000268069.2	RP5-1057I20.4	12	316.494	0.160115	2.62986	0.0085419	0.116364
ENSG00000213658.11	LAT	16	2111.72	0.159195	2.62947	0.00855187	0.116437
ENSG00000173261.8	PLAC8L1	5	22.6688	0.255256	2.62885	0.0085673	0.116583
ENSG00000140859.15	KIFC3	16	2677.35	0.142605	2.62845	0.00857756	0.116659
ENSG00000115446.11	UNC50	2	1991.49	-0.0590243	-2.6282	0.00858381	0.116666
ENSG00000071794.15	HLTF	3	1248.46	-0.0869916	-2.62673	0.00862095	0.117059
ENSG00000224003.1	YES1P1	22	53.3922	0.293204	2.62642	0.0086288	0.117102
ENSG00000119559.15	C19orf25	19	1894.36	0.117507	2.6262	0.00863439	0.117114
ENSG00000228649.8	AC005682.5	7	114.587	-0.224692	-2.62598	0.0086401	0.117128
ENSG00000080823.22	MOK	14	457.84	0.174821	2.62524	0.0086588	0.117255
ENSG00000260213.5	RP11-303E16.3	16	5.93769	0.418038	2.62539	0.00865506	0.117255
ENSG00000099985.3	OSM	22	399.768	0.339978	2.62467	0.00867326	0.117387
ENSG00000086991.12	NOX4	11	49.9781	0.373974	2.62445	0.008679	0.117401
ENSG00000204351.11	SKIV2L	6	6530.38	0.0845182	2.62397	0.00869104	0.1175
ENSG00000168228.14	ZCCHC4	4	583.611	-0.0907379	-2.62329	0.00870858	0.11756
ENSG00000189144.13	ZNF573	19	74.4755	-0.213944	-2.62325	0.00870957	0.11756
ENSG00000101109.11	STK4	20	5777.65	-0.121376	-2.62346	0.00870408	0.11756
ENSG00000118960.12	HS1BP3	2	1932.07	0.103888	2.62247	0.00872942	0.117605
ENSG00000107036.11	RIC1	9	2461.77	-0.118778	-2.62249	0.00872894	0.117605
ENSG00000233469.1	ST6GALNAC4P1	13	33.647	0.381064	2.6222	0.00873635	0.117605
ENSG00000150637.8	CD226	18	1778.36	0.186338	2.62261	0.00872601	0.117605
ENSG00000214093.3	RP11-247I13.3	22	34.4499	0.52153	2.62231	0.00873356	0.117605
ENSG00000163517.14	HDAC11	3	614.423	0.13099	2.61967	0.00880147	0.1181
ENSG00000260296.1	RP11-395I6.3	4	203.414	0.186682	2.6204	0.00878263	0.1181
ENSG00000131844.15	MCCC2	5	2843.8	-0.0899343	-2.61987	0.00879623	0.1181
ENSG00000258794.3	DUX4L27	12	72.8437	0.231288	2.62004	0.00879191	0.1181
ENSG00000170345.9	FOS	14	14119.6	0.382391	2.62031	0.00878489	0.1181
ENSG00000104915.14	STX10	19	4000.22	0.124699	2.61984	0.00879714	0.1181
ENSG00000119283.15	TRIM67	1	13.0962	-0.272645	-2.61941	0.00880826	0.118128
ENSG00000021645.18	NRXN3	14	308.905	0.459506	2.61842	0.00883378	0.118392
ENSG00000277170.1	RP11-295D4.4	16	8.09332	-0.340519	-2.61827	0.00883758	0.118392
ENSG00000130734.9	ATG4D	19	1254.76	0.0937457	2.6181	0.00884212	0.118392
ENSG00000188186.10	LAMTOR4	7	5132.17	0.109667	2.61743	0.00885938	0.118496
ENSG00000123104.11	ITPR2	12	1874.56	-0.156922	-2.61756	0.00885611	0.118496
ENSG00000164669.12	INTS4P1	7	24.9533	0.466775	2.61663	0.00888032	0.118667
ENSG00000140391.14	TSPAN3	15	6712.31	-0.0823491	-2.61646	0.00888475	0.118667
ENSG00000104907.12	TRMT1	19	5170.8	0.12762	2.61639	0.00888641	0.118667
ENSG00000052802.12	MSMO1	4	976.511	0.154695	2.61591	0.008899	0.118772
ENSG00000249790.2	RP11-20D14.6	12	120.72	0.541232	2.61558	0.00890758	0.118823
ENSG00000175514.2	GPR152	11	10.1158	-0.415894	-2.61509	0.0089205	0.118903
ENSG00000110330.8	BIRC2	11	3812.36	0.0807366	2.61499	0.00892306	0.118903
ENSG00000248360.7	LINC00504	4	5.71916	0.509549	2.61425	0.00894231	0.11907
ENSG00000145864.12	GABRB2	5	584.503	0.445639	2.61396	0.00894985	0.11907
ENSG00000168434.12	COG7	16	1401.62	0.0866947	2.61413	0.00894554	0.11907
ENSG00000168280.16	KIF5C	2	555.25	-0.239144	-2.61343	0.00896375	0.119191
ENSG00000109667.11	SLC2A9	4	223.921	0.189994	2.61298	0.00897575	0.119287
ENSG00000078403.16	MLLT10	10	2189.05	-0.0774542	-2.61263	0.00898482	0.119345
ENSG00000263412.1	RP5-890E16.2	17	17.1488	0.241724	2.6123	0.00899351	0.119397
ENSG00000158315.10	RHBDL2	1	30.2802	0.221804	2.61048	0.00904153	0.1197
ENSG00000112624.12	GLTSCR1L	6	2133.61	-0.0830599	-2.61072	0.00903518	0.1197
ENSG00000221869.4	CEBPD	8	10691.1	0.220289	2.61069	0.00903591	0.1197
ENSG00000211899.9	IGHM	14	274065	-0.401091	-2.61035	0.00904505	0.1197
ENSG00000168502.17	MTCL1	18	197.86	-0.207122	-2.61073	0.00903485	0.1197
ENSG00000129911.8	KLF16	19	1397.21	0.135465	2.61079	0.00903322	0.1197
ENSG00000276957.1	RP11-29B2.6	13	44.4072	0.239392	2.61016	0.00904989	0.119701
ENSG00000223552.1	RP11-24F11.2	3	48.0048	0.263754	2.60994	0.00905594	0.119717
ENSG00000160767.20	FAM189B	1	1473.52	0.115468	2.60867	0.00908941	0.119914
ENSG00000226383.6	LINC01876	2	5.0352	-0.574508	-2.60819	0.00910231	0.119914
ENSG00000255433.5	AP000479.1	11	6.44582	-0.461585	-2.60811	0.00910434	0.119914
ENSG00000111581.9	NUP107	12	2414.51	-0.115731	-2.6085	0.00909388	0.119914
ENSG00000267480.1	RP11-703I16.1	18	23.8264	0.239202	2.60836	0.00909785	0.119914
ENSG00000199631.1	SNORD33	19	6.58145	0.380668	2.60854	0.00909292	0.119914
ENSG00000124225.15	PMEPA1	20	1065.65	0.131394	2.6089	0.00908346	0.119914
ENSG00000038427.15	VCAN	5	5746.83	0.346592	2.60775	0.00911391	0.119977
ENSG00000177706.8	FAM20C	7	1613.81	0.208919	2.6069	0.00913664	0.120149
ENSG00000279095.1	AC092066.1	19	223.015	0.139663	2.60691	0.00913641	0.120149
ENSG00000149313.10	AASDHPPT	11	1142.87	-0.0865868	-2.60657	0.00914552	0.120203
ENSG00000282100.1	HSP90AB4P	15	8.47942	0.480336	2.60516	0.00918306	0.120582
ENSG00000188878.19	FBF1	17	1337.26	0.132452	2.60513	0.00918401	0.120582
ENSG00000211955.2	IGHV3-33	14	3431.26	-0.476566	-2.60404	0.0092132	0.120902
ENSG00000233461.5	RP11-295G20.2	1	173.065	0.217566	2.60334	0.00923199	0.121085
ENSG00000243955.5	GSTA1	6	8.38073	-0.554202	-2.60307	0.00923938	0.121119
ENSG00000110344.9	UBE4A	11	2155.73	-0.167642	-2.60288	0.00924435	0.12112
ENSG00000136770.10	DNAJC1	10	1392.1	-0.121204	-2.60189	0.00927126	0.121213
ENSG00000179133.12	C10orf67	10	11.089	0.43242	2.60172	0.00927566	0.121213
ENSG00000103710.10	RASL12	15	1125.78	0.182067	2.60212	0.00926495	0.121213
ENSG00000103852.12	TTC23	15	798.139	0.13119	2.60184	0.00927253	0.121213
ENSG00000187051.8	RPS19BP1	22	3806.85	0.108204	2.60207	0.00926629	0.121213
ENSG00000121940.15	CLCC1	1	859.507	-0.113774	-2.60136	0.00928538	0.121277
ENSG00000021776.10	AQR	15	2808.59	-0.0647368	-2.60079	0.00930093	0.12129
ENSG00000153066.12	TXNDC11	16	5012.33	-0.213721	-2.60099	0.00929561	0.12129
ENSG00000279693.1	RP11-71L14.3	16	19.2639	-0.368196	-2.60096	0.00929627	0.12129
ENSG00000250959.2	GLUD1P3	10	86.0539	-0.197455	-2.60019	0.00931712	0.121312
ENSG00000067182.7	TNFRSF1A	12	11446.8	0.132394	2.60033	0.00931338	0.121312
ENSG00000100883.11	SRP54	14	3022.02	-0.141564	-2.6005	0.00930868	0.121312
ENSG00000118965.14	WDR35	2	596.139	-0.115617	-2.59954	0.00933496	0.121481
ENSG00000244701.1	RP5-894A10.2	7	453.399	0.143742	2.59907	0.00934757	0.121518
ENSG00000270578.1	RP11-712B9.5	11	56.6048	0.24852	2.59914	0.00934574	0.121518
ENSG00000057657.15	PRDM1	6	3067.24	-0.232807	-2.59865	0.00935919	0.121602
ENSG00000169085.11	C8orf46	8	136.606	-0.273505	-2.59835	0.00936725	0.121602
ENSG00000158792.15	SPATA2L	16	593.147	0.140512	2.5983	0.00936861	0.121602
ENSG00000281357.2	ARRDC3-AS1	5	44.4803	-0.192893	-2.59752	0.00939005	0.121667
ENSG00000172830.12	SSH3	11	2138.85	0.105402	2.59778	0.0093829	0.121667
ENSG00000100632.10	ERH	14	2727.57	-0.108173	-2.59741	0.00939305	0.121667
ENSG00000267283.1	AC005306.3	19	558.641	0.177209	2.59767	0.00938576	0.121667
ENSG00000113594.9	LIFR	5	5294.36	-0.224793	-2.59706	0.00940266	0.121729
ENSG00000211594.2	IGKJ4	2	10359.2	-0.423187	-2.59647	0.00941875	0.121867
ENSG00000150907.7	FOXO1	13	2748.05	-0.0902954	-2.59631	0.00942311	0.121867
ENSG00000130159.13	ECSIT	19	1647.84	0.0902085	2.59564	0.00944159	0.122043
ENSG00000008311.14	AASS	7	794.366	-0.255593	-2.59539	0.0094485	0.12207
ENSG00000271789.1	RP5-1112D6.7	6	42.6072	0.331887	2.59507	0.00945724	0.122119
ENSG00000150768.15	DLAT	11	1156.8	-0.108892	-2.59445	0.00947424	0.12215
ENSG00000138592.13	USP8	15	2839.71	-0.0815837	-2.59449	0.00947324	0.12215
ENSG00000100321.14	SYNGR1	22	1177.61	0.17927	2.59399	0.009487	0.122251
ENSG00000253304.1	TMEM200B	1	354.839	0.245224	2.59293	0.00951608	0.122563
ENSG00000139324.11	TMTC3	12	690.739	-0.109328	-2.59254	0.00952712	0.122642
ENSG00000261342.1	AC006538.1	19	62.0662	0.273375	2.59228	0.00953419	0.12267
ENSG00000254718.6	CTD-2184C24.2	14	22.5392	0.230189	2.59185	0.00954614	0.122761
ENSG00000077097.15	TOP2B	3	7861.59	-0.0791381	-2.5916	0.0095531	0.122787
ENSG00000272279.1	RP11-157J24.2	6	11.8436	0.385949	2.59023	0.00959109	0.122801
ENSG00000231971.5	RP11-557H15.3	6	11.5307	0.378642	2.5912	0.00956406	0.122801
ENSG00000120963.11	ZNF706	8	4095.02	-0.0925642	-2.59043	0.0095856	0.122801
ENSG00000165209.18	STRBP	9	1472.8	-0.151322	-2.5891	0.00962281	0.122801
ENSG00000233198.3	RNF224	9	27.1529	-0.285933	-2.59067	0.00957889	0.122801
ENSG00000186862.17	PDZD7	10	172.723	0.21839	2.58909	0.00962292	0.122801
ENSG00000019102.11	VSIG2	11	123.546	0.217765	2.59002	0.00959706	0.122801
ENSG00000137770.13	CTDSPL2	15	1791.21	-0.0893731	-2.58974	0.00960493	0.122801
ENSG00000198858.9	R3HDM4	19	8325.02	0.153608	2.5891	0.0096228	0.122801
ENSG00000105612.8	DNASE2	19	2112.7	-0.118116	-2.59056	0.00958195	0.122801
ENSG00000105639.18	JAK3	19	16626.8	0.165081	2.58939	0.00961449	0.122801
ENSG00000282951.1	CTC-490E21.14	19	90.2923	0.17462	2.59011	0.00959458	0.122801
ENSG00000211655.3	IGLV1-36	22	1076.25	-0.505491	-2.58975	0.00960464	0.122801
ENSG00000269971.1	RP3-426I6.5	1	6.42369	0.465613	2.58841	0.00964206	0.122848
ENSG00000069248.11	NUP133	1	2763.27	-0.0651878	-2.58791	0.009656	0.122848
ENSG00000153147.5	SMARCA5	4	5293.15	-0.0798523	-2.58832	0.0096446	0.122848
ENSG00000145736.14	GTF2H2	5	179.945	-0.379045	-2.58793	0.00965551	0.122848
ENSG00000134970.13	TMED7	5	2227.82	-0.13032	-2.58805	0.00965201	0.122848
ENSG00000149257.13	SERPINH1	11	5296.41	0.248151	2.58811	0.0096504	0.122848
ENSG00000100417.11	PMM1	22	916.702	0.0993853	2.58768	0.00966246	0.122867
ENSG00000139133.6	ALG10	12	134.264	-0.143766	-2.58714	0.00967749	0.122934
ENSG00000068903.19	SIRT2	19	4065.57	0.0768862	2.58717	0.00967679	0.122934
ENSG00000137628.16	DDX60	4	1916.72	-0.157458	-2.58614	0.00970586	0.123231
ENSG00000159479.16	MED8	1	1726.41	0.0815583	2.5859	0.00971243	0.123252
ENSG00000240694.8	PNMA2	8	63.0909	-0.332394	-2.5855	0.00972367	0.12327
ENSG00000091157.13	WDR7	18	1074.8	-0.084478	-2.58561	0.00972068	0.12327
ENSG00000267519.5	CTD-3252C9.4	19	2339.72	0.144686	2.58522	0.00973173	0.12331
ENSG00000188152.12	NUTM2G	9	23.3696	0.233305	2.58466	0.00974764	0.123449
ENSG00000153064.11	BANK1	4	5579.95	-0.233718	-2.58427	0.0097584	0.12346
ENSG00000119596.17	YLPM1	14	4584.23	-0.0636072	-2.58435	0.00975624	0.12346
ENSG00000221843.4	C2orf16	2	106.046	-0.159852	-2.58353	0.00977949	0.123574
ENSG00000146802.12	TMEM168	7	2222.68	-0.0858342	-2.58343	0.00978225	0.123574
ENSG00000226964.1	RHEBP2	10	12.4728	-0.342716	-2.58364	0.00977638	0.123574
ENSG00000088836.12	SLC4A11	20	123.721	-0.198035	-2.58296	0.00979566	0.123681
ENSG00000272347.1	RP11-43F13.4	5	72.2821	0.250867	2.58275	0.00980165	0.123695
ENSG00000178295.14	GEN1	2	1709.88	-0.18671	-2.58255	0.00980736	0.123704
ENSG00000235688.2	AC116614.1	2	134.562	0.263944	2.58168	0.00983207	0.123952
ENSG00000256968.1	SNRPEP2	9	6.06299	-0.328371	-2.58151	0.00983689	0.123952
ENSG00000277581.1	RP4-616B8.6	20	4.43317	0.791012	2.58112	0.00984793	0.123966
ENSG00000253460.2	IGKV2OR22-3	22	5.02489	-0.682447	-2.58129	0.00984311	0.123966
ENSG00000125863.18	MKKS	20	1742.23	0.0770632	2.58089	0.00985468	0.123989
ENSG00000225217.1	HSPA7	1	1547.86	-0.277162	-2.5804	0.00986859	0.124055
ENSG00000131653.12	TRAF7	16	4265.07	0.0676265	2.58036	0.00986988	0.124055
ENSG00000198586.13	TLK1	2	3096.35	-0.0915179	-2.57945	0.00989568	0.124255
ENSG00000177822.7	AC108142.1	4	121.756	0.269464	2.57949	0.00989458	0.124255
ENSG00000205111.8	CDKL4	2	6.28091	0.401766	2.57862	0.00991959	0.12443
ENSG00000178950.16	GAK	4	11822.6	0.0685811	2.57809	0.00993469	0.124557
ENSG00000242252.1	BGLAP	1	248.826	0.219695	2.57786	0.00994134	0.124578
ENSG00000278962.1	RP11-399B17.1	2	60.601	-0.257304	-2.57717	0.00996126	0.124703
ENSG00000077147.14	TM9SF3	10	6493.01	-0.0826152	-2.57726	0.00995877	0.124703
ENSG00000167461.11	RAB8A	19	1421.5	-0.113781	-2.57691	0.00996867	0.124733
ENSG00000104856.13	RELB	19	2562.75	0.188511	2.57649	0.00998099	0.124825
ENSG00000143401.14	ANP32E	1	2771.08	-0.133682	-2.57618	0.00998998	0.124847
ENSG00000248213.3	CICP16	4	37.7467	-0.319996	-2.57608	0.00999277	0.124847
ENSG00000136114.15	THSD1	13	768.092	0.140611	2.57565	0.0100053	0.124879
ENSG00000142046.14	TMEM91	19	1804.08	0.179297	2.5757	0.0100037	0.124879
ENSG00000279320.1	RP11-329N15.3	3	176.911	0.21241	2.57498	0.0100246	0.124882
ENSG00000086062.12	B4GALT1	9	7716.26	-0.127577	-2.57517	0.0100191	0.124882
ENSG00000100784.10	RPS6KA5	14	916.881	-0.114086	-2.57495	0.0100255	0.124882
ENSG00000267673.6	FDX2	19	535.301	0.112406	2.57523	0.0100173	0.124882
ENSG00000175772.10	LINC01106	2	27.0902	0.266077	2.57437	0.0100422	0.124904
ENSG00000123349.13	PFDN5	12	15093.1	0.0970281	2.57459	0.0100358	0.124904
ENSG00000265205.1	AC010761.13	17	23.2638	-0.402411	-2.57438	0.0100419	0.124904
ENSG00000163281.11	GNPDA2	4	824.462	-0.0983925	-2.57336	0.0100717	0.125094
ENSG00000152380.9	FAM151B	5	82.9004	0.246822	2.57332	0.0100728	0.125094
ENSG00000114062.18	UBE3A	15	2874.71	-0.0821924	-2.57316	0.0100775	0.125094
ENSG00000125875.13	TBC1D20	20	4759.07	0.0711256	2.5736	0.0100646	0.125094
ENSG00000139436.20	GIT2	12	7363.1	0.0506613	2.57207	0.0101093	0.125426
ENSG00000250208.6	FZD10-AS1	12	22.7677	0.413454	2.5719	0.0101143	0.125426
ENSG00000085998.13	POMGNT1	1	3901.57	0.0972021	2.57118	0.0101351	0.125467
ENSG00000203739.3	RP11-296O14.3	1	206.768	0.12868	2.5711	0.0101376	0.125467
ENSG00000172845.14	SP3	2	4412.95	-0.0963154	-2.57131	0.0101314	0.125467
ENSG00000253686.1	LINC01484	5	60.8139	-0.560392	-2.57125	0.0101331	0.125467
ENSG00000223855.1	HRAT92	7	241.232	0.256302	2.57074	0.0101482	0.125536
ENSG00000279532.1	CTB-96E2.6	17	6.40927	-0.333432	-2.57055	0.0101537	0.125541
ENSG00000110719.9	TCIRG1	11	30344.5	0.125747	2.57033	0.0101601	0.125559
ENSG00000136010.13	ALDH1L2	12	388.746	-0.281196	-2.57001	0.0101694	0.125612
ENSG00000136531.15	SCN2A	2	50.1038	-0.280456	-2.5693	0.0101903	0.125807
ENSG00000118873.15	RAB3GAP2	1	1839.91	-0.0807043	-2.56872	0.0102075	0.125958
ENSG00000087903.12	RFX2	19	628.582	0.19395	2.56807	0.0102266	0.126007
ENSG00000176293.19	ZNF135	19	780.773	0.159494	2.56816	0.010224	0.126007
ENSG00000075275.16	CELSR1	22	1420.37	-0.214539	-2.5684	0.0102169	0.126007
ENSG00000164073.9	MFSD8	4	1690.68	-0.105324	-2.56788	0.0102323	0.126016
ENSG00000260549.1	MT1L	16	83.1507	0.235166	2.56665	0.0102687	0.126401
ENSG00000107018.7	RLN1	9	6.59878	-0.328796	-2.56598	0.0102885	0.126459
ENSG00000259162.1	RP11-203M5.6	14	17.9226	0.382462	2.56614	0.0102837	0.126459
ENSG00000170037.13	CNTROB	17	2704.05	0.0886591	2.5662	0.0102819	0.126459
ENSG00000066322.14	ELOVL1	1	4128.14	0.0860287	2.56576	0.0102949	0.126475
ENSG00000170161.6	RP11-262H14.4	9	100.575	-0.148141	-2.56559	0.0103001	0.126477
ENSG00000142192.20	APP	21	15536.2	-0.175081	-2.56487	0.0103214	0.126614
ENSG00000142347.16	MYO1F	19	20340.3	0.177604	2.56433	0.0103376	0.126751
ENSG00000204713.10	TRIM27	6	5807.68	0.0747845	2.56313	0.0103733	0.127126
ENSG00000274349.4	ZNF658	9	148.358	-0.127359	-2.56171	0.0104159	0.127585
ENSG00000213060.4	RP4-612B18.3	1	6.32176	0.451212	2.56123	0.0104303	0.127614
ENSG00000203286.5	Metazoa_SRP	9	5.92586	-0.371676	-2.56112	0.0104335	0.127614
ENSG00000261011.1	RP11-96C23.11	10	378.787	0.246882	2.56116	0.0104323	0.127614
ENSG00000124459.11	ZNF45	19	840.374	-0.0841991	-2.56051	0.0104518	0.127776
ENSG00000180891.12	CUEDC1	17	1790.89	0.155993	2.56026	0.0104593	0.127805
ENSG00000181885.18	CLDN7	17	286.013	0.291716	2.55998	0.0104677	0.127845
ENSG00000173442.12	EHBP1L1	11	22338.7	0.109538	2.55931	0.010488	0.128031
ENSG00000105146.12	AURKC	19	248.676	0.171006	2.55905	0.0104959	0.128064
ENSG00000101460.12	MAP1LC3A	20	1269.1	0.166823	2.55863	0.0105085	0.128155
ENSG00000151014.5	NOCT	4	163.773	0.174143	2.55814	0.0105234	0.128275
ENSG00000015413.9	DPEP1	16	397.754	-0.486182	-2.55763	0.0105388	0.128383
ENSG00000167664.8	TMIGD2	19	320.718	0.234959	2.55751	0.0105425	0.128383
ENSG00000269737.2	RP11-345P4.6	1	188.314	-0.266865	-2.5562	0.0105824	0.128491
ENSG00000148795.6	CYP17A1	10	92.5616	-0.389101	-2.55613	0.0105843	0.128491
ENSG00000092051.16	JPH4	14	358.265	-0.3159	-2.55642	0.0105756	0.128491
ENSG00000178297.12	TMPRSS9	19	305.141	0.226571	2.55586	0.0105925	0.128491
ENSG00000226800.5	CACTIN-AS1	19	58.1277	0.153528	2.55601	0.0105879	0.128491
ENSG00000105137.12	SYDE1	19	1934.67	0.179401	2.55626	0.0105805	0.128491
ENSG00000214491.8	SEC14L6	22	23.8998	-0.38523	-2.55652	0.0105725	0.128491
ENSG00000174437.16	ATP2A2	12	5910.54	-0.120326	-2.55526	0.0106108	0.128651
ENSG00000114650.18	SCAP	3	6509.93	0.0667278	2.55472	0.0106274	0.128789
ENSG00000197079.8	KRT35	17	10.3355	0.526962	2.5545	0.0106339	0.128806
ENSG00000239636.1	RP4-728D4.2	1	112.352	-0.177909	-2.55218	0.0107051	0.128904
ENSG00000143393.16	PI4KB	1	6875.27	0.0557935	2.55264	0.010691	0.128904
ENSG00000115041.12	KCNIP3	2	322.169	0.17371	2.55164	0.0107218	0.128904
ENSG00000128059.8	PPAT	4	466.626	-0.137318	-2.55393	0.0106516	0.128904
ENSG00000164458.9	T	6	7.12672	0.665088	2.55234	0.0107002	0.128904
ENSG00000075223.13	SEMA3C	7	1095.91	0.392988	2.55311	0.0106766	0.128904
ENSG00000232533.1	AC093673.5	7	279.674	0.190194	2.55305	0.0106783	0.128904
ENSG00000148600.14	CDHR1	10	1694.27	0.34036	2.55226	0.0107027	0.128904
ENSG00000253545.1	IGHV3-52	14	40.094	-0.482606	-2.55169	0.0107201	0.128904
ENSG00000277351.1	RP11-325L12.6	15	26.234	0.260778	2.55269	0.0106896	0.128904
ENSG00000168488.18	ATXN2L	16	14326.6	0.0922189	2.55295	0.0106814	0.128904
ENSG00000168256.17	NKIRAS2	17	1928.71	0.0653736	2.55155	0.0107244	0.128904
ENSG00000269191.1	AC005387.2	19	29.7654	0.168653	2.55253	0.0106944	0.128904
ENSG00000125841.12	NRSN2	20	1456.45	0.13297	2.55199	0.0107111	0.128904
ENSG00000277938.1	RP5-965G21.3	20	79.5737	0.247804	2.5522	0.0107045	0.128904
ENSG00000160200.17	CBS	21	22.9723	0.444384	2.55209	0.010708	0.128904
ENSG00000185869.14	ZNF829	19	180.153	-0.107706	-2.55114	0.0107373	0.128997
ENSG00000179165.10	PXT1	6	6.87506	-0.384031	-2.55078	0.0107483	0.129006
ENSG00000066455.12	GOLGA5	14	1944.96	-0.0797242	-2.55084	0.0107463	0.129006
ENSG00000165832.5	TRUB1	10	613.159	-0.12483	-2.55049	0.0107571	0.129033
ENSG00000134954.14	ETS1	11	19496.3	-0.127681	-2.55037	0.0107609	0.129033
ENSG00000215045.8	GRID2IP	7	34.0638	-0.202506	-2.54981	0.0107782	0.129055
ENSG00000258561.1	RP11-72M17.1	14	13.1514	-0.256106	-2.55002	0.0107717	0.129055
ENSG00000260490.2	MYL12BP1	15	12.8631	0.387891	2.54987	0.0107762	0.129055
ENSG00000165029.15	ABCA1	9	3678.4	-0.214772	-2.5481	0.0108311	0.129627
ENSG00000115211.15	EIF2B4	2	2223.9	0.0759972	2.54614	0.010892	0.130045
ENSG00000249715.10	FER1L5	2	23.1826	0.304276	2.5465	0.0108808	0.130045
ENSG00000047188.15	YTHDC2	5	3513.16	-0.100167	-2.54673	0.0108739	0.130045
ENSG00000112414.14	ADGRG6	6	639.879	-0.285599	-2.54624	0.010889	0.130045
ENSG00000131061.13	ZNF341	20	728.803	0.113222	2.54635	0.0108856	0.130045
ENSG00000272438.1	RP11-54O7.16	1	16.7664	0.340158	2.54547	0.010913	0.130233
ENSG00000171804.10	WDR87	19	7.08553	-0.462747	-2.54511	0.0109242	0.130304
ENSG00000163946.13	FAM208A	3	3932.89	-0.0709093	-2.54421	0.0109526	0.130581
ENSG00000198056.13	PRIM1	12	355.035	-0.143034	-2.54316	0.0109856	0.13085
ENSG00000173653.7	RCE1	11	1214.06	0.105252	2.54233	0.0110117	0.131098
ENSG00000132975.7	GPR12	13	12.6865	0.404626	2.54202	0.0110214	0.131127
ENSG00000160803.7	UBQLN4	1	2782.92	0.100267	2.5416	0.0110345	0.131182
ENSG00000255652.3	RP11-313F23.4	12	10.7087	0.299139	2.541	0.0110534	0.131345
ENSG00000152683.14	SLC30A6	2	1491.57	-0.0562673	-2.54016	0.0110803	0.131602
ENSG00000241490.1	RP11-553L6.2	3	30.7445	-0.308233	-2.53981	0.0110913	0.13167
ENSG00000280042.1	RP11-71H17.8	3	7.93216	0.403858	2.53897	0.0111179	0.13177
ENSG00000106992.17	AK1	9	3757.8	0.140227	2.53924	0.0111093	0.13177
ENSG00000139626.15	ITGB7	12	1258.31	-0.212478	-2.53888	0.0111208	0.13177
ENSG00000163239.12	TDRD10	1	982.381	0.215655	2.53842	0.0111353	0.13188
ENSG00000241764.3	AC002467.7	7	97.0376	0.195965	2.53822	0.0111418	0.131894
ENSG00000241852.9	C8orf58	8	2366.92	0.188298	2.53758	0.0111621	0.131911
ENSG00000140718.20	FTO	16	1650.46	-0.0736705	-2.53751	0.0111643	0.131911
ENSG00000186204.14	CYP4F12	19	439.814	0.229633	2.53796	0.0111502	0.131911
ENSG00000101363.12	MANBAL	20	1904.9	0.074559	2.53765	0.0111601	0.131911
ENSG00000276250.1	CTD-2349P21.12	17	20.4062	0.286458	2.53699	0.0111811	0.131969
ENSG00000233725.7	LINC00284	13	8.86656	0.321878	2.53624	0.0112051	0.132143
ENSG00000134326.11	CMPK2	2	567.944	-0.235836	-2.53384	0.0112819	0.13232
ENSG00000243264.2	IGKV2D-29	2	1138.13	-0.492489	-2.53525	0.0112367	0.13232
ENSG00000010322.15	NISCH	3	12704.1	0.0962557	2.53437	0.0112651	0.13232
ENSG00000168301.12	KCTD6	3	769.812	0.0950517	2.53518	0.011239	0.13232
ENSG00000206527.9	HACD2	3	1282.31	-0.100153	-2.53298	0.0113098	0.13232
ENSG00000189058.8	APOD	3	352.297	0.430909	2.53302	0.0113086	0.13232
ENSG00000138642.14	HERC6	4	963.333	-0.156713	-2.53371	0.0112863	0.13232
ENSG00000155868.7	MED7	5	810.224	0.0637052	2.53297	0.01131	0.13232
ENSG00000025796.13	SEC63	6	4321.94	-0.0779204	-2.53327	0.0113005	0.13232
ENSG00000198146.4	ZNF770	15	747.692	-0.202696	-2.53323	0.0113016	0.13232
ENSG00000140488.15	CELF6	15	1173.44	0.19049	2.53367	0.0112875	0.13232
ENSG00000267506.5	RP11-13K12.1	17	26.7951	0.333038	2.53444	0.0112628	0.13232
ENSG00000185298.12	CCDC137	17	2015.74	0.0977839	2.53427	0.0112682	0.13232
ENSG00000260302.1	RP11-973H7.1	18	22.7411	0.365332	2.53512	0.0112408	0.13232
ENSG00000278000.1	AC139100.4	18	51.7074	0.247157	2.53454	0.0112594	0.13232
ENSG00000160113.5	NR2F6	19	1075.18	0.161677	2.53397	0.0112778	0.13232
ENSG00000054356.13	PTPRN	2	13.9469	0.392883	2.53154	0.0113561	0.132382
ENSG00000132549.18	VPS13B	8	2741.31	-0.0966463	-2.53204	0.0113401	0.132382
ENSG00000107897.18	ACBD5	10	1417.37	-0.0816636	-2.53165	0.0113528	0.132382
ENSG00000242338.6	BMS1P4	10	185.833	-0.169731	-2.5315	0.0113576	0.132382
ENSG00000139146.13	FAM60A	12	1654.56	-0.132729	-2.53166	0.0113525	0.132382
ENSG00000233732.5	IGHV3OR16-10	16	18.2704	-0.547878	-2.53193	0.0113437	0.132382
ENSG00000125107.17	CNOT1	16	7738	-0.0972992	-2.53189	0.0113451	0.132382
ENSG00000266378.1	RP11-214O1.3	17	58.9829	0.319481	2.53249	0.0113257	0.132382
ENSG00000132155.11	RAF1	3	7776.16	0.0588433	2.53096	0.0113752	0.132525
ENSG00000150594.6	ADRA2A	10	2544.07	0.486588	2.53074	0.0113822	0.132545
ENSG00000108506.11	INTS2	17	994.211	-0.0866604	-2.53019	0.0114	0.132631
ENSG00000176182.5	MYPOP	19	891.247	0.105949	2.53019	0.0114001	0.132631
ENSG00000255326.1	CTD-2530H12.4	11	7.85502	0.341001	2.52927	0.0114299	0.132678
ENSG00000259318.1	RP11-454L9.2	14	7.47869	-0.516758	-2.5295	0.0114226	0.132678
ENSG00000007038.10	PRSS21	16	130.646	-0.390075	-2.52939	0.011426	0.132678
ENSG00000161860.7	SYCE2	19	51.4931	0.182041	2.52959	0.0114197	0.132678
[truncated: 50,731 more rows]
