# Supplementary material for: Sex- and species-specific contribution of CD99 to T cell costimulation during multiple sclerosis
Source: Biol Sex Differ. 2024 May 15;15:41. doi: 10.1186/s13293-024-00618-y (PMC11097467; doi:10.1186/s13293-024-00618-y)
Supplement: Supplementary file 3 — Additional file3 (XLSX 50 KB) [file 13293_2024_618_MOESM3_ESM.xlsx]

## Sheet: candidates_female_vs_male
ensembl_id	gene_symbol	chromosome_name	baseMean	log2FoldChange	stat	pvalue	padj
ENSG00000002586.18	CD99	X_and_Y	9553.5	0.474139	12.9571	2.14312e-38	1.34079e-35
ENSG00000205611.4	LINC01597	20	69.9882	1.22731	10.4358	1.70139e-25	9.46163e-23
ENSG00000237531.6	RP11-309M23.1	X_and_Y	4.75881	-1.84512	-9.05032	1.42548e-19	7.28014e-17
ENSG00000278599.5	TBC1D3E	17	10.4378	5.31103	8.39065	4.83466e-17	2.3723e-14
ENSG00000223773.7	CD99P1	X_and_Y	245.258	0.300934	7.29083	3.08062e-13	1.40168e-10
ENSG00000132204.13	LINC00470	18	14.3195	1.93348	7.24933	4.18823e-13	1.83878e-10
ENSG00000169084.13	DHRSX	X_and_Y	772.088	0.240633	6.68968	2.23661e-11	9.32855e-09
ENSG00000167393.17	PPP2R3B	X_and_Y	1360.15	0.303825	6.62441	3.48645e-11	1.4303e-08
ENSG00000225972.1	MTND1P23	1	250.451	-1.75338	-6.14227	8.1352e-10	3.23148e-07
ENSG00000214717.11	ZBED1	X_and_Y	3316.29	0.204653	6.02309	1.71123e-09	6.58825e-07
ENSG00000080007.7	DDX43	6	85.6707	0.730648	6.01438	1.80574e-09	6.84678e-07
ENSG00000167634.12	NLRP7	19	104.877	-0.75962	-5.88654	3.94359e-09	1.47296e-06
ENSG00000138075.11	ABCG5	2	32.774	1.20759	5.87454	4.24008e-09	1.5378e-06
ENSG00000105926.15	MPP6	7	452.297	-0.458009	-5.6643	1.47623e-08	5.20318e-06
ENSG00000273367.1	RP5-827C21.6	1	15.2028	0.739013	5.50065	3.78402e-08	1.27966e-05
ENSG00000185291.11	IL3RA	X_and_Y	590.236	0.328103	5.49256	3.96144e-08	1.3218e-05
ENSG00000112812.15	PRSS16	6	82.4257	-0.487369	-5.43545	5.46593e-08	1.77643e-05
ENSG00000110680.12	CALCA	11	114.627	1.45634	5.41975	5.96821e-08	1.9148e-05
ENSG00000253967.1	RP11-333A23.4	8	21.7184	1.37599	5.27184	1.35062e-07	4.22489e-05
ENSG00000149531.15	FRG1BP	20	299.141	0.311908	5.21974	1.79173e-07	5.46805e-05
ENSG00000225411.2	RP11-764K9.1	9	90.4902	0.561362	5.17091	2.32953e-07	7.02368e-05
ENSG00000282826.1	FRG1CP	20	520.101	0.303749	5.16726	2.37552e-07	7.07706e-05
ENSG00000203907.9	OOEP	6	8.03822	0.930625	5.1482	2.62998e-07	7.74297e-05
ENSG00000258484.3	SPESP1	15	71.2238	0.630589	5.08389	3.69786e-07	0.000106367
ENSG00000257219.5	RP11-54A9.1	12	28.0778	0.778177	4.97008	6.69242e-07	0.000190316
ENSG00000232040.2	ZBED9	6	14.3738	-0.623324	-4.96506	6.86793e-07	0.000193112
ENSG00000198353.7	HOXC4	12	152.271	-0.349718	-4.95693	7.16169e-07	0.000199135
ENSG00000225698.3	IGHV3-72	14	1511.37	-1.0654	-4.94094	7.77458e-07	0.000213801
ENSG00000240864.3	IGKV1-16	2	2874.57	-0.855024	-4.91269	8.9837e-07	0.000244367
ENSG00000100842.12	EFS	14	908.952	0.371934	4.83418	1.33695e-06	0.000355926
ENSG00000167941.2	SOST	17	5.71141	1.50497	4.82212	1.42038e-06	0.000374157
ENSG00000086506.2	HBQ1	16	132.068	1.29771	4.80658	1.5353e-06	0.000400218
ENSG00000104290.10	FZD3	8	240.305	-0.333577	-4.62931	3.66885e-06	0.000946524
ENSG00000181408.3	UTS2R	17	29.2574	-0.96872	-4.57227	4.82466e-06	0.00121957
ENSG00000255408.3	PCDHA3	5	12.6709	-0.748562	-4.56208	5.06494e-06	0.0012675
ENSG00000272744.1	RP11-367N14.3	4	12.795	0.603585	4.55995	5.1167e-06	0.00126778
ENSG00000196565.13	HBG2	11	213.482	1.12926	4.54991	5.3668e-06	0.00131671
ENSG00000196433.12	ASMT	X_and_Y	27.2963	-0.491731	-4.5327	5.82346e-06	0.00141488
ENSG00000184226.14	PCDH9	13	394.351	-0.542913	-4.51772	6.25098e-06	0.00150414
ENSG00000225476.1	MTCO3P5	2	6.24402	1.07615	4.50949	6.49833e-06	0.00154877
ENSG00000101542.9	CDH20	18	12.7432	0.567114	4.48335	7.34807e-06	0.00171855
ENSG00000125895.5	TMEM74B	20	204.321	0.473182	4.48429	7.31586e-06	0.00171855
ENSG00000022556.15	NLRP2	19	720.9	-0.536658	-4.45275	8.4776e-06	0.00194635
ENSG00000134545.13	KLRC1	12	215.855	0.472979	4.43276	9.30349e-06	0.00211654
ENSG00000102924.11	CBLN1	16	13.6066	-0.808642	-4.42908	9.46378e-06	0.00213361
ENSG00000153822.13	KCNJ16	17	284.763	0.881636	4.41463	1.01184e-05	0.00224083
ENSG00000224106.1	CYP4F25P	9	6.72371	0.669243	4.40967	1.03527e-05	0.00227261
ENSG00000124557.12	BTN1A1	6	49.1833	-0.561824	-4.40436	1.06097e-05	0.00230876
ENSG00000237238.2	BMS1P10	9	73.8478	-0.767081	-4.38162	1.17803e-05	0.00254139
ENSG00000234335.1	RPS4XP11	10	8.08145	-0.592635	-4.37296	1.22573e-05	0.00262169
ENSG00000056487.15	PHF21B	22	15.8716	-0.672493	-4.36615	1.26455e-05	0.00268181
ENSG00000085741.12	WNT11	11	262.38	0.528706	4.31882	1.56867e-05	0.0032443
ENSG00000185436.11	IFNLR1	1	563.39	-0.397279	-4.31208	1.61729e-05	0.00329669
ENSG00000213140.3	ELK2AP	14	6.89151	-0.963704	-4.31166	1.62035e-05	0.00329669
ENSG00000092140.14	G2E3	14	1022.25	-0.204002	-4.30473	1.67192e-05	0.00337418
ENSG00000154914.16	USP43	17	68.1891	0.335372	4.2877	1.80534e-05	0.00352958
ENSG00000163251.3	FZD5	2	496.384	0.27528	4.27317	1.9271e-05	0.00370967
ENSG00000099625.12	CBARP	19	38.5258	0.609964	4.24307	2.20485e-05	0.00421194
ENSG00000225523.2	IGKV6D-21	2	268.048	-0.858101	-4.21447	2.50367e-05	0.00471084
ENSG00000228146.7	CASP16P	16	498.416	0.460475	4.2146	2.50222e-05	0.00471084
ENSG00000134668.12	SPOCD1	1	242.145	0.413259	4.20198	2.64587e-05	0.00494125
ENSG00000180730.4	SHISA2	13	17.6327	-0.727579	-4.19543	2.72359e-05	0.00501161
ENSG00000169181.12	GSG1L	16	26.6178	0.998531	4.17816	2.9388e-05	0.00536813
ENSG00000082014.16	SMARCD3	7	1832.33	0.271481	4.17604	2.96624e-05	0.005379
ENSG00000184293.7	CLECL1	12	371.747	-0.375458	-4.16122	3.16554e-05	0.00565841
ENSG00000114204.14	SERPINI2	3	20.3108	0.624758	4.15284	3.28374e-05	0.00582806
ENSG00000182378.13	PLCXD1	X_and_Y	3381.33	0.327298	4.14746	3.36189e-05	0.00592473
ENSG00000279561.2	RP11-4L24.4	9	90.5825	-0.307571	-4.14502	3.39784e-05	0.00594623
ENSG00000137959.15	IFI44L	1	2602.41	-0.578065	-4.14038	3.46731e-05	0.00602565
ENSG00000135898.9	GPR55	2	532.321	-0.439655	-4.12605	3.69048e-05	0.00626135
ENSG00000256433.2	RP1-102E24.8	12	155.022	0.328805	4.12527	3.70302e-05	0.00626135
ENSG00000213934.6	HBG1	11	37.1875	1.20674	4.12132	3.76715e-05	0.00632705
ENSG00000204305.13	AGER	6	2268.71	0.247719	4.11538	3.86546e-05	0.00644888
ENSG00000214182.5	PTMAP5	13	74.7422	-0.364493	-4.10876	3.97782e-05	0.00659238
ENSG00000115255.10	REEP6	19	119.365	-0.319559	-4.09598	4.20394e-05	0.00692128
ENSG00000104518.10	GSDMD	8	14626.7	0.215177	4.08482	4.41113e-05	0.00716809
ENSG00000248874.5	C5orf17	5	7.40568	-1.28492	-4.0737	4.62716e-05	0.00747063
ENSG00000106211.8	HSPB1	7	9085.78	0.560901	4.06809	4.74002e-05	0.00760378
ENSG00000142606.15	MMEL1	1	56.8812	0.352221	4.06345	4.83536e-05	0.00765854
ENSG00000141431.10	ASXL3	18	66.6949	-0.503133	-4.06482	4.80695e-05	0.00765854
ENSG00000123685.8	BATF3	1	787.089	0.263937	4.05748	4.96047e-05	0.00777685
ENSG00000211935.3	IGHV1-3	14	2875.84	-0.926033	-4.05259	5.06544e-05	0.00777685
ENSG00000181016.9	LSMEM1	7	450.248	0.413923	4.03141	5.54437e-05	0.00840896
ENSG00000161638.10	ITGA5	12	2658	0.229905	4.02951	5.58921e-05	0.00842591
ENSG00000187017.15	ESPN	1	114.129	0.439616	4.01965	5.82838e-05	0.00858646
ENSG00000174226.8	SNX31	8	5.54679	1.08908	4.01947	5.83296e-05	0.00858646
ENSG00000250506.7	CDK3	17	1674.05	0.223627	3.99548	6.45624e-05	0.00939345
ENSG00000176055.9	MBLAC2	5	318.791	-0.202746	-3.99271	6.53218e-05	0.00939469
ENSG00000231292.6	IGKV1OR2-108	2	60.8602	-0.736296	-3.98431	6.76756e-05	0.00967761
ENSG00000271857.1	RP1-244F24.1	6	77.0287	0.337579	3.97758	6.96189e-05	0.00989893
ENSG00000135480.15	KRT7	12	24.0515	0.632966	3.9689	7.22056e-05	0.0101514
ENSG00000237887.1	RPL23AP32	2	12.2323	0.830458	3.96297	7.40221e-05	0.0101563
ENSG00000229422.1	RP11-262H14.5	9	21.4781	-0.433516	-3.96426	7.36239e-05	0.0101563
ENSG00000211945.2	IGHV1-18	14	5194.88	-0.692854	-3.96217	7.42701e-05	0.0101563
ENSG00000197019.4	SERTAD1	19	940.869	0.256936	3.96607	7.3066e-05	0.0101563
ENSG00000203721.6	LINC00862	1	51.1688	0.528299	3.95683	7.59494e-05	0.0103295
ENSG00000159423.16	ALDH4A1	1	1173.68	0.245216	3.9509	7.78588e-05	0.010532
ENSG00000186453.12	FAM228A	2	32.3333	0.417814	3.9457	7.9566e-05	0.0106353
ENSG00000231672.6	DIRC3	2	212.692	0.310957	3.94471	7.98977e-05	0.0106353
ENSG00000206177.6	HBM	16	254.32	1.04808	3.94539	7.96714e-05	0.0106353
ENSG00000125650.4	PSPN	19	230.102	0.25128	3.9376	8.23009e-05	0.0108399
ENSG00000168010.10	ATG16L2	11	26830	0.200722	3.92565	8.64948e-05	0.0112736
ENSG00000146556.14	WASH2P	2	641.679	0.216302	3.91526	9.03059e-05	0.0114137
ENSG00000276547.1	PCDHGB5	5	54.9944	-0.336258	-3.91742	8.95026e-05	0.0114137
ENSG00000204179.10	PTPN20	10	106.182	0.447883	3.91597	9.00417e-05	0.0114137
ENSG00000140287.10	HDC	15	110.478	0.924216	3.91702	8.96501e-05	0.0114137
ENSG00000131044.16	TTLL9	20	45.6399	-0.419411	-3.91783	8.93483e-05	0.0114137
ENSG00000153495.10	TEX29	13	42.0787	0.342912	3.90793	9.30891e-05	0.0116478
ENSG00000147889.17	CDKN2A	9	269.179	-0.295378	-3.9044	9.44605e-05	0.0117023
ENSG00000258525.1	RP11-829H16.3	14	7.0256	-0.502499	-3.9029	9.50458e-05	0.0117169
ENSG00000176840.11	MIR7-3HG	19	6.73238	0.905549	3.89245	9.9237e-05	0.0121736
ENSG00000135245.9	HILPDA	7	367.262	0.428343	3.89089	9.98767e-05	0.0121923
ENSG00000244682.7	FCGR2C	1	1076.76	-0.385286	-3.88372	0.000102869	0.0124966
ENSG00000185267.9	CDNF	10	72.2461	-0.335939	-3.87419	0.00010698	0.0129053
ENSG00000099251.14	HSD17B7P2	10	430.265	0.291115	3.87237	0.00010778	0.0129053
ENSG00000255026.1	RP11-326C3.2	11	869.612	0.389694	3.87242	0.000107758	0.0129053
ENSG00000126790.11	L3HYPDH	14	1130.38	-0.23801	-3.86404	0.000111525	0.0131713
ENSG00000173110.7	HSPA6	1	3784.42	0.516836	3.85008	0.000118078	0.0136894
ENSG00000181790.10	ADGRB1	8	881.844	0.289984	3.84878	0.000118705	0.0136894
ENSG00000149571.11	KIRREL3	11	428.581	0.435759	3.8497	0.000118261	0.0136894
ENSG00000258331.1	RP11-118A3.1	12	78.0718	0.678068	3.85001	0.000118113	0.0136894
ENSG00000211951.2	IGHV2-26	14	898.807	-0.689367	-3.84277	0.000121655	0.0139015
ENSG00000178026.12	LRRC75B	22	555.578	0.274231	3.83922	0.000123424	0.0140374
ENSG00000259577.1	CERNA1	15	55.1116	-0.351358	-3.83683	0.000124634	0.0140493
ENSG00000211918.1	IGHD2-15	14	20.9021	-0.708114	-3.81569	0.000135803	0.0149622
ENSG00000188803.14	SHISA6	17	6.91988	-0.86166	-3.81475	0.000136319	0.0149622
ENSG00000227398.3	KIF9-AS1	3	84.8144	0.209636	3.80006	0.000144659	0.0156714
ENSG00000260911.2	RP11-196G11.2	16	106.683	0.337579	3.79797	0.000145888	0.0157364
ENSG00000272240.1	RP5-855D21.1	8	109.234	0.379862	3.79467	0.000147839	0.0158106
ENSG00000198744.5	MTCO3P12	1	225.033	0.618123	3.79102	0.000150028	0.0158979
ENSG00000227028.6	SLC8A1-AS1	2	10.6	0.525286	3.79204	0.000149418	0.0158979
ENSG00000108342.12	CSF3	17	49.3933	0.523277	3.79014	0.000150561	0.0158979
ENSG00000280655.1	RP11-361C13.1	15	35.4239	-0.80722	-3.78658	0.000152735	0.0159925
ENSG00000185955.4	C7orf61	7	55.1379	0.501589	3.7822	0.000155446	0.0162085
ENSG00000174529.7	TMEM81	1	311.48	0.302619	3.76482	0.00016667	0.0164019
ENSG00000242534.2	IGKV2D-28	2	151.475	-0.908028	-3.77351	0.000160968	0.0164019
ENSG00000235529.1	AGAP1-IT1	2	5.50904	0.871797	3.77233	0.000161733	0.0164019
ENSG00000145014.17	TMEM44	3	1608.8	0.232144	3.76756	0.000164852	0.0164019
ENSG00000249396.1	LINC02212	5	95.3073	0.514201	3.76874	0.000164076	0.0164019
ENSG00000113396.12	SLC27A6	5	6.25685	-0.794558	-3.76637	0.000165637	0.0164019
ENSG00000185760.15	KCNQ5	6	210.771	-0.292191	-3.76764	0.000164798	0.0164019
ENSG00000036448.9	MYOM2	8	957.529	0.355754	3.77493	0.000160054	0.0164019
ENSG00000189233.11	NUGGC	8	493.635	-0.477285	-3.76024	0.000169754	0.0164019
ENSG00000095209.11	TMEM38B	9	287.197	-0.223014	-3.76054	0.000169549	0.0164019
ENSG00000129749.3	CHRNA10	11	217.204	0.273333	3.76113	0.000169146	0.0164019
ENSG00000123095.5	BHLHE41	12	1603.03	-0.305008	-3.76765	0.00016479	0.0164019
ENSG00000270550.1	IGHV3-30	14	5105.88	-0.714172	-3.76379	0.000167359	0.0164019
ENSG00000271725.1	RP11-761I4.4	15	32.8095	-0.39688	-3.76854	0.000164207	0.0164019
ENSG00000280033.1	CTD-2095E4.3	17	63.2885	0.231435	3.76356	0.00016751	0.0164019
ENSG00000228709.1	AP001065.15	21	27.704	-0.688613	-3.7575	0.000171621	0.0164961
ENSG00000267547.1	RP11-686D22.4	17	127.662	0.288038	3.75421	0.000173889	0.0165669
ENSG00000244116.3	IGKV2-28	2	4223.22	-0.760853	-3.75083	0.000176251	0.0166739
ENSG00000169583.12	CLIC3	9	411.803	0.361165	3.74911	0.000177466	0.0166739
ENSG00000119946.10	CNNM1	10	25.1953	-0.429383	-3.74349	0.000181484	0.0168855
ENSG00000211623.2	IGKV2D-26	2	18.057	-0.807802	-3.74061	0.000183574	0.0168895
ENSG00000223542.1	RP1-283K11.3	6	67.6028	0.559164	3.73872	0.000184957	0.0169544
ENSG00000119650.12	IFT43	14	926.581	0.208479	3.73581	0.000187112	0.0170893
ENSG00000143479.15	DYRK3	1	143.485	0.330519	3.73222	0.000189803	0.0172721
ENSG00000244073.1	RPS4XP6	5	7.94145	-0.425116	-3.72744	0.000193438	0.0174644
ENSG00000275371.1	RP11-455F5.6	16	154.531	0.383453	3.72669	0.00019401	0.0174644
ENSG00000092295.11	TGM1	14	226.48	0.252095	3.72247	0.000197281	0.0176952
ENSG00000268655.2	CTB-60B18.10	19	16.4461	-0.383668	-3.71402	0.000203991	0.0182255
ENSG00000154027.18	AK5	1	100.463	0.561245	3.71104	0.000206412	0.0182525
ENSG00000114200.9	BCHE	3	260.205	-0.308094	-3.70641	0.000210216	0.0183429
ENSG00000090539.15	CHRD	3	2267.78	0.247371	3.70703	0.000209702	0.0183429
ENSG00000105559.11	PLEKHA4	19	1513.61	0.280698	3.70764	0.000209199	0.0183429
ENSG00000163701.18	IL17RE	3	239.658	0.295359	3.69504	0.000219851	0.018788
ENSG00000076554.15	TPD52	8	2102.75	-0.274155	-3.69267	0.000221908	0.0188245
ENSG00000142025.15	DMRTC2	19	7.73419	0.850027	3.69348	0.000221209	0.0188245
ENSG00000125740.13	FOSB	19	454.365	0.900975	3.69169	0.000222769	0.0188338
ENSG00000249096.6	RP11-290F5.1	4	292.72	-0.465227	-3.68792	0.000226096	0.0188483
ENSG00000113356.11	POLR3G	5	167.131	-0.227883	-3.68847	0.000225603	0.0188483
ENSG00000234567.1	RP1-283K11.2	6	27.5125	0.583587	3.68826	0.000225796	0.0188483
ENSG00000164877.18	MICALL2	7	9629.74	0.249943	3.68723	0.000226707	0.0188483
ENSG00000253367.1	IGHVIII-25-1	14	6.31885	-0.973365	-3.68603	0.000227781	0.0188749
ENSG00000110492.15	MDK	11	1910.8	0.447232	3.68337	0.000230172	0.0189475
ENSG00000217165.1	ANKRD18EP	6	169.477	-0.352354	-3.68071	0.000232588	0.0190836
ENSG00000102886.14	GDPD3	16	915.893	0.325	3.66798	0.00024447	0.0199279
ENSG00000127074.14	RGS13	1	34.5577	-0.684989	-3.66653	0.000245862	0.0199763
ENSG00000087074.7	PPP1R15A	19	6558.63	0.376383	3.65592	0.000256262	0.020687
ENSG00000253930.1	RP11-1149O23.2	8	27.7549	-0.301876	-3.64913	0.000263128	0.0210907
ENSG00000271344.1	RP11-274B21.9	7	134.843	0.297226	3.64172	0.000270823	0.0215839
ENSG00000124406.16	ATP8A1	4	3143.11	-0.202485	-3.64053	0.000272082	0.0216154
ENSG00000253435.1	IGKV2-4	2	8.3168	-0.781873	-3.63656	0.000276302	0.0218812
ENSG00000229808.1	RP11-456P18.2	1	78.5616	0.418845	3.63434	0.000278692	0.0219316
ENSG00000267452.1	LINC02073	17	43.0631	0.756821	3.63504	0.000277936	0.0219316
ENSG00000270804.1	CTD-2583A14.11	19	181.486	0.280136	3.63299	0.000280159	0.021978
ENSG00000238015.2	RP4-641G12.3	1	6.22695	-0.578929	-3.62451	0.000289506	0.0225698
ENSG00000180953.11	ST20	15	725.758	0.313414	3.61357	0.000302007	0.0231123
ENSG00000169429.10	CXCL8	4	337.8	0.921789	3.61189	0.000303974	0.0231919
ENSG00000186825.5	C2orf27B	2	7.55097	0.616435	3.61017	0.000306002	0.0232757
ENSG00000165061.14	ZMAT4	8	31.784	0.527375	3.60815	0.000308392	0.0232827
ENSG00000281649.1	EBLN3P	9	6307.81	-0.218001	-3.60722	0.00030949	0.0232827
ENSG00000132002.7	DNAJB1	19	7220.19	0.611963	3.60124	0.000316698	0.0235874
ENSG00000198467.13	TPM2	9	11169.3	0.275332	3.60024	0.000317923	0.0236084
ENSG00000111732.10	AICDA	12	32.381	-0.644412	-3.5948	0.000324646	0.0238949
ENSG00000174171.5	RP11-23P13.6	15	354.954	-0.421338	-3.59274	0.000327221	0.0240138
ENSG00000211626.2	IGKV6D-41	2	15.5294	-0.831049	-3.58904	0.000331893	0.0242146
ENSG00000122188.12	LAX1	1	838.723	-0.389411	-3.58248	0.000340351	0.0245455
ENSG00000273036.2	FAM95C	9	93.7381	0.533989	3.58055	0.000342868	0.024656
ENSG00000252464.1	RN7SKP70	5	4.73444	-0.478671	-3.57918	0.000344671	0.0247146
ENSG00000236809.2	SNX25P1	1	5.45697	-0.45231	-3.57687	0.00034773	0.0247918
ENSG00000236790.5	LINC00299	2	74.8823	0.349302	3.57336	0.00035243	0.0250194
ENSG00000275924.1	MIR6807	19	6.56936	0.585639	3.573	0.000352921	0.0250194
ENSG00000260329.1	RP11-412D9.4	12	121.827	0.213082	3.55986	0.000371058	0.0261569
ENSG00000204385.10	SLC44A4	6	214.556	0.39792	3.55371	0.000379836	0.0263444
ENSG00000112715.21	VEGFA	6	14537.5	0.34422	3.5549	0.000378116	0.0263444
ENSG00000224897.6	POT1-AS1	7	49.0624	0.339737	3.55649	0.00037584	0.0263444
ENSG00000240280.6	TCAM1P	17	18.9099	0.447413	3.55358	0.000380033	0.0263444
ENSG00000076344.15	RGS11	16	408.782	0.41937	3.54793	0.000388272	0.0268412
ENSG00000178038.16	ALS2CL	3	7900.92	0.288599	3.54384	0.000394344	0.026963
ENSG00000205002.3	AARD	8	14.6034	-0.638227	-3.54389	0.000394263	0.026963
ENSG00000211976.2	IGHV3-73	14	901.812	-0.660103	-3.54552	0.000391834	0.026963
ENSG00000248571.1	RP11-768B22.2	4	59.82	-0.667166	-3.541	0.000398612	0.0270384
ENSG00000145506.13	NKD2	5	1821.82	0.356807	3.54053	0.000399326	0.0270384
ENSG00000145824.12	CXCL14	5	5575.74	0.588433	3.54219	0.000396814	0.0270384
ENSG00000238246.1	RP11-575A19.2	10	15.4782	0.530251	3.53945	0.000400967	0.0270464
ENSG00000181585.3	TMIE	3	47.7905	0.331869	3.53454	0.000408492	0.0273208
ENSG00000241935.8	HOGA1	10	21.661	0.505511	3.53315	0.000410638	0.0273208
ENSG00000267461.1	RP11-120M18.5	17	4.57742	0.659284	3.53081	0.000414296	0.0273208
ENSG00000215458.8	AATBC	21	403.57	0.355938	3.53143	0.000413322	0.0273208
ENSG00000125414.18	MYH2	17	37.2377	-0.768711	-3.52671	0.000420757	0.0276168
ENSG00000099889.13	ARVCF	22	4701.47	0.327943	3.5262	0.000421563	0.0276168
ENSG00000249166.1	RP11-1C1.6	5	8.5592	0.584393	3.52544	0.000422777	0.027624
ENSG00000121904.17	CSMD2	1	143.232	-0.446394	-3.52302	0.000426665	0.0278055
ENSG00000137965.10	IFI44	1	3573.8	-0.292737	-3.51838	0.00043419	0.0281492
ENSG00000283196.1	RP4-614C10.2	2	83.2327	0.319276	3.51711	0.000436269	0.0282109
ENSG00000276170.4	AC124789.1	17	182.083	0.340746	3.51499	0.000439778	0.0282916
ENSG00000267280.5	TBX2-AS1	17	204.768	0.367792	3.51566	0.000438656	0.0282916
ENSG00000248383.4	PCDHAC1	5	5.46354	-0.610633	-3.51176	0.00044515	0.0284907
ENSG00000260973.1	RP11-105C19.2	16	8.60588	1.55358	3.51242	0.00044404	0.0284907
ENSG00000271288.1	IGHV1OR15-3	15	5.96096	-0.851784	-3.51068	0.000446969	0.0285342
ENSG00000254098.1	IGKV2-26	2	172.834	-0.705133	-3.50647	0.000454099	0.0286533
ENSG00000072682.18	P4HA2	5	934.105	0.267126	3.50884	0.000450061	0.0286533
ENSG00000205307.11	SAP25	7	4063.4	0.237257	3.50691	0.00045335	0.0286533
ENSG00000156049.6	GNA14	9	728.895	0.387554	3.5056	0.000455575	0.0286533
ENSG00000279821.1	RP11-1334A24.5	5	113.81	0.414864	3.50357	0.000459059	0.0287389
ENSG00000197273.3	GUCA2A	1	5.60532	-0.626147	-3.48936	0.00048417	0.029135
ENSG00000211593.2	IGKJ5	2	5757.72	-0.598883	-3.4894	0.000484106	0.029135
ENSG00000283646.1	LINC02009	3	981.128	0.338101	3.49211	0.00047923	0.029135
ENSG00000137265.14	IRF4	6	4801.94	-0.424691	-3.49237	0.000478751	0.029135
ENSG00000225177.5	RP11-390P2.4	6	622.672	0.313319	3.49183	0.00047973	0.029135
ENSG00000177943.13	MAMDC4	9	3784.46	0.261831	3.49644	0.000471506	0.029135
ENSG00000196562.14	SULF2	20	1143.23	0.29893	3.49052	0.000482079	0.029135
ENSG00000272824.1	RP6-74O6.6	1	11.4056	0.788983	3.48672	0.000488974	0.0293443
ENSG00000247498.9	RP11-392P7.6	12	125.469	0.336477	3.4821	0.0004975	0.0297135
ENSG00000198576.3	ARC	8	82.6246	0.344599	3.48001	0.000501394	0.0297332
ENSG00000106538.9	RARRES2	7	4479.99	0.315293	3.47518	0.000510508	0.0301078
ENSG00000204860.4	FAM201A	9	24.4627	0.461544	3.47475	0.000511322	0.0301078
ENSG00000160856.20	FCRL3	1	6140.18	-0.36138	-3.46905	0.000522305	0.0305405
ENSG00000167100.14	SAMD14	17	217.988	0.293645	3.46689	0.000526509	0.0306545
ENSG00000124102.4	PI3	20	345.953	0.899137	3.46663	0.000527026	0.0306545
ENSG00000185187.12	SIGIRR	11	6668.91	0.207937	3.46269	0.000534809	0.0306963
ENSG00000198945.7	L3MBTL3	6	1584.26	-0.245172	-3.45884	0.000542498	0.0310664
ENSG00000137825.10	ITPKA	15	23.2383	0.3581	3.4577	0.0005448	0.0311108
ENSG00000161944.16	ASGR2	17	455.264	0.543331	3.45723	0.00054576	0.0311108
ENSG00000181092.9	ADIPOQ	3	9.77871	-1.00233	-3.45405	0.000552237	0.0313612
ENSG00000205763.13	RP9P	7	374.049	0.240135	3.45384	0.000552659	0.0313612
ENSG00000240970.1	RPL23AP64	11	44.6551	-0.400843	-3.45266	0.000555084	0.0314275
ENSG00000281990.1	IGHV1-69-2	14	585.002	-1.03141	-3.45202	0.0005564	0.0314309
ENSG00000278473.1	IGHV3-41	14	87.0818	-0.690921	-3.44931	0.000562011	0.0316764
ENSG00000183091.19	NEB	2	377.292	-0.404909	-3.44454	0.000572023	0.0319224
ENSG00000269924.1	RP11-697N18.4	8	28.838	0.283311	3.44523	0.000570581	0.0319224
ENSG00000183876.8	ARSI	5	125.014	0.429979	3.44122	0.000579097	0.0322042
ENSG00000125618.16	PAX8	2	118.093	0.492059	3.4398	0.00058215	0.0322307
ENSG00000143365.17	RORC	1	243.721	0.388941	3.4308	0.000601809	0.0328827
ENSG00000279691.1	RP11-485M7.2	5	5.66839	0.734071	3.43129	0.000600707	0.0328827
ENSG00000014914.20	MTMR11	1	721.792	0.230875	3.42935	0.000605022	0.0329862
ENSG00000005102.12	MEOX1	17	1020.81	-0.579255	-3.42574	0.000613128	0.0333555
ENSG00000253490.5	LINC02099	8	23.8921	-0.513404	-3.41582	0.000635896	0.0342959
ENSG00000230082.1	PRRT3-AS1	3	29.4397	0.409163	3.41161	0.000645796	0.0344585
ENSG00000254428.1	RP11-110I1.11	11	58.526	-0.334975	-3.41336	0.000641669	0.0344585
ENSG00000189419.6	SPATA41	15	86.3729	0.287967	3.41216	0.000644512	0.0344585
ENSG00000187288.10	CIDEC	3	9.3809	-0.639788	-3.40541	0.000660653	0.0350083
ENSG00000241170.2	RP11-147I3.1	11	320.578	0.217673	3.40428	0.000663383	0.0350083
ENSG00000172867.3	KRT2	12	55.68	-0.663837	-3.40486	0.000661968	0.0350083
ENSG00000250318.1	CTA-963H5.5	22	102.996	0.248223	3.40035	0.000672991	0.0353073
ENSG00000277287.1	RP4-794I6.4	20	17.9652	-0.320959	-3.39628	0.000683078	0.0357008
ENSG00000275004.3	ZNF280B	22	193.935	-0.289296	-3.39618	0.000683343	0.0357008
ENSG00000090534.17	THPO	3	87.1987	0.274049	3.39254	0.000692479	0.03583
ENSG00000164344.15	KLKB1	4	302.634	0.359344	3.39278	0.000691878	0.03583
ENSG00000242173.8	ARHGDIG	16	21.8585	0.405288	3.38808	0.000703838	0.0362418
ENSG00000143921.6	ABCG8	2	10.5422	0.800096	3.3865	0.000707904	0.0363424
ENSG00000070190.12	DAPP1	4	1865.08	-0.234084	-3.38619	0.000708696	0.0363424
ENSG00000251034.1	RP11-582J16.4	8	260.367	-0.22033	-3.38515	0.000711406	0.0364068
ENSG00000134028.14	ADAMDEC1	8	431.502	-0.50248	-3.38418	0.000713919	0.0364608
ENSG00000253295.1	RP11-779O18.1	5	4.80593	0.788499	3.38108	0.000722016	0.0367245
ENSG00000130529.15	TRPM4	19	1504.77	0.235641	3.3801	0.000724591	0.0367807
ENSG00000181617.5	FDCSP	4	283.058	-0.82866	-3.3792	0.000726963	0.0368264
ENSG00000267272.5	LINC01140	1	333.048	0.365549	3.37487	0.000738507	0.0372778
ENSG00000211938.2	IGHV3-7	14	6739.25	-0.630305	-3.37346	0.000742299	0.0373763
ENSG00000206561.12	COLQ	3	712.858	0.226157	3.37226	0.000745534	0.0374493
ENSG00000200879.1	SNORD14E	11	8.44291	0.836096	3.37182	0.000746742	0.0374493
ENSG00000115138.10	POMC	2	333.296	0.291727	3.37027	0.000750945	0.0374611
ENSG00000141738.13	GRB7	17	55.4576	0.354482	3.37057	0.000750126	0.0374611
ENSG00000279419.1	RP5-907C10.3	7	23.6442	0.510871	3.36516	0.000764981	0.0376843
ENSG00000125207.7	PIWIL1	12	89.6686	0.729366	3.36534	0.000764484	0.0376843
ENSG00000140368.12	PSTPIP1	15	4330.52	0.202216	3.36557	0.00076387	0.0376843
ENSG00000167968.12	DNASE1L2	16	147.521	0.397112	3.36573	0.000763401	0.0376843
ENSG00000150627.15	WDR17	4	239.856	-0.271189	-3.35839	0.000783973	0.0382529
ENSG00000170456.15	DENND5B	12	1434.25	-0.213416	-3.35901	0.000782215	0.0382529
ENSG00000177558.3	FAM187B	19	15.3847	0.511138	3.35529	0.000792817	0.0385248
ENSG00000277632.1	CCL3	17	612.843	0.440469	3.35178	0.000802934	0.0388654
ENSG00000244151.1	RP11-148K1.12	7	136.323	0.257214	3.34758	0.000815192	0.0391424
ENSG00000197083.11	ZNF300P1	5	337.508	0.523571	3.3462	0.000819278	0.0391665
ENSG00000107338.9	SHB	9	835.012	0.296257	3.34343	0.000827492	0.0394438
ENSG00000272601.1	RP11-155G14.5	7	38.1178	0.355858	3.34188	0.000832127	0.0394541
ENSG00000159588.14	CCDC17	1	491.643	0.248498	3.33568	0.000850901	0.039876
ENSG00000254909.1	RP11-110I1.5	11	32.9997	-0.343333	-3.33718	0.000846338	0.039876
ENSG00000261704.2	IGHV1OR16-1	16	11.9025	-0.796694	-3.33613	0.000849538	0.039876
ENSG00000272049.1	RP11-480D4.6	5	12.9235	0.404742	3.33255	0.00086053	0.0401768
ENSG00000211967.3	IGHV3-53	14	1465.21	-0.583096	-3.32921	0.000870928	0.0404785
ENSG00000277435.1	RP11-1180F24.1	15	29.7115	0.464682	3.32892	0.000871844	0.0404785
ENSG00000178568.14	ERBB4	2	22.422	-0.368907	-3.32538	0.000882994	0.0408446
ENSG00000181690.7	PLAG1	8	846.996	-0.208448	-3.32578	0.000881704	0.0408446
ENSG00000273797.1	RP11-1046B16.3	14	10.4041	0.454839	3.32318	0.000889985	0.0409965
ENSG00000128342.4	LIF	22	242.804	0.59388	3.3228	0.000891193	0.0409965
ENSG00000240041.1	IGHJ4	14	4311.6	-0.559452	-3.31988	0.000900563	0.0412004
ENSG00000186564.5	FOXD2	1	153.289	0.256487	3.31915	0.000902929	0.0412332
ENSG00000152689.17	RASGRP3	2	2008.73	-0.213671	-3.31745	0.000908447	0.0413343
ENSG00000254329.1	IGHVII-60-1	14	5.86835	-0.889405	-3.31752	0.000908203	0.0413343
ENSG00000092445.11	TYRO3	15	2071.54	0.247456	3.31665	0.000911023	0.0413763
ENSG00000185164.14	NOMO2	16	411.17	-0.284185	-3.31426	0.00091887	0.0416571
ENSG00000235257.8	ITGA9-AS1	3	151.064	0.26487	3.31046	0.000931443	0.0418766
ENSG00000141384.12	TAF4B	18	715.259	-0.205453	-3.3112	0.000928959	0.0418766
ENSG00000126709.14	IFI6	1	2648.04	-0.391963	-3.30918	0.000935694	0.0418886
ENSG00000248712.7	CCDC153	11	66.1336	0.218902	3.3095	0.000934619	0.0418886
ENSG00000235795.1	RP11-421L21.2	1	19.1398	-0.270484	-3.30578	0.00094711	0.0420974
ENSG00000160360.12	GPSM1	9	2113.4	0.245633	3.3035	0.000954853	0.0422924
ENSG00000177133.10	LINC00982	1	224.231	0.277078	3.30187	0.000960423	0.0424571
ENSG00000172638.12	EFEMP2	11	2690.07	0.207309	3.30142	0.000961966	0.0424571
ENSG00000163739.4	CXCL1	4	9554.51	0.452851	3.30059	0.000964827	0.0424926
ENSG00000089199.9	CHGB	20	34.1789	0.616622	3.29621	0.000979994	0.0428747
ENSG00000185495.10	RP11-504P24.3	1	139.848	-0.230313	-3.2936	0.000989117	0.0430481
ENSG00000232457.4	SLC16A6P1	17	16.6298	-0.325988	-3.2911	0.000997956	0.0433367
ENSG00000217648.1	RP1-95L4.4	6	39.6096	0.24532	3.28991	0.00100221	0.0433916
ENSG00000265666.1	RARA-AS1	17	270.129	0.206294	3.28668	0.00101376	0.0437401
ENSG00000170390.15	DCLK2	4	539.781	0.213677	3.28596	0.00101637	0.0437772
ENSG00000282978.1	RP11-144C15.2	3	5.92668	0.52801	3.28137	0.00103305	0.0440009
ENSG00000253690.1	RP11-380I10.4	8	6.21397	-0.564227	-3.28029	0.00103701	0.0440009
ENSG00000171016.11	PYGO1	15	77.7361	0.300077	3.28255	0.00102872	0.0440009
ENSG00000253818.1	IGLV1-41	22	379.256	-0.886275	-3.28361	0.00102488	0.0440009
ENSG00000273129.1	PACERR	1	14.8298	0.440515	3.27724	0.00104828	0.0440378
ENSG00000004838.13	ZMYND10	3	127.448	0.269677	3.27662	0.00105057	0.0440378
ENSG00000261645.5	DISC1FP1	11	9.29158	0.422018	3.27682	0.00104982	0.0440378
ENSG00000267612.1	CTD-3116E22.7	19	19.2489	0.408007	3.27845	0.00104381	0.0440378
ENSG00000207166.1	SNORA68	19	11.5572	0.377021	3.27921	0.00104099	0.0440378
ENSG00000255571.8	MIR9-3HG	15	182.155	0.252745	3.27349	0.00106229	0.0444544
ENSG00000049192.14	ADAMTS6	5	467.537	-0.255361	-3.27202	0.00106781	0.0445364
ENSG00000186466.5	AQP7P1	9	11.1497	-0.53945	-3.26925	0.00107833	0.0447517
ENSG00000205363.5	C15orf59	15	76.6553	0.358822	3.26962	0.00107691	0.0447517
ENSG00000160352.15	ZNF714	19	285.091	-0.250809	-3.26836	0.00108172	0.0447626
ENSG00000116652.6	DLEU2L	1	25.9801	-0.404739	-3.26712	0.00108648	0.0448666
ENSG00000073849.14	ST6GAL1	3	12012.1	-0.21272	-3.26432	0.00109728	0.0450155
ENSG00000185386.14	MAPK11	22	1931.49	0.213608	3.26516	0.00109401	0.0450155
ENSG00000064989.12	CALCRL	2	599.362	-0.284425	-3.26298	0.00110247	0.0451543
ENSG00000070886.11	EPHA8	1	665.468	0.270037	3.26002	0.00111403	0.0454789
ENSG00000241641.1	RPS23P6	16	6.94196	0.643717	3.25823	0.00112109	0.0456925
ENSG00000227403.1	LINC01806	2	54.5646	-0.355058	-3.25304	0.00114175	0.0457159
ENSG00000164403.14	SHROOM1	5	404.403	0.252934	3.25635	0.00112856	0.0457159
ENSG00000256508.2	MRGPRF-AS1	11	63.4016	0.334713	3.25399	0.00113795	0.0457159
ENSG00000175197.11	DDIT3	12	1163.41	0.274926	3.25338	0.00114042	0.0457159
ENSG00000283571.1	CH17-212P11.8	14	23.6327	-0.730762	-3.25579	0.00113076	0.0457159
ENSG00000095917.13	TPSD1	16	26.6862	0.736413	3.2544	0.00113633	0.0457159
ENSG00000189223.14	PAX8-AS1	2	2880.33	0.557841	3.2491	0.0011577	0.046222
ENSG00000136110.12	CNMD	13	7.97775	0.591665	3.2486	0.00115974	0.046222
ENSG00000105245.9	NUMBL	19	1447.54	0.205671	3.24855	0.00115994	0.046222
ENSG00000188536.12	HBA2	16	30557.6	0.672975	3.24487	0.00117506	0.0465231
ENSG00000128016.5	ZFP36	19	20820.3	0.252195	3.24484	0.00117516	0.0465231
ENSG00000244720.1	RP11-402J7.2	3	25.2657	-0.391694	-3.24225	0.00118591	0.0465964
ENSG00000124564.17	SLC17A3	6	7.26783	0.659882	3.24102	0.00119103	0.0465964
ENSG00000258768.2	CTD-2292M16.8	14	142.308	-0.206968	-3.2414	0.00118946	0.0465964
ENSG00000170054.14	SERPINA9	14	6.95217	-0.994793	-3.23953	0.00119726	0.0465964
ENSG00000232748.3	RP11-196G11.6	16	23.3945	0.239065	3.23998	0.00119536	0.0465964
ENSG00000227394.1	AC007386.3	2	12.4828	-0.450629	-3.2352	0.00121559	0.0468525
ENSG00000257704.3	INAFM1	19	987.757	0.213588	3.23547	0.00121441	0.0468525
ENSG00000270640.1	RP11-373D23.2	2	44.3374	0.697429	3.23393	0.00122098	0.0469255
ENSG00000267648.1	RP11-686D22.3	17	245.939	0.217878	3.23356	0.00122259	0.0469255
ENSG00000179967.11	PPP1R14BP3	4	49.4239	0.394559	3.23048	0.00123583	0.0470975
ENSG00000283559.1	RP11-844P9.2	5	329.514	0.404783	3.23038	0.00123628	0.0470975
ENSG00000136883.13	KIF12	9	29.4692	0.519751	3.23192	0.00122962	0.0470975
ENSG00000158077.4	NLRP14	11	12.9548	-0.635066	-3.22989	0.00123837	0.0470975
ENSG00000246308.1	RP11-685M7.3	11	79.2271	-0.26275	-3.23147	0.00123154	0.0470975
ENSG00000103449.11	SALL1	16	6.25221	0.694144	3.22858	0.00124404	0.0471191
ENSG00000263574.1	CTD-2532D12.4	17	18.1664	0.569798	3.22908	0.00124188	0.0471191
ENSG00000164440.14	TXLNB	6	390.829	-0.212674	-3.22722	0.00125001	0.0471817
ENSG00000211765.1	TRBJ2-2	7	5.46246	0.470519	3.22645	0.00125337	0.0472375
ENSG00000241316.6	SUCLG2-AS1	3	41.1867	0.336518	3.22565	0.00125687	0.0472979
ENSG00000281550.1	RP11-294C11.5	15	13.3411	-0.708162	-3.22444	0.00126221	0.0474277
ENSG00000126231.13	PROZ	13	38.2478	0.427817	3.22384	0.00126483	0.047455
ENSG00000254535.3	PABPC4L	4	15.9117	-0.464366	-3.22122	0.00127645	0.0477553
ENSG00000279384.1	RP11-635L1.2	4	32.1656	0.569317	3.21977	0.00128292	0.0478468
ENSG00000143627.17	PKLR	1	13.0892	0.775799	3.2155	0.00130216	0.0481087
ENSG00000183426.16	NPIPA1	16	822.503	0.266447	3.21713	0.00129482	0.0481087
ENSG00000274213.1	RP11-670E13.6	17	96.647	0.333287	3.21597	0.00130003	0.0481087
ENSG00000105357.15	MYH14	19	31.1116	-0.36524	-3.21553	0.00130203	0.0481087
ENSG00000161180.10	CCDC116	22	71.4853	0.215747	3.21523	0.0013034	0.0481087
ENSG00000140839.11	CLEC18B	16	25.1849	0.454176	3.21191	0.00131858	0.0484705
ENSG00000231665.1	OGFOD1P1	13	5.00034	0.544495	3.2087	0.00133335	0.0488535
ENSG00000259384.6	GH1	17	138.505	0.640179	3.20787	0.00133723	0.0489242
ENSG00000060138.12	YBX3	12	7712.18	0.202553	3.20712	0.00134069	0.0489632
ENSG00000211946.3	IGHV3-20	14	1389.15	-0.694979	-3.20582	0.00134677	0.0490579
ENSG00000258302.2	RP11-981P6.1	12	151.821	-0.233814	-3.20489	0.00135116	0.0491465
ENSG00000237927.1	RP3-393E18.2	6	63.5024	0.533648	3.20238	0.00136299	0.0494332
ENSG00000101255.10	TRIB3	20	1334.66	0.245333	3.2027	0.00136145	0.0494332
ENSG00000227440.1	ATP5G1P4	3	14.0526	0.411533	3.20041	0.00137233	0.0495563
ENSG00000281195.1	ZNF638-IT1	2	33.7086	-0.380582	-3.19603	0.00139332	0.0499538
ENSG00000160207.8	HSF2BP	21	10.3354	-0.349705	-3.19614	0.00139281	0.0499538
