# Supplementary material for: Sex- and species-specific contribution of CD99 to T cell costimulation during multiple sclerosis
Source: Biol Sex Differ. 2024 May 15;15:41. doi: 10.1186/s13293-024-00618-y (PMC11097467; doi:10.1186/s13293-024-00618-y)
Supplement: Supplementary file 4 — Additional file4 (XLSX 4770 KB) [file 13293_2024_618_MOESM4_ESM.xlsx]

## Sheet: premeno_vs_postmeno_male
ensembl_id	gene_symbol	chromosome_name	baseMean	log2FoldChange	stat	pvalue	padj
ENSG00000182566.13	CLEC4G	19	213.228	1.89793	6.59029	4.38975e-11	1.27584e-06
ENSG00000231721.6	LINC-PINT	7	1680.63	0.5984	5.84544	5.0522e-09	3.67093e-05
ENSG00000132002.7	DNAJB1	19	7220.19	1.16153	5.88021	4.09751e-09	3.67093e-05
ENSG00000250337.5	LINC01021	5	32.0924	1.30768	5.78956	7.05696e-09	4.10207e-05
ENSG00000183379.8	SYNDIG1L	14	28.1539	-1.13261	-5.67102	1.4195e-08	6.87608e-05
ENSG00000205866.3	FAM99A	11	62.4758	1.37781	5.63138	1.78773e-08	7.42266e-05
ENSG00000278467.1	RP11-504P24.9	1	9.97027	1.00646	5.4775	4.31385e-08	0.000145901
ENSG00000272341.1	RP1-151F17.2	6	476.955	0.517468	5.46931	4.51799e-08	0.000145901
ENSG00000121570.12	DPPA4	3	39.3865	-0.899886	-5.43721	5.41209e-08	0.000157297
ENSG00000117394.20	SLC2A1	1	2641.59	-0.695895	-5.22005	1.78871e-07	0.000392266
ENSG00000116690.12	PRG4	1	67.5317	0.898846	5.18911	2.11304e-07	0.000392266
ENSG00000203801.8	LINC00222	6	26.8969	0.857663	5.18506	2.15946e-07	0.000392266
ENSG00000253106.1	RP11-158K1.3	8	202.263	0.404941	5.20621	1.92732e-07	0.000392266
ENSG00000205865.4	FAM99B	11	11.112	1.3629	5.21594	1.82883e-07	0.000392266
ENSG00000261716.1	RP11-196G18.22	1	1502.92	0.597293	5.16305	2.42955e-07	0.000415368
ENSG00000240521.1	RP11-680B3.2	3	16.5221	1.38301	5.08813	3.61619e-07	0.000557592
ENSG00000081041.8	CXCL2	4	449.412	1.03176	5.06407	4.10404e-07	0.000571482
ENSG00000213386.3	RP11-779O18.2	5	6.6635	-1.18974	-5.05403	4.32584e-07	0.000571482
ENSG00000137267.5	TUBB2A	6	226.567	-0.563287	-4.96487	6.87455e-07	0.000817345
ENSG00000111537.4	IFNG	12	58.4519	1.13376	4.96678	6.80725e-07	0.000817345
ENSG00000204842.14	ATXN2	12	2900.73	0.231825	4.95289	7.31178e-07	0.000817345
ENSG00000141431.10	ASXL3	18	66.6949	0.703397	4.95323	7.29918e-07	0.000817345
ENSG00000172667.10	ZMAT3	3	1675.93	0.266744	4.94312	7.68828e-07	0.000827601
ENSG00000139154.14	AEBP2	12	1432.72	0.256718	4.92891	8.26885e-07	0.000858306
ENSG00000228526.6	MIR34AHG	1	636.079	0.493162	4.89906	9.6297e-07	0.000902831
ENSG00000276107.1	CTD-2033D15.2	15	121.574	1.2267	4.90178	9.49729e-07	0.000902831
ENSG00000125814.17	NAPB	20	1635.01	0.215719	4.90659	9.26748e-07	0.000902831
ENSG00000196890.4	HIST3H2BB	1	88.1617	1.14707	4.88159	1.05234e-06	0.000955788
ENSG00000247627.2	MTND4P12	5	307.375	-0.878207	-4.83485	1.33246e-06	0.00107059
ENSG00000204010.3	IFIT1B	10	102.034	-1.64908	-4.83801	1.31146e-06	0.00107059
ENSG00000110944.8	IL23A	12	120.617	-0.469984	-4.84449	1.2694e-06	0.00107059
ENSG00000258789.1	RP11-507K2.3	14	17.4264	0.615409	4.83035	1.36291e-06	0.00107059
ENSG00000128872.9	TMOD2	15	1643.31	0.370794	4.85029	1.23281e-06	0.00107059
ENSG00000198520.10	C1orf228	1	578.784	-0.500332	-4.79746	1.60693e-06	0.00113911
ENSG00000090104.11	RGS1	1	5038.53	0.926371	4.80235	1.56813e-06	0.00113911
ENSG00000163435.15	ELF3	1	69.5266	-0.71266	-4.80067	1.58132e-06	0.00113911
ENSG00000172404.4	DNAJB7	22	16.1495	0.680517	4.80619	1.53837e-06	0.00113911
ENSG00000100721.10	TCL1A	14	2221.03	-0.874108	-4.77945	1.75775e-06	0.00121636
ENSG00000273284.1	RP11-888D10.4	18	92.137	0.676	4.76082	1.92807e-06	0.00127358
ENSG00000141425.17	RPRD1A	18	3123.28	0.227872	4.76514	1.8872e-06	0.00127358
ENSG00000152760.9	TCTEX1D1	1	33.8625	-1.0759	-4.71105	2.4644e-06	0.00155707
ENSG00000003249.13	DBNDD1	16	140.968	-0.561907	-4.7143	2.4254e-06	0.00155707
ENSG00000238231.2	RP11-460I13.6	1	8.29369	0.920859	4.70491	2.53973e-06	0.00157052
ENSG00000282870.1	FRG1DP	20	19.1101	0.708577	4.69285	2.69425e-06	0.00163137
ENSG00000165125.19	TRPV6	7	19.6131	-0.824898	-4.68182	2.84336e-06	0.00168652
ENSG00000270640.1	RP11-373D23.2	2	44.3374	1.18178	4.63099	3.63925e-06	0.00199568
ENSG00000244681.1	MTHFD2P1	3	150.373	0.536847	4.63469	3.57478e-06	0.00199568
ENSG00000174944.8	P2RY14	3	101.767	-0.644415	-4.63922	3.4973e-06	0.00199568
ENSG00000196866.2	HIST1H2AD	6	47.4427	1.04592	4.6358	3.55555e-06	0.00199568
ENSG00000162891.10	IL20	1	5.11314	1.59974	4.61887	3.85831e-06	0.00203887
ENSG00000180712.3	RP11-290F5.2	4	306.3	0.502426	4.61947	3.84721e-06	0.00203887
ENSG00000178567.7	EPM2AIP1	3	3942.32	0.212493	4.59528	4.32166e-06	0.00213129
ENSG00000253295.1	RP11-779O18.1	5	4.80593	-1.21428	-4.59505	4.32652e-06	0.00213129
ENSG00000249267.6	LINC00939	12	53.8342	0.746914	4.55306	5.28712e-06	0.00256108
ENSG00000227934.1	RP11-423F24.3	1	17.1221	0.619187	4.54211	5.5695e-06	0.00262479
ENSG00000249138.1	SLED1	4	66.2473	1.61774	4.53388	5.79099e-06	0.00263573
ENSG00000272812.1	RP5-855D21.3	8	108.766	0.520799	4.53341	5.80398e-06	0.00263573
ENSG00000185559.13	DLK1	14	52.4027	1.25783	4.52574	6.01856e-06	0.00269113
ENSG00000197057.9	DTHD1	4	258.799	0.595922	4.50559	6.61872e-06	0.00287114
ENSG00000244694.7	PTCHD4	6	5.85294	1.09917	4.48829	7.17975e-06	0.00292481
ENSG00000177688.6	SUMO4	6	27.9242	0.988501	4.48634	7.24561e-06	0.00292481
ENSG00000272240.1	RP5-855D21.1	8	109.234	0.52847	4.4869	7.22683e-06	0.00292481
ENSG00000138347.15	MYPN	10	12.7856	1.36644	4.49327	7.01387e-06	0.00292481
ENSG00000210140.1	MT-TC	MT	6.69998	-1.06772	-4.49013	7.11811e-06	0.00292481
ENSG00000162928.8	PEX13	2	826.624	0.182835	4.47528	7.63106e-06	0.00303821
ENSG00000234546.3	LINC01759	1	29.6262	0.705051	4.47226	7.73988e-06	0.00303989
ENSG00000220323.3	HIST2H2BD	1	10.1355	0.897359	4.45256	8.48545e-06	0.00327762
ENSG00000229931.1	RP1-151F17.1	6	59.957	0.452184	4.45041	8.5707e-06	0.00327762
ENSG00000272037.1	KB-431C1.5	8	125.246	0.472969	4.43326	9.28169e-06	0.0034585
ENSG00000279069.1	RP11-159D12.6	17	38.2662	0.450224	4.4343	9.2372e-06	0.0034585
ENSG00000267361.1	LOC100421166	17	8.2668	1.23912	4.42343	9.7146e-06	0.00357399
ENSG00000197409.7	HIST1H3D	6	65.917	0.906132	4.41307	1.01917e-05	0.00370263
ENSG00000151065.13	DCP1B	12	913.011	0.127346	4.41016	1.03296e-05	0.0037064
ENSG00000112309.10	B3GAT2	6	113.164	0.415005	4.40668	1.04969e-05	0.0037205
ENSG00000189058.8	APOD	3	352.297	0.890922	4.40402	1.06261e-05	0.00372094
ENSG00000225447.1	RPS15AP10	1	12.3978	0.65624	4.38411	1.16459e-05	0.00393576
ENSG00000204389.9	HSPA1A	6	10006.4	1.15107	4.38519	1.15884e-05	0.00393576
ENSG00000197670.6	RP4-724E16.2	20	87.5423	0.548083	4.38702	1.14915e-05	0.00393576
ENSG00000186564.5	FOXD2	1	153.289	0.399521	4.37746	1.20072e-05	0.00401124
ENSG00000262298.1	RP5-1107A17.3	17	5.87426	0.797312	4.35516	1.32971e-05	0.00439168
ENSG00000169429.10	CXCL8	4	337.8	1.32128	4.34366	1.40127e-05	0.00447545
ENSG00000279467.1	KB-1125A3.12	22	16.0977	0.757045	4.34601	1.38639e-05	0.00447545
ENSG00000265194.1	RP11-70L8.4	9	55.4463	0.645847	4.33049	1.48777e-05	0.00467882
ENSG00000189238.5	LINC00943	12	75.5203	0.592129	4.32452	1.52866e-05	0.00467882
ENSG00000259712.1	CTD-2184D3.5	15	9.66965	0.831154	4.32442	1.52934e-05	0.00467882
ENSG00000197182.14	MIRLET7BHG	22	306.769	-0.571197	-4.32444	1.52917e-05	0.00467882
ENSG00000185716.11	C16orf52	16	1028.89	0.262612	4.3192	1.56598e-05	0.00474101
ENSG00000245571.6	AP001258.4	11	271.141	0.251915	4.31352	1.60674e-05	0.00481426
ENSG00000204767.3	FAM196B	5	62.7707	0.69024	4.30545	1.66646e-05	0.00487284
ENSG00000228554.1	AC004837.5	7	7.49444	0.872631	4.30411	1.67659e-05	0.00487284
ENSG00000232043.1	RP4-530I15.9	20	95.9366	0.76505	4.30439	1.67448e-05	0.00487284
ENSG00000241112.1	RPL29P14	5	10.6619	1.01709	4.30168	1.69509e-05	0.00487783
ENSG00000189042.13	ZNF567	19	420.212	0.254277	4.2936	1.75795e-05	0.00500913
ENSG00000231731.7	AC010976.2	2	148.558	0.402049	4.28766	1.80568e-05	0.0050814
ENSG00000108839.11	ALOX12	17	194.702	-0.315621	-4.28611	1.81828e-05	0.0050814
ENSG00000185127.6	C6orf120	6	1164.61	0.192315	4.28313	1.84282e-05	0.00510092
ENSG00000219545.11	UMAD1	7	614	0.205987	4.27366	1.92294e-05	0.00523258
ENSG00000264345.1	LINC01894	18	24.9183	1.02745	4.27326	1.92639e-05	0.00523258
ENSG00000238133.6	MAP3K20-AS1	2	6.03591	0.772336	4.26303	2.01672e-05	0.00523338
ENSG00000163071.10	SPATA18	4	121.113	0.612047	4.26525	1.99677e-05	0.00523338
ENSG00000112077.15	RHAG	6	153.811	-1.50081	-4.26916	1.9621e-05	0.00523338
ENSG00000261324.2	RP11-174G6.5	12	569.884	0.337752	4.26333	2.01402e-05	0.00523338
ENSG00000273353.1	CTA-268H5.12	22	11.3462	0.747621	4.26338	2.01358e-05	0.00523338
ENSG00000251513.2	LIX1-AS1	5	60.0636	-0.78618	-4.25831	2.05974e-05	0.00529772
ENSG00000188001.9	TPRG1	3	141.56	0.361366	4.24996	2.13809e-05	0.00543011
ENSG00000100285.9	NEFH	22	219.198	-0.48062	-4.24886	2.14858e-05	0.00543011
ENSG00000276386.1	CNTNAP3P2	9	19.3833	0.738617	4.24599	2.17633e-05	0.00545282
ENSG00000235579.1	AC007283.4	2	10.3902	0.637239	4.23517	2.28379e-05	0.00549584
ENSG00000172548.14	NIPAL4	5	42.1241	-0.551452	-4.24219	2.21345e-05	0.00549584
ENSG00000145864.12	GABRB2	5	584.503	0.858232	4.23564	2.27897e-05	0.00549584
ENSG00000106003.12	LFNG	7	2007.91	-0.347838	-4.23475	2.28804e-05	0.00549584
ENSG00000279722.1	RP11-44F14.6	16	172.203	0.358957	4.23709	2.26437e-05	0.00549584
ENSG00000246477.3	AF131216.6	8	32.9602	0.64318	4.23165	2.31986e-05	0.00552659
ENSG00000280378.1	RP4-758J24.6	1	138.237	0.488673	4.22553	2.38377e-05	0.00558071
ENSG00000283787.1	PRR33	11	4255.14	0.383109	4.22664	2.37204e-05	0.00558071
ENSG00000254433.1	RP11-677I18.3	11	11.2562	0.683762	4.22399	2.40018e-05	0.00558071
ENSG00000277075.2	HIST1H2AE	6	158.848	0.971067	4.21945	2.44897e-05	0.00564895
ENSG00000158373.8	HIST1H2BD	6	692.957	0.754982	4.20739	2.58342e-05	0.00586597
ENSG00000261889.1	RP11-473M20.16	16	9.28262	-0.73126	-4.20294	2.6347e-05	0.00593603
ENSG00000164946.19	FREM1	9	96.5359	0.999323	4.20011	2.66789e-05	0.00596459
ENSG00000133069.15	TMCC2	1	2352.14	-1.14425	-4.19709	2.70371e-05	0.00598843
ENSG00000165905.17	LARGE2	11	454.072	-0.565496	-4.19574	2.71977e-05	0.00598843
ENSG00000204380.4	PKP4-AS1	2	32.4258	0.528171	4.18993	2.79037e-05	0.0060977
ENSG00000066926.10	FECH	18	1430.76	-0.3937	-4.18795	2.81482e-05	0.00610523
ENSG00000232692.1	AP001596.6	21	66.6271	0.450999	4.18065	2.90679e-05	0.00625799
ENSG00000206869.1	SNORA70F	2	2.42947	1.01992	4.16826	3.06932e-05	0.00651143
ENSG00000184786.5	TCTE3	6	561.861	0.326111	4.16982	3.04841e-05	0.00651143
ENSG00000164010.13	ERMAP	1	1103.32	-0.310506	-4.16008	3.18132e-05	0.00670013
ENSG00000256817.1	TPT1P12	12	3.38359	0.970022	4.15686	3.22658e-05	0.0067252
ENSG00000139438.5	FAM222A	12	845.541	0.407483	4.15594	3.2395e-05	0.0067252
ENSG00000279862.1	RP11-423E7.2	3	17.4784	1.16323	4.15137	3.30494e-05	0.0067508
ENSG00000196376.10	SLC35F1	6	159.552	0.781058	4.14791	3.35531e-05	0.0067508
ENSG00000235298.1	RP11-575L7.8	9	201.387	0.378141	4.15144	3.30396e-05	0.0067508
ENSG00000026559.13	KCNG1	20	132.325	-0.838466	-4.14547	3.39119e-05	0.0067508
ENSG00000197506.7	SLC28A3	9	78.9558	-0.842126	-4.13372	3.56945e-05	0.00700962
ENSG00000213231.12	TCL1B	14	51.4334	-0.85808	-4.13526	3.54549e-05	0.00700962
ENSG00000231971.5	RP11-557H15.3	6	11.5307	0.714584	4.12393	3.72464e-05	0.00723321
ENSG00000095464.9	PDE6C	10	44.6508	0.367383	4.1228	3.743e-05	0.00723321
ENSG00000250366.2	TUNAR	14	11.9186	-0.937941	-4.12188	3.75796e-05	0.00723321
ENSG00000204388.6	HSPA1B	6	6648.97	1.3214	4.11846	3.81419e-05	0.00729313
ENSG00000114631.10	PODXL2	3	194.254	-0.360197	-4.11648	3.84702e-05	0.00730782
ENSG00000187510.8	PLEKHG7	12	71.0131	0.577183	4.1125	3.9139e-05	0.00738659
ENSG00000136929.12	HEMGN	9	326.586	-1.16145	-4.10634	4.01986e-05	0.00753763
ENSG00000229816.1	DDX50P1	2	34.9716	0.627945	4.10143	4.10612e-05	0.00765002
ENSG00000240338.5	RP11-331F4.4	16	44.0145	0.97772	4.09238	4.26961e-05	0.00790395
ENSG00000213830.3	CFL1P5	5	9.01798	0.888017	4.08895	4.33321e-05	0.00792578
ENSG00000164975.15	SNAPC3	9	1936.74	0.225878	4.08866	4.33879e-05	0.00792578
ENSG00000147889.17	CDKN2A	9	269.179	0.365133	4.08638	4.3815e-05	0.00792578
ENSG00000227201.2	CNN2P1	22	24.131	-0.734045	-4.08591	4.39048e-05	0.00792578
ENSG00000166926.8	MS4A6E	11	151.723	1.05844	4.0809	4.48625e-05	0.00804867
ENSG00000257275.6	RP11-164H13.1	14	139.246	-0.825415	-4.07933	4.5166e-05	0.0080534
ENSG00000104332.11	SFRP1	8	1588.27	0.721915	4.07322	4.6368e-05	0.00816097
ENSG00000211931.1	IGHD2-2	14	16.9409	-0.972817	-4.07403	4.62067e-05	0.00816097
ENSG00000132874.14	SLC14A2	18	18.6368	0.458681	4.072	4.66117e-05	0.00816097
ENSG00000162722.8	TRIM58	1	387.526	-0.974886	-4.06985	4.70442e-05	0.00818274
ENSG00000179967.11	PPP1R14BP3	4	49.4239	0.590954	4.06859	4.72991e-05	0.00818274
ENSG00000155975.9	VPS37A	8	1241.71	0.167362	4.06656	4.7713e-05	0.0082055
ENSG00000163554.12	SPTA1	1	531.94	-1.27435	-4.06071	4.89234e-05	0.00831527
ENSG00000280269.1	AP000577.2	11	8.83724	0.989957	4.06076	4.89125e-05	0.00831527
ENSG00000104043.14	ATP8B4	15	932.868	-0.465998	-4.05918	4.92454e-05	0.00832133
ENSG00000148677.6	ANKRD1	10	53.3966	1.031	4.05712	4.96805e-05	0.00834633
ENSG00000275026.1	GXYLT1P4	9	7.47102	1.01969	4.05373	5.04068e-05	0.00841968
ENSG00000145375.7	SPATA5	4	345.526	0.247769	4.0422	5.29522e-05	0.00871427
ENSG00000279766.1	RP11-642A1.2	8	24.6021	0.950622	4.04168	5.307e-05	0.00871427
ENSG00000083535.15	PIBF1	13	721.48	0.267787	4.04308	5.27535e-05	0.00871427
ENSG00000224597.9	SVIL-AS1	10	610.296	0.238666	4.03902	5.36747e-05	0.00876405
ENSG00000210100.1	MT-TI	MT	6.95771	-0.90883	-4.03634	5.42912e-05	0.0088152
ENSG00000087095.12	NLK	17	2100.68	0.161997	4.03356	5.49377e-05	0.0088216
ENSG00000226632.1	UBE2V1P1	20	3.8536	1.14751	4.03425	5.4777e-05	0.0088216
ENSG00000180011.6	ZADH2	18	2792.42	0.220313	4.02915	5.59779e-05	0.00893924
ENSG00000223374.1	AC005104.3	2	91.9939	0.335688	4.02517	5.69349e-05	0.00899405
ENSG00000181800.5	CELF2-AS1	10	58.9158	0.685013	4.02515	5.69401e-05	0.00899405
ENSG00000256269.7	HMBS	11	1427.07	-0.541663	-4.02113	5.79186e-05	0.00909918
ENSG00000256448.5	RP11-809N8.4	11	31.682	-0.414875	-4.01813	5.8661e-05	0.00911724
ENSG00000266717.1	RP11-855A2.3	17	7.09036	0.685445	4.01842	5.85909e-05	0.00911724
ENSG00000263776.1	SNORA4	3	48.9186	0.378623	4.01202	6.02017e-05	0.00925768
ENSG00000169397.3	RNASE3	14	258.779	-1.09696	-4.01324	5.98914e-05	0.00925768
ENSG00000228446.2	AC073052.1	2	17.3791	0.786246	4.00548	6.18923e-05	0.009418
ENSG00000120314.18	WDR55	5	2664.95	-0.155618	-4.00589	6.17857e-05	0.009418
ENSG00000188000.3	OR7D2	19	29.912	-1.51481	-4.00343	6.24308e-05	0.00945046
ENSG00000280184.2	RP3-466P17.3	6	31.3191	-0.5097	-3.9982	6.38257e-05	0.00961155
ENSG00000269967.1	RP11-84A19.4	1	18.0716	0.756816	3.99157	6.56373e-05	0.00983342
ENSG00000273448.1	RP11-166O4.6	7	84.6675	0.445234	3.98277	6.81162e-05	0.0100057
ENSG00000106144.19	CASP2	7	3807.68	-0.174588	-3.98141	6.85086e-05	0.0100057
ENSG00000168913.6	ENHO	9	16.6317	-0.623861	-3.98427	6.7689e-05	0.0100057
ENSG00000262636.1	CTD-3088G3.4	16	8.98261	-0.649172	-3.98196	6.83506e-05	0.0100057
ENSG00000206195.10	DUXAP8	22	56.611	0.561855	3.98473	6.7557e-05	0.0100057
ENSG00000214413.7	BBIP1	10	1226.76	0.180508	3.97987	6.89543e-05	0.0100204
ENSG00000214435.7	AS3MT	10	1967.22	0.443081	3.9765	6.99383e-05	0.0100628
ENSG00000222179.1	RN7SKP26	18	26.2353	0.488645	3.9772	6.97313e-05	0.0100628
ENSG00000251436.2	NUP58P1	4	1.95317	1.44728	3.97103	7.15622e-05	0.0102457
ENSG00000154274.14	C4orf19	4	16.6063	0.614225	3.96945	7.20383e-05	0.0102633
ENSG00000047617.14	ANO2	12	337.456	0.632896	3.96617	7.30381e-05	0.010355
ENSG00000159625.14	DRC7	16	24.3788	-1.05344	-3.96112	7.46004e-05	0.0105252
ENSG00000272316.1	XXbac-BPGBPG55C20.2	6	371.214	0.318668	3.95781	7.56406e-05	0.0106204
ENSG00000110427.14	KIAA1549L	11	17.1091	0.756732	3.95648	7.60612e-05	0.0106281
ENSG00000236047.1	AC073410.1	2	12.9767	1.21557	3.95399	7.68582e-05	0.0106811
ENSG00000233578.1	EIF4EP1	20	45.0986	0.448948	3.95301	7.71756e-05	0.0106811
ENSG00000234945.7	GTF3C2-AS1	2	27.3273	0.41914	3.94707	7.91124e-05	0.0108829
ENSG00000053524.12	MCF2L2	3	482.843	0.344376	3.94626	7.93826e-05	0.0108829
ENSG00000277224.2	HIST1H2BF	6	116.396	1.18359	3.9424	8.06718e-05	0.0110077
ENSG00000272167.2	PROX1-AS1	1	12.6114	0.841304	3.93637	8.27217e-05	0.0112
ENSG00000222011.8	FAM185A	7	211.214	0.189041	3.936	8.28518e-05	0.0112
ENSG00000115827.13	DCAF17	2	1183.96	0.204201	3.93402	8.35382e-05	0.0112405
ENSG00000177173.5	NAP1L4P1	1	20.7173	0.616636	3.92669	8.61243e-05	0.0114822
ENSG00000274290.2	HIST1H2BE	6	40.5523	0.756481	3.92762	8.57895e-05	0.0114822
ENSG00000254004.6	ZNF260	19	816.142	0.183732	3.91907	8.88924e-05	0.0117971
ENSG00000163728.10	TTC14	3	5250.76	0.266585	3.91771	8.93926e-05	0.0118096
ENSG00000168309.16	FAM107A	3	3460.9	0.336546	3.91622	8.99466e-05	0.011829
ENSG00000163273.3	NPPC	2	3.57506	-1.6712	-3.91321	9.10773e-05	0.0119095
ENSG00000239884.3	RN7SL608P	17	13.2278	0.495437	3.91241	9.13787e-05	0.0119095
ENSG00000164398.12	ACSL6	5	256.418	-0.635812	-3.90801	9.30605e-05	0.0119677
ENSG00000127957.17	PMS2P3	7	468.813	0.203162	3.90949	9.24903e-05	0.0119677
ENSG00000176907.4	C8orf4	8	5261.07	0.655783	3.90834	9.29332e-05	0.0119677
ENSG00000279384.1	RP11-635L1.2	4	32.1656	0.822381	3.90431	9.44956e-05	0.0120457
ENSG00000255561.6	FDXACB1	11	340.858	-0.216953	-3.90527	9.41216e-05	0.0120457
ENSG00000226318.1	RPS3AP38	10	30.1169	0.703396	3.90173	9.5506e-05	0.0120686
ENSG00000270108.1	RP11-73M18.6	14	45.4778	0.424402	3.90278	9.50957e-05	0.0120686
ENSG00000124688.13	MAD2L1BP	6	962.318	-0.209533	-3.89596	9.78107e-05	0.0121737
ENSG00000186106.11	ANKRD46	8	860.243	0.184134	3.89747	9.72032e-05	0.0121737
ENSG00000249345.6	RP11-575F12.1	12	21.9908	0.537358	3.89801	9.69859e-05	0.0121737
ENSG00000188803.14	SHISA6	17	6.91988	1.08666	3.89443	9.84314e-05	0.0121737
ENSG00000151575.14	TEX9	15	150.555	0.420419	3.89212	9.937e-05	0.0122086
ENSG00000228318.3	AP001610.5	21	9.18369	0.912744	3.89168	9.95542e-05	0.0122086
ENSG00000274677.1	RP11-505K9.5	16	16.2265	0.633385	3.88914	0.000100598	0.0122849
ENSG00000181450.17	ZNF678	1	555.894	0.286969	3.87605	0.000106165	0.0128183
ENSG00000182993.3	C12orf60	12	290.369	0.401954	3.87577	0.00010629	0.0128183
ENSG00000239291.1	RP5-867C24.1	17	7.30778	0.842089	3.87696	0.000105768	0.0128183
ENSG00000267703.1	CTD-2013N17.4	19	3.64088	1.34964	3.87227	0.000107828	0.0129501
ENSG00000238109.1	AC004893.10	7	7.22209	0.776747	3.87096	0.000108405	0.0129658
ENSG00000229598.1	PRDX3P1	22	44.8281	0.562098	3.86674	0.000110301	0.0131384
ENSG00000142319.17	SLC6A3	5	17.729	0.853631	3.86181	0.000112548	0.0133514
ENSG00000169495.4	HTRA4	8	105.02	0.613604	3.85921	0.000113755	0.0133853
ENSG00000142197.12	DOPEY2	21	1452.6	-0.192447	-3.85683	0.000114868	0.0134618
ENSG00000163877.10	SNIP1	1	1276.79	-0.137412	-3.85035	0.000117948	0.0134901
ENSG00000237424.1	FOXD2-AS1	1	274.439	0.385549	3.84994	0.000118145	0.0134901
ENSG00000106113.18	CRHR2	7	8.02164	0.690665	3.8495	0.000118358	0.0134901
ENSG00000173114.12	LRRN3	7	45.2713	-0.648058	-3.85056	0.000117847	0.0134901
ENSG00000246451.2	RP11-894P9.1	14	324.223	0.351264	3.85168	0.000117311	0.0134901
ENSG00000103472.9	RRN3P2	16	424.585	0.44686	3.85094	0.000117665	0.0134901
ENSG00000196136.17	SERPINA3	14	1471.78	0.984186	3.84796	0.000119107	0.0135224
ENSG00000186834.3	HEXIM1	17	3895.78	-0.17106	-3.84423	0.000120933	0.0136763
ENSG00000250116.2	RP11-417F21.1	2	72.0196	0.386897	3.8373	0.000124396	0.0137994
ENSG00000174796.12	THAP6	4	786.857	0.176827	3.83953	0.000123268	0.0137994
ENSG00000243175.1	RPSAP36	4	16.1967	0.962005	3.83874	0.000123666	0.0137994
ENSG00000280734.2	LINC01232	13	269.359	0.335946	3.83995	0.000123057	0.0137994
ENSG00000253667.2	RP11-30L15.4	8	35.7262	0.624387	3.83619	0.00012496	0.0138092
ENSG00000197837.3	HIST4H4	12	107.981	0.424872	3.83187	0.000127174	0.0140007
ENSG00000119915.4	ELOVL3	10	50.3083	-0.588243	-3.83007	0.000128107	0.0140502
ENSG00000224331.2	AC019181.3	2	10.1094	0.697129	3.82892	0.000128707	0.0140629
ENSG00000153944.10	MSI2	17	3937.68	0.206663	3.82479	0.000130884	0.0142473
ENSG00000196236.12	XPNPEP3	22	1208.86	0.150493	3.82248	0.000132117	0.0143278
ENSG00000149571.11	KIRREL3	11	428.581	0.51594	3.8214	0.000132696	0.0143371
ENSG00000236911.6	RP11-78B10.2	1	4.81032	0.717637	3.81935	0.000133806	0.0143503
ENSG00000249234.1	RP11-452J21.2	4	2.52447	1.08612	3.81816	0.000134449	0.0143662
ENSG00000182700.4	IGIP	5	1248.9	0.244546	3.81356	0.000136981	0.01453
ENSG00000124575.6	HIST1H1D	6	34.111	1.07179	3.81396	0.000136758	0.01453
ENSG00000269964.2	MEI4	6	3.03859	1.10745	3.81143	0.000138167	0.0145496
ENSG00000277595.1	RP11-946P6.6	12	56.1048	0.493901	3.81144	0.00013816	0.0145496
ENSG00000183808.11	RBM12B	8	987.035	0.262399	3.80578	0.000141356	0.0147783
ENSG00000277299.1	RP11-837J7.4	12	29.3976	0.575248	3.80594	0.000141265	0.0147783
ENSG00000230943.1	RP11-367G18.1	6	20.7562	0.566069	3.80446	0.000142112	0.0148041
ENSG00000196505.10	GDAP2	1	999.477	0.159806	3.80134	0.000143913	0.014885
ENSG00000280304.1	CTD-2536I1.2	15	145.146	0.484085	3.80213	0.000143456	0.014885
ENSG00000178074.5	C2orf69	2	633.719	0.220441	3.79645	0.000146782	0.0148873
ENSG00000237765.6	FAM200B	4	1346.59	0.213861	3.79817	0.000145771	0.0148873
ENSG00000232810.3	TNF	6	488.369	-0.644231	-3.79819	0.000145757	0.0148873
ENSG00000134571.10	MYBPC3	11	659.376	-0.582959	-3.79829	0.0001457	0.0148873
ENSG00000262905.1	RP5-1029F21.2	17	10.543	0.820235	3.79607	0.000147009	0.0148873
ENSG00000160223.16	ICOSLG	21	91.972	-0.879014	-3.79628	0.000146882	0.0148873
ENSG00000198155.5	ZNF876P	4	58.0583	0.484088	3.79459	0.000147888	0.0149244
ENSG00000243368.2	MCCC1-AS1	3	37.9182	0.395012	3.7878	0.000151986	0.0150423
ENSG00000185129.5	PURA	5	1843.03	0.220513	3.78967	0.00015085	0.0150423
ENSG00000199933.1	RNY1P16	12	2.01933	0.990309	3.78803	0.000151849	0.0150423
ENSG00000229473.2	RGS17P1	13	19.2269	0.599983	3.79016	0.000150548	0.0150423
ENSG00000259657.1	PIGHP1	15	18.0299	0.583969	3.78751	0.000152162	0.0150423
ENSG00000265791.1	CTD-2349P21.10	17	14.847	0.415733	3.79124	0.000149898	0.0150423
ENSG00000183137.14	CEP57L1	6	401.46	0.227372	3.78595	0.00015312	0.0150634
ENSG00000280020.1	CTD-2095E4.4	17	24.8442	0.541182	3.78548	0.000153412	0.0150634
ENSG00000029534.19	ANK1	8	558.212	-0.804151	-3.78308	0.000154897	0.0151072
ENSG00000206047.2	DEFA1	8	5.44442	-1.65455	-3.78157	0.00015584	0.0151482
ENSG00000152767.16	FARP1	13	1756.18	0.236361	3.77743	0.000158457	0.0153514
ENSG00000169442.8	CD52	1	7960.23	-0.363318	-3.76981	0.00016337	0.0154371
ENSG00000235831.6	BHLHE40-AS1	3	125.827	0.328486	3.77252	0.000161608	0.0154371
ENSG00000036828.15	CASR	3	57.8311	1.07609	3.77003	0.00016323	0.0154371
ENSG00000172197.10	MBOAT1	6	624.932	-0.240173	-3.77161	0.0001622	0.0154371
ENSG00000271913.5	RP1-111C20.4	6	86.4724	0.43832	3.76947	0.000163592	0.0154371
ENSG00000258546.1	CENPUP2	12	12.7732	0.756315	3.7728	0.000161426	0.0154371
ENSG00000243609.1	RPS2P44	16	2.98246	1.34896	3.77293	0.000161339	0.0154371
ENSG00000226332.2	RP11-157P1.4	20	242.83	0.287866	3.77136	0.000162358	0.0154371
ENSG00000181722.16	ZBTB20	3	102.641	0.448422	3.76852	0.000164216	0.0154458
ENSG00000279526.1	AC011239.2	2	5.56894	1.27856	3.76544	0.000166259	0.0154876
ENSG00000279149.1	RP11-374F3.5	13	73.0146	0.432324	3.76605	0.000165848	0.0154876
ENSG00000267336.1	EIF4A2P1	18	8.1985	-0.612191	-3.76663	0.000165467	0.0154876
ENSG00000003989.17	SLC7A2	8	1399.57	0.529535	3.76416	0.00016711	0.0155172
ENSG00000266573.5	RP11-449D8.5	18	9.24838	0.741357	3.76104	0.000169206	0.0156618
ENSG00000075213.10	SEMA3A	7	1135.32	0.420045	3.75527	0.000173154	0.0159258
ENSG00000279463.1	RP11-157H4.1	13	2.91822	1.45341	3.75588	0.000172735	0.0159258
ENSG00000186532.11	SMYD4	17	1278.28	0.145586	3.75434	0.0001738	0.0159348
ENSG00000166262.15	FAM227B	15	161.83	0.302842	3.75137	0.00017587	0.0159753
ENSG00000279573.1	RP11-855A2.1	17	10.1181	0.716748	3.75134	0.000175891	0.0159753
ENSG00000197561.6	ELANE	19	1578.45	-1.12899	-3.7525	0.000175076	0.0159753
ENSG00000196946.10	ZNF705A	12	3.70964	-1.19102	-3.74948	0.000177198	0.0160439
ENSG00000183691.4	NOG	17	18.8458	-0.77049	-3.7487	0.00017775	0.0160439
ENSG00000188897.8	CTD-3088G3.8	16	2975.52	-0.692819	-3.74621	0.00017953	0.0161543
ENSG00000226856.5	AC093901.1	2	18.7235	0.838712	3.74399	0.000181119	0.0162471
ENSG00000204178.9	TMEM57	1	1660.78	-0.175789	-3.74244	0.000182239	0.0162972
ENSG00000241258.6	CRCP	7	2023.84	0.108794	3.73227	0.000189765	0.0169182
ENSG00000142227.10	EMP3	19	2939.97	-0.266006	-3.72955	0.000191825	0.0170495
ENSG00000266900.1	RP11-173A16.2	18	4.99515	0.981562	3.72612	0.000194453	0.0172305
ENSG00000169359.13	SLC33A1	3	1884.81	0.16109	3.72219	0.000197505	0.0173354
ENSG00000229677.1	RP11-383F6.1	7	15.098	0.565988	3.72245	0.000197296	0.0173354
ENSG00000224934.2	RP11-441O15.3	10	278.806	0.294758	3.72309	0.000196803	0.0173354
ENSG00000259248.5	USP3-AS1	15	234.908	0.263509	3.72153	0.000198023	0.0173354
ENSG00000207145.1	SNORA18	11	10.9849	0.49038	3.71973	0.000199435	0.0174066
ENSG00000206680.1	SNORD21	1	9.08337	0.583228	3.71476	0.000203397	0.0176992
ENSG00000251309.1	RP11-498M5.2	4	2.24717	1.11489	3.71292	0.000204882	0.0177329
ENSG00000253307.1	RP11-10J21.4	8	3.32401	0.989449	3.71277	0.000205005	0.0177329
ENSG00000163633.10	C4orf36	4	76.5667	0.286981	3.71164	0.000205917	0.0177375
ENSG00000071189.21	SNX13	7	2152.4	0.179065	3.7112	0.000206278	0.0177375
ENSG00000184305.14	CCSER1	4	124.738	0.510718	3.7086	0.00020841	0.0178154
ENSG00000276533.1	RP11-139H15.5	15	89.9558	0.616013	3.70916	0.000207948	0.0178154
ENSG00000226803.7	RP11-203B9.4	6	69.2299	0.347207	3.70691	0.000209803	0.0178819
ENSG00000175764.14	TTLL11	9	220.937	0.224104	3.70559	0.000210897	0.0179226
ENSG00000275106.1	RP11-309L24.10	7	17.9152	-0.704098	-3.7028	0.000213234	0.0180684
ENSG00000112280.15	COL9A1	6	12.2746	-0.623993	-3.70201	0.000213896	0.0180717
ENSG00000196460.12	RFX8	2	10.1112	-0.718836	-3.6977	0.000217564	0.018075
ENSG00000114395.10	CYB561D2	3	1376.2	-0.227574	-3.6978	0.000217472	0.018075
ENSG00000234127.8	TRIM26	6	3569.84	-0.148545	-3.69952	0.000216006	0.018075
ENSG00000164742.14	ADCY1	7	1033.72	0.743568	3.7002	0.000215429	0.018075
ENSG00000227253.3	RP11-166N17.1	10	35.3952	0.5975	3.69862	0.000216775	0.018075
ENSG00000236953.1	ZDHHC20-IT1	13	8.06371	0.58743	3.69758	0.000217666	0.018075
ENSG00000140832.9	MARVELD3	16	21.8539	0.581205	3.69362	0.000221087	0.0183067
ENSG00000217643.1	PTGES3P2	2	31.2031	0.582385	3.69081	0.000223544	0.0183209
ENSG00000171428.13	NAT1	8	264.98	-0.183021	-3.69054	0.000223779	0.0183209
ENSG00000107518.16	ATRNL1	10	43.4961	0.473229	3.69181	0.00022266	0.0183209
ENSG00000135111.15	TBX3	12	1497.13	0.363041	3.69064	0.000223694	0.0183209
ENSG00000203814.6	HIST2H2BF	1	825.791	1.12143	3.6878	0.000226201	0.0184605
ENSG00000173065.13	FAM222B	17	1135.23	0.134774	3.68515	0.000228568	0.0184605
ENSG00000152242.10	C18orf25	18	2266.78	0.160858	3.68505	0.00022866	0.0184605
ENSG00000228107.1	AP000692.9	21	47.9099	0.491132	3.6857	0.000228079	0.0184605
ENSG00000254030.1	IGLC5	22	132.923	0.907579	3.68641	0.00022744	0.0184605
ENSG00000228065.10	LINC01515	10	123.686	0.474307	3.682	0.000231409	0.0186307
ENSG00000170180.19	GYPA	4	149.968	-1.41073	-3.68092	0.000232396	0.0186585
ENSG00000228686.2	RP11-492I21.1	1	9.6026	0.537067	3.67917	0.000233994	0.0186835
ENSG00000230490.2	RP11-141M1.3	13	17.4903	0.457077	3.67966	0.000233547	0.0186835
ENSG00000234199.2	LINC01191	2	19.2594	-0.63349	-3.67799	0.000235079	0.0187187
ENSG00000236811.1	GAPDHP2	20	9.00679	0.547684	3.67628	0.000236656	0.0187928
ENSG00000224843.6	LINC00240	6	48.9741	0.431759	3.67391	0.000238869	0.0189169
ENSG00000135974.9	C2orf49	2	1428.36	0.15234	3.67072	0.000241873	0.0191027
ENSG00000232491.1	SAPCD2P3	7	5.84479	0.84456	3.6681	0.000244363	0.0192471
ENSG00000183431.11	SF3A3	1	4282.57	-0.157639	-3.66561	0.000246752	0.0192832
ENSG00000273703.1	HIST1H2BM	6	11.6158	1.5457	3.66555	0.000246812	0.0192832
ENSG00000080815.18	PSEN1	14	3335.75	-0.157826	-3.6661	0.000246276	0.0192832
ENSG00000213560.4	RP11-386I14.3	1	1.87845	1.23259	3.66406	0.00024825	0.0193053
ENSG00000254317.1	RP11-473O4.5	8	61.8965	0.449701	3.66388	0.000248424	0.0193053
ENSG00000273374.1	RP11-383I23.2	3	46.867	0.520919	3.65954	0.000252671	0.0194522
ENSG00000245970.2	KB-1208A12.3	8	294.147	0.333628	3.66068	0.000251552	0.0194522
ENSG00000227306.1	AP006285.6	11	1.84415	1.62354	3.65937	0.000252839	0.0194522
ENSG00000101230.5	ISM1	20	965.848	0.682355	3.65921	0.000252991	0.0194522
ENSG00000151789.10	ZNF385D	3	96.7809	0.566517	3.65801	0.000254182	0.0194635
ENSG00000131730.15	CKMT2	5	134.269	0.358668	3.65771	0.000254477	0.0194635
ENSG00000119231.10	SENP5	3	3048.68	0.13452	3.65203	0.000260176	0.0196323
ENSG00000164099.3	PRSS12	4	12.2033	-0.707233	-3.6509	0.000261325	0.0196323
ENSG00000250990.1	AC073635.5	7	6.67682	0.625483	3.65108	0.000261141	0.0196323
ENSG00000275481.1	RP11-474P2.6	12	67.3359	0.431046	3.65407	0.000258119	0.0196323
ENSG00000267002.2	RP11-242D8.1	17	1526.45	0.258619	3.65322	0.000258967	0.0196323
ENSG00000108309.13	RUNDC3A	17	211.742	-0.836066	-3.65094	0.000261285	0.0196323
ENSG00000125657.4	TNFSF9	19	137.648	0.526729	3.65081	0.000261412	0.0196323
ENSG00000261326.2	LINC01355	1	1475.8	0.318971	3.64496	0.000267437	0.0196878
ENSG00000055813.5	CCDC85A	2	129.254	0.574674	3.64483	0.000267571	0.0196878
ENSG00000213963.6	AC074286.1	2	146.456	0.250778	3.64822	0.000264062	0.0196878
ENSG00000138311.15	ZNF365	10	81.7817	0.474796	3.64762	0.000264684	0.0196878
ENSG00000278493.1	CTD-2382E5.6	15	6.74122	0.971972	3.6464	0.000265936	0.0196878
ENSG00000124194.16	GDAP1L1	20	6.85279	0.74403	3.64496	0.000267437	0.0196878
ENSG00000180376.16	CCDC66	3	1271.6	0.2052	3.64255	0.000269946	0.0198124
ENSG00000124788.17	ATXN1	6	3251.31	0.152369	3.63973	0.000272919	0.01988
ENSG00000239650.4	GUSBP4	6	51.6718	0.39031	3.64026	0.000272359	0.01988
ENSG00000224057.1	EGFR-AS1	7	4.42053	1.09373	3.64018	0.000272443	0.01988
ENSG00000248474.1	LINC02122	5	14.7058	1.0277	3.63873	0.000273985	0.0199078
ENSG00000164649.19	CDCA7L	7	599.16	-0.364767	-3.63395	0.000279112	0.0200794
ENSG00000248441.6	LINC01197	15	665.561	0.324925	3.634	0.000279059	0.0200794
ENSG00000105127.8	AKAP8	19	4140.38	-0.105382	-3.63485	0.000278139	0.0200794
ENSG00000215478.8	CES5AP1	22	3.52204	1.12739	3.6348	0.000278194	0.0200794
ENSG00000275713.2	HIST1H2BH	6	348.696	1.06904	3.63001	0.000283413	0.0202281
ENSG00000112195.8	TREML2	6	1028.36	-0.406907	-3.62885	0.000284686	0.0202281
ENSG00000095303.14	PTGS1	9	1776.58	-0.329225	-3.62857	0.000284996	0.0202281
ENSG00000261824.6	LINC00662	19	267.499	0.176706	3.62825	0.000285354	0.0202281
ENSG00000203900.2	RP11-261N11.8	20	45.2772	1.36505	3.62918	0.00028432	0.0202281
ENSG00000198786.2	MT-ND5	MT	171343	-0.529874	-3.62977	0.000283677	0.0202281
ENSG00000234456.7	MAGI2-AS3	7	696.7	0.303957	3.62737	0.000286326	0.0202476
ENSG00000261051.1	RP11-274H2.5	3	24.9444	0.66444	3.6239	0.000290189	0.020471
ENSG00000185905.3	C16orf54	16	1778.2	-0.30941	-3.62142	0.000292991	0.0206186
ENSG00000273149.1	RP11-290D2.6	13	38.45	0.442665	3.6186	0.0002962	0.020744
ENSG00000234630.1	LL22NC03-2H8.4	22	20.4765	0.581136	3.61864	0.000296159	0.020744
ENSG00000130227.16	XPO7	8	4495.95	-0.238442	-3.61516	0.000300168	0.0209713
ENSG00000266554.1	LINC01443	18	23.8131	0.706241	3.60986	0.000306357	0.0213524
ENSG00000254777.5	AC022182.1	8	9.36409	-0.535191	-3.60479	0.0003124	0.0217215
ENSG00000120948.16	TARDBP	1	11450.5	0.105049	3.59726	0.000321586	0.0222537
ENSG00000257267.3	ZNF271P	18	1215.96	0.147217	3.59633	0.000322743	0.0222808
ENSG00000248483.6	POU5F2	5	17.9054	0.490522	3.59271	0.000327259	0.022539
ENSG00000268471.6	DKFZP434I0714	4	548.251	0.270602	3.59116	0.000329205	0.0225455
ENSG00000270989.1	RP11-844P9.4	5	2.33499	0.9808	3.59164	0.000328604	0.0225455
ENSG00000263393.1	RP11-53I6.4	18	8.56358	0.727663	3.59079	0.00032968	0.0225455
ENSG00000269919.1	RP1-134E15.3	6	28.5368	0.708424	3.58967	0.000331101	0.0225895
ENSG00000225796.2	MTND4P23	2	12.6097	0.691184	3.58651	0.000335129	0.0228108
ENSG00000272842.1	RP11-513M16.7	9	37.5739	0.376592	3.58477	0.00033737	0.0228562
ENSG00000198838.13	RYR3	15	408.887	-0.412517	-3.58531	0.000336682	0.0228562
ENSG00000258469.1	CHMP4BP1	14	79.8448	0.805402	3.58398	0.000338398	0.0228726
ENSG00000228561.2	RP11-114M1.1	3	2.63235	-0.914035	-3.5827	0.000340062	0.0229317
ENSG00000235586.1	AC011247.3	2	4.09137	0.783489	3.58092	0.000342382	0.0229815
ENSG00000254341.2	SNORD87	8	38.2068	0.357608	3.58123	0.00034198	0.0229815
ENSG00000169129.14	AFAP1L2	10	13359.5	0.274036	3.5784	0.0003457	0.0230291
ENSG00000269821.1	KCNQ1OT1	11	616.16	0.376104	3.57798	0.00034626	0.0230291
ENSG00000172409.5	CLP1	11	738.536	-0.299074	-3.57897	0.000344956	0.0230291
ENSG00000226352.2	PSPC1-AS2	13	76.043	0.348804	3.57959	0.000344128	0.0230291
ENSG00000213420.7	GPC2	7	195.229	-0.315467	-3.57656	0.000348139	0.0230955
ENSG00000231784.8	DBIL5P	17	18.9695	-0.393557	-3.57484	0.000350437	0.0230955
ENSG00000010244.18	ZNF207	17	12188.1	0.108413	3.57551	0.000349548	0.0230955
ENSG00000164845.16	FAM86FP	12	34.2411	-0.429164	-3.57347	0.000352288	0.0231649
ENSG00000219410.5	RP4-761J14.8	12	46.4023	0.483162	3.57287	0.00035309	0.0231652
ENSG00000196109.6	ZNF676	19	86.9865	0.369466	3.57182	0.000354508	0.0232059
ENSG00000149043.16	SYT8	11	12.7192	0.791235	3.5707	0.000356032	0.0232533
ENSG00000159398.15	CES5A	16	3.31769	1.4401	3.56918	0.000358105	0.023284
ENSG00000230772.1	VN1R108P	20	18.9052	0.506207	3.56955	0.000357599	0.023284
ENSG00000153822.13	KCNJ16	17	284.763	0.841019	3.56847	0.000359074	0.0232949
ENSG00000159307.18	SCUBE1	22	2455.05	0.362548	3.56765	0.000360196	0.0233157
ENSG00000164292.12	RHOBTB3	5	1912.8	0.217511	3.56437	0.000364737	0.0234011
ENSG00000106086.18	PLEKHA8	7	621.217	0.252076	3.56543	0.000363259	0.0234011
ENSG00000270344.2	POC1B-AS1	12	457.917	0.236848	3.56441	0.00036468	0.0234011
ENSG00000255513.1	AC005363.9	16	194.093	0.591251	3.56511	0.000363702	0.0234011
ENSG00000154478.3	GPR26	10	21.4366	0.53806	3.5626	0.000367205	0.0234559
ENSG00000175104.14	TRAF6	11	1065.49	0.203019	3.56266	0.000367113	0.0234559
ENSG00000135919.12	SERPINE2	2	1605.36	-0.338267	-3.56176	0.000368375	0.0234791
ENSG00000219433.2	BTBD10P2	6	5.7507	0.79068	3.56059	0.000370026	0.0234938
ENSG00000126353.3	CCR7	17	2231.33	-0.481135	-3.56045	0.000370222	0.0234938
ENSG00000130544.11	ZNF557	19	471.318	-0.164504	-3.55918	0.000372014	0.023556
ENSG00000267731.1	RP11-147L13.8	17	133.669	0.41498	3.55855	0.000372906	0.0235612
ENSG00000105662.15	CRTC1	19	2038.02	-0.157199	-3.55518	0.00037772	0.0238135
ENSG00000164211.12	STARD4	5	1582.65	0.265125	3.55393	0.000379527	0.0238241
ENSG00000113658.16	SMAD5	5	2552.88	0.190832	3.55437	0.00037889	0.0238241
ENSG00000206834.1	SNORA1	11	11.2684	0.513793	3.55007	0.000385129	0.0240202
ENSG00000196169.14	KIF19	17	2492.75	0.372536	3.54829	0.000387735	0.0241309
ENSG00000230666.5	CEACAM22P	19	9.89152	0.733007	3.54736	0.000389119	0.0241653
ENSG00000251562.7	MALAT1	11	44521.7	0.307963	3.54563	0.000391683	0.0242726
ENSG00000256006.1	AC084117.3	11	6.79613	0.615615	3.54413	0.000393909	0.0243587
ENSG00000250326.1	RP11-284M14.1	4	23.1958	0.327326	3.53738	0.00040412	0.0247792
ENSG00000092421.16	SEMA6A	5	2983.24	0.325102	3.53828	0.000402742	0.0247792
ENSG00000239839.6	DEFA3	8	4687.01	-1.35981	-3.53769	0.000403639	0.0247792
ENSG00000099810.18	MTAP	9	1701.29	0.133904	3.53894	0.000401737	0.0247792
ENSG00000254838.5	GVINP1	11	2740.03	0.36225	3.53569	0.000406709	0.0247962
ENSG00000206190.11	ATP10A	15	389.082	-0.314706	-3.53553	0.000406956	0.0247962
ENSG00000277632.1	CCL3	17	612.843	0.55759	3.53605	0.000406158	0.0247962
ENSG00000132359.14	RAP1GAP2	17	2204.41	-0.312846	-3.53434	0.000408789	0.0248558
ENSG00000112212.11	TSPO2	6	49.8987	-1.08767	-3.53183	0.00041269	0.0250108
ENSG00000252355.1	RN7SKP287	11	6.31877	0.678577	3.53122	0.000413648	0.0250108
ENSG00000267560.1	RP11-173A16.1	18	8.44694	0.763595	3.53105	0.000413921	0.0250108
ENSG00000270048.1	RP11-214K3.22	12	3.33802	0.7872	3.52979	0.000415897	0.0250261
ENSG00000182162.10	P2RY8	X_and_Y	3031.29	-0.258805	-3.53002	0.000415525	0.0250261
ENSG00000260661.1	RP11-152L20.3	15	4.10228	0.917753	3.52852	0.00041789	0.0250941
ENSG00000186409.14	CCDC30	1	136.021	0.295641	3.52658	0.000420957	0.0251226
ENSG00000109452.12	INPP4B	4	851.813	0.329347	3.52701	0.000420277	0.0251226
ENSG00000187987.9	ZSCAN23	6	26.4385	0.631673	3.52762	0.000419314	0.0251226
ENSG00000269925.1	RP3-467L1.6	1	46.4956	0.331535	3.52386	0.000425317	0.0251933
ENSG00000225492.6	GBP1P1	1	141.609	0.542015	3.52416	0.000424828	0.0251933
ENSG00000182674.5	KCNB2	8	145.04	0.447095	3.52367	0.00042561	0.0251933
ENSG00000279700.1	RP13-554M15.2	12	118.368	0.433534	3.52411	0.000424907	0.0251933
ENSG00000151025.9	GPR158	10	25.8224	0.533163	3.52293	0.000426805	0.0252127
ENSG00000189337.16	KAZN	1	10562.7	0.27613	3.52234	0.000427762	0.025218
ENSG00000260545.1	CTB-134F13.1	16	3.14306	0.773916	3.52017	0.000431262	0.0252911
ENSG00000221926.11	TRIM16	17	572.586	-0.199721	-3.51943	0.000432482	0.0252911
ENSG00000274180.1	NATD1	17	2076.48	-0.384743	-3.51949	0.000432376	0.0252911
ENSG00000101193.7	GID8	20	3567.6	-0.0882447	-3.52005	0.000431463	0.0252911
ENSG00000166947.11	EPB42	15	388.169	-1.10204	-3.51879	0.000433516	0.0253006
ENSG00000129951.18	PLPPR3	19	20.4506	-0.726378	-3.51441	0.000440726	0.0256698
ENSG00000235066.6	AC009303.1	2	2.61917	1.00236	3.51189	0.000444929	0.0257904
ENSG00000233110.1	RP11-301L8.2	4	37.2171	0.56522	3.51173	0.0004452	0.0257904
ENSG00000121690.10	DEPDC7	11	26.0459	-0.363499	-3.51158	0.000445458	0.0257904
ENSG00000122692.8	SMU1	9	3796.48	-0.134829	-3.51097	0.00044647	0.0257976
ENSG00000234450.1	AC005534.6	7	6.6401	0.529889	3.50905	0.000449715	0.0259336
ENSG00000228382.1	ITPKB-IT1	1	24.4443	-0.414295	-3.50738	0.00045255	0.0259855
ENSG00000270019.1	RP11-141B14.1	2	23.7143	0.416543	3.50493	0.000456722	0.0259855
ENSG00000223725.6	AC007879.5	2	5.27265	0.684034	3.50553	0.000455704	0.0259855
ENSG00000196301.3	HLA-DRB9	6	12.9564	-0.588551	-3.5059	0.000455068	0.0259855
ENSG00000275339.1	RP3-425C14.6	6	6.0237	0.763692	3.50692	0.000453327	0.0259855
ENSG00000232729.7	AC083884.8	7	7.63389	0.6662	3.50484	0.000456875	0.0259855
ENSG00000259953.1	RP11-4O1.2	9	348.376	-0.25162	-3.50536	0.000455991	0.0259855
ENSG00000259116.1	RP11-973N13.4	14	10.8399	0.627563	3.50359	0.000459033	0.0260573
ENSG00000134245.17	WNT2B	1	415.365	0.228579	3.50268	0.000460595	0.0260725
ENSG00000178031.16	ADAMTSL1	9	123.637	-0.588795	-3.50239	0.000461096	0.0260725
ENSG00000122644.12	ARL4A	7	1210.49	-0.275477	-3.50122	0.000463132	0.0261368
ENSG00000204978.2	ERICH4	19	14.0061	0.682058	3.49913	0.000466783	0.0262918
ENSG00000146147.14	MLIP	6	6.23577	0.852695	3.49693	0.00047065	0.0264073
ENSG00000277089.4	AC069363.1	17	574.819	0.54731	3.49576	0.000472721	0.0264724
ENSG00000164171.10	ITGA2	5	1247.21	0.375443	3.49488	0.000474272	0.0264955
ENSG00000283439.1	RP11-104H15.12	17	1.78897	-1.0575	-3.4945	0.000474958	0.0264955
ENSG00000161513.11	FDXR	17	3962.93	0.357795	3.49338	0.000476942	0.0265553
ENSG00000204424.9	LY6G6F	6	53.4221	-0.704738	-3.49239	0.000478718	0.0266032
ENSG00000244355.7	LY6G6D	6	3.52708	-0.845653	-3.49087	0.000481453	0.0267041
ENSG00000184708.17	EIF4ENIF1	22	1978.94	0.103542	3.48932	0.000484251	0.0268082
ENSG00000261441.1	RP11-217B1.2	15	12.2596	-0.555285	-3.48854	0.000485675	0.0268358
ENSG00000106868.16	SUSD1	9	956.041	-0.315771	-3.48768	0.000487233	0.0268392
ENSG00000179240.9	RP11-111M22.2	11	142.935	0.287604	3.48749	0.000487582	0.0268392
ENSG00000232479.2	AC010900.2	2	6.27042	0.890102	3.48473	0.000492639	0.0270152
ENSG00000121964.14	GTDC1	2	1771.31	0.144487	3.48375	0.000494439	0.0270297
ENSG00000215388.3	ACTG1P3	20	51.3708	0.411075	3.48358	0.000494764	0.0270297
ENSG00000107864.14	CPEB3	10	592.637	0.195607	3.4809	0.000499733	0.0271989
ENSG00000263069.5	CTD-2047H16.4	17	320.031	0.383607	3.48026	0.000500929	0.0272131
ENSG00000227719.1	AC006042.6	7	80.0677	0.333858	3.47804	0.000505087	0.0273199
ENSG00000172331.11	BPGM	7	966.433	-0.389283	-3.47758	0.00050596	0.0273199
ENSG00000083817.8	ZNF416	19	234.837	-0.185261	-3.47721	0.000506655	0.0273199
ENSG00000158050.4	DUSP2	2	3355.76	0.479388	3.47302	0.000514644	0.0276481
ENSG00000183671.12	GPR1	2	2.45076	-1.17897	-3.47326	0.000514168	0.0276481
ENSG00000163618.17	CADPS	3	56.3362	-0.703061	-3.47152	0.000517513	0.0277509
ENSG00000252410.1	RNU5B-3P	3	6.40725	0.786454	3.46921	0.000521986	0.0279392
ENSG00000145348.16	TBCK	4	1750.4	0.245008	3.46758	0.000525175	0.0280583
ENSG00000236266.1	RP3-467L1.4	1	8.18036	0.621117	3.46653	0.000527229	0.0281163
ENSG00000183160.8	TMEM119	12	1292.17	-0.454516	-3.46504	0.000530144	0.02822
ENSG00000151229.12	SLC2A13	12	319.992	0.227782	3.46318	0.000533833	0.0283644
ENSG00000200534.1	SNORA33	6	42.3242	0.44238	3.46204	0.000536106	0.028397
ENSG00000265206.5	RP5-1171I10.5	17	2571.06	-0.474355	-3.46189	0.0005364	0.028397
ENSG00000068831.18	RASGRP2	11	16114.8	-0.226745	-3.46064	0.000538901	0.0284068
ENSG00000257218.5	GATC	12	2247.19	0.117328	3.46063	0.000538915	0.0284068
ENSG00000136450.12	SRSF1	17	12145.3	0.14121	3.46033	0.000539518	0.0284068
ENSG00000176083.17	ZNF683	1	63.7274	-0.908714	-3.45896	0.000542262	0.0284124
ENSG00000257681.1	RP11-341G23.4	12	95.4417	0.381662	3.45882	0.000542557	0.0284124
ENSG00000276698.1	RP11-468E2.10	14	89.6041	0.24903	3.45919	0.000541804	0.0284124
ENSG00000278231.1	RP5-906C1.1	20	54.4502	-0.370179	-3.45809	0.000544029	0.0284253
ENSG00000280623.1	PCAT14	22	29.7054	0.737821	3.45772	0.00054476	0.0284253
ENSG00000278867.1	RP11-640N20.4	17	193.364	0.26849	3.45616	0.000547925	0.0285392
ENSG00000176273.14	SLC35G1	10	263.35	0.17446	3.45528	0.000549728	0.0285819
ENSG00000261366.1	MANEA-AS1	6	98.1085	0.382619	3.45291	0.000554579	0.028585
ENSG00000111877.17	MCM9	6	1074.38	0.130437	3.45274	0.000554921	0.028585
ENSG00000166532.15	RIMKLB	12	3052.22	0.221944	3.45371	0.000552922	0.028585
ENSG00000241362.2	RPL36AP43	15	7.43681	0.562469	3.45241	0.000555612	0.028585
ENSG00000280214.1	CTD-2012K14.5	16	124.495	0.395207	3.45255	0.000555307	0.028585
ENSG00000177946.5	CENPBD1	16	165.886	-0.252893	-3.45237	0.000555688	0.028585
ENSG00000216331.2	HIST1H1PS1	6	24.4838	0.678774	3.45137	0.000557741	0.0286399
ENSG00000133519.12	ZDHHC8P1	22	93.0141	0.777762	3.45082	0.000558889	0.0286482
ENSG00000228824.6	MIR4500HG	13	4.07753	0.914256	3.45003	0.000560515	0.0286685
ENSG00000263731.1	RP11-498C9.15	17	101.142	-0.277957	-3.44968	0.000561258	0.0286685
ENSG00000228412.7	RP4-625H18.2	6	26.6352	0.526144	3.44623	0.000568459	0.0289854
ENSG00000173166.17	RAPH1	2	274.312	0.492806	3.44575	0.000569484	0.0289868
ENSG00000201579.1	RNU6-343P	12	1.84098	0.836338	3.4452	0.000570646	0.0289952
ENSG00000181803.3	OR6S1	14	2.97583	1.06649	3.44469	0.00057172	0.0289991
ENSG00000276115.1	RP11-817I4.2	12	99.3894	0.350357	3.4435	0.000574237	0.029076
ENSG00000164070.11	HSPA4L	4	213.06	0.3995	3.44189	0.000577663	0.0291986
ENSG00000178690.2	DYNAP	18	70.9431	0.496643	3.44115	0.00057925	0.029228
ENSG00000162695.11	SLC30A7	1	2385.19	0.164294	3.43865	0.000584632	0.0292606
ENSG00000249592.5	RP11-440L14.1	4	105.998	0.320213	3.43851	0.00058493	0.0292606
ENSG00000065491.8	TBC1D22B	6	1177.3	-0.143977	-3.43881	0.000584276	0.0292606
ENSG00000090470.14	PDCD7	15	1519.33	0.132397	3.43892	0.000584037	0.0292606
ENSG00000261222.2	CTD-2006K23.1	17	163.411	-0.600587	-3.43879	0.00058432	0.0292606
ENSG00000162542.13	TMCO4	1	2106.09	0.174639	3.43716	0.000587855	0.0293564
ENSG00000197860.9	SGTB	5	606.853	0.211515	3.43516	0.000592195	0.0295224
ENSG00000270903.1	HNRNPA3P9	11	19.4999	0.629322	3.43469	0.000593222	0.029523
ENSG00000163635.17	ATXN7	3	2516.2	0.189235	3.43258	0.000597866	0.02956
ENSG00000214338.10	SOGA3	6	50.1032	0.459831	3.43137	0.000600542	0.02956
ENSG00000227627.2	RP1-101K10.6	6	6.34164	0.634476	3.43126	0.00060079	0.02956
ENSG00000213542.3	RP11-467H10.1	7	42.7291	0.307933	3.43319	0.000596521	0.02956
ENSG00000228828.1	TLK2P2	10	5.20113	0.691806	3.4313	0.000600698	0.02956
ENSG00000196865.4	NHLRC2	10	3228.92	0.184212	3.43184	0.000599502	0.02956
ENSG00000152217.16	SETBP1	18	1371.85	0.280956	3.43112	0.000601087	0.02956
ENSG00000253738.1	OTUD6B-AS1	8	1112.38	0.154411	3.42693	0.000610452	0.0299194
ENSG00000136874.10	STX17	9	675.4	0.239734	3.42647	0.000611483	0.0299194
ENSG00000279742.1	RP11-700A24.1	11	19.8866	0.534005	3.4268	0.000610733	0.0299194
ENSG00000173846.12	PLK3	1	1689.45	-0.243168	-3.42581	0.000612966	0.0299325
ENSG00000149187.17	CELF1	11	10755.9	0.0933664	3.42466	0.00061556	0.0299325
ENSG00000213906.9	LTB4R2	14	1144.28	0.3522	3.42453	0.000615869	0.0299325
ENSG00000205476.8	CCDC85C	14	1286.81	0.209194	3.42463	0.000615648	0.0299325
ENSG00000183186.7	C2CD4C	19	156.465	0.662565	3.4239	0.000617285	0.0299512
ENSG00000229180.6	GS1-124K5.12	7	2447.19	0.150165	3.42008	0.000626028	0.0303248
ENSG00000049883.14	PTCD2	5	711.173	0.170765	3.41908	0.000628344	0.0303435
ENSG00000227155.7	RP11-165F24.3	9	124.197	0.425781	3.41901	0.000628502	0.0303435
ENSG00000280061.1	CTD-2001J20.1	19	18.1411	0.530374	3.41778	0.000631339	0.0304299
ENSG00000076321.10	KLHL20	1	1084.74	0.157963	3.41687	0.000633467	0.0304819
ENSG00000279319.1	RP11-693M3.1	18	14.2084	0.577751	3.41569	0.000636212	0.030513
ENSG00000243103.3	RN7SL452P	14	1.83556	0.984261	3.41398	0.000640216	0.030604
ENSG00000196417.12	ZNF765	19	754.215	0.14462	3.41298	0.000642557	0.0306655
ENSG00000165066.12	NKX6-3	8	16.9863	-0.960007	-3.41099	0.000647284	0.03079
ENSG00000230461.8	PROX1-AS1	1	29.9289	0.435957	3.40833	0.000653629	0.0309708
ENSG00000235674.2	LDHAP2	1	20.1784	0.612444	3.40729	0.000656117	0.0309708
ENSG00000146267.11	FAXC	6	22.2029	-0.548754	-3.40861	0.000652939	0.0309708
ENSG00000158636.16	EMSY	11	1654.89	0.159902	3.40717	0.000656413	0.0309708
ENSG00000267340.1	RP11-242D8.3	17	8.24024	0.491652	3.40796	0.000654508	0.0309708
ENSG00000154240.16	CEP112	17	947.17	0.355091	3.40558	0.000660233	0.0311005
ENSG00000168917.8	SLC35G2	3	276.96	0.24021	3.40489	0.000661896	0.0311284
ENSG00000241549.8	GUSBP2	6	34.2418	0.454714	3.40136	0.000670505	0.0314089
ENSG00000124721.17	DNAH8	6	561.169	0.317688	3.3998	0.000674344	0.0314089
ENSG00000180425.11	C11orf71	11	569.938	0.149179	3.40018	0.000673413	0.0314089
ENSG00000243431.1	RPL5P30	11	43.6349	0.336442	3.40046	0.00067272	0.0314089
ENSG00000281026.1	N4BP2L2-IT2	13	1189.3	0.245604	3.40049	0.000672643	0.0314089
ENSG00000234338.1	RP11-797H7.1	7	66.9162	0.551791	3.39731	0.000680514	0.031595
ENSG00000210112.1	MT-TM	MT	2.08339	-0.92393	-3.39763	0.000679734	0.031595
ENSG00000092978.10	GPATCH2	1	871.208	0.149727	3.39628	0.000683089	0.0316135
ENSG00000279557.1	CTD-2210P15.3	5	2.32065	0.85548	3.3964	0.000682791	0.0316135
ENSG00000198642.6	KLHL9	9	2350.09	0.156028	3.39346	0.000690153	0.0318391
ENSG00000112852.6	PCDHB2	5	45.0572	0.427835	3.39172	0.000694556	0.0319914
ENSG00000160145.15	KALRN	3	4174.45	0.322278	3.39079	0.000696919	0.0320495
ENSG00000218713.1	RP1-34L19.1	6	12.8576	-0.62278	-3.38907	0.000701292	0.0321996
ENSG00000223350.2	IGLV9-49	22	851.232	0.819639	3.38862	0.000702459	0.0322023
ENSG00000077044.10	DGKD	2	8409.44	-0.24887	-3.38778	0.000704615	0.0322503
ENSG00000165121.11	RP11-213G2.3	9	498.405	0.350955	3.38585	0.000709571	0.0324261
ENSG00000251775.1	ACA59	2	3.06981	0.745908	3.38466	0.000712661	0.0324801
ENSG00000162971.10	TYW5	2	837.055	0.153893	3.38411	0.000714105	0.0324801
ENSG00000207554.1	MIR647	20	14.7755	0.339677	3.38427	0.000713676	0.0324801
ENSG00000100823.11	APEX1	14	5747.95	-0.181872	-3.38352	0.000715626	0.0324984
ENSG00000108375.12	RNF43	17	97.9854	-0.315984	-3.38144	0.000721069	0.0326944
ENSG00000135362.13	PRR5L	11	4726.4	0.235291	3.38085	0.000722629	0.0327142
ENSG00000198857.3	HSD3BP5	1	7.90005	0.66336	3.37725	0.000732151	0.0328692
ENSG00000198522.13	GPN1	2	1723.55	-0.111808	-3.37531	0.000737326	0.0328692
ENSG00000237772.1	AC092620.3	2	34.9566	-0.65868	-3.37624	0.000734847	0.0328692
ENSG00000231858.5	AC067945.4	2	4.67673	0.707901	3.37487	0.000738494	0.0328692
ENSG00000230733.2	AC092171.4	7	345.452	-0.226788	-3.37631	0.000734642	0.0328692
ENSG00000138286.14	FAM149B1	10	1104.66	0.142411	3.37674	0.000733505	0.0328692
ENSG00000149516.13	MS4A3	11	345.149	-1.04026	-3.37501	0.000738143	0.0328692
ENSG00000278330.1	RP11-4B16.4	18	152.884	0.456083	3.37734	0.000731916	0.0328692
ENSG00000268030.1	AC005253.2	19	196.284	0.28425	3.37801	0.000730129	0.0328692
ENSG00000101146.12	RAE1	20	2043.04	-0.118635	-3.37773	0.00073086	0.0328692
ENSG00000108592.16	FTSJ3	17	3782.84	-0.125832	-3.3727	0.000744351	0.0330792
ENSG00000273373.1	RP5-1074L1.4	1	1471.09	0.304091	3.37067	0.000749867	0.0332408
ENSG00000225578.1	NCBP2-AS1	3	14.1382	0.43745	3.37003	0.000751589	0.0332408
ENSG00000232630.1	PRPS1P2	9	160.515	0.312103	3.36884	0.000754848	0.0332408
ENSG00000181619.11	GPR135	14	128.042	0.283063	3.3693	0.000753603	0.0332408
ENSG00000198547.8	C20orf203	20	37.7662	0.525143	3.36986	0.000752051	0.0332408
ENSG00000156239.11	N6AMT1	21	975.641	0.22456	3.369	0.000754423	0.0332408
ENSG00000103037.11	SETD6	16	822.578	0.151197	3.36787	0.000757519	0.0333079
ENSG00000115705.20	TPO	2	3612.12	0.31346	3.36682	0.000760392	0.0333358
ENSG00000160785.13	SLC25A44	1	3169.61	-0.195384	-3.36448	0.000766867	0.0335666
ENSG00000172738.11	TMEM217	6	16.9724	-0.464014	-3.36387	0.000768587	0.0335913
ENSG00000237854.3	LINC00674	17	62.8933	0.249623	3.36314	0.000770602	0.0336288
ENSG00000091831.22	ESR1	6	496.171	0.296863	3.35977	0.000780066	0.0338198
ENSG00000236015.1	AC011290.5	7	101.617	0.316732	3.36045	0.000778145	0.0338198
ENSG00000274373.1	RP13-714J12.1	12	15.1877	-0.673085	-3.36018	0.000778919	0.0338198
ENSG00000130656.4	HBZ	16	4.46359	-1.07359	-3.36009	0.000779161	0.0338198
ENSG00000277301.1	RP5-1184F4.7	20	18.9377	-0.456916	-3.35951	0.000780797	0.0338198
ENSG00000249212.1	ATP1B1P1	4	7.5006	0.936989	3.35627	0.000790007	0.0341678
ENSG00000276248.1	RP11-230F18.5	13	112.56	0.329723	3.35471	0.000794496	0.0343109
ENSG00000139835.13	GRTP1	13	544.722	0.280819	3.35342	0.000798194	0.0344195
ENSG00000171595.13	DNAI2	17	50.8276	0.335832	3.35251	0.000800824	0.0344817
ENSG00000250334.5	LINC00989	4	43.4508	-0.613599	-3.35154	0.000803638	0.0345517
ENSG00000276966.2	HIST1H4E	6	102.406	0.747969	3.3511	0.000804902	0.0345523
ENSG00000149575.5	SCN2B	11	16.7477	-0.708338	-3.35072	0.000806031	0.0345523
ENSG00000236772.1	RP5-1184F4.5	20	17.3775	0.527856	3.34902	0.000810966	0.0346616
ENSG00000186854.10	TRABD2A	2	461.181	-0.338455	-3.34784	0.000814433	0.0347077
ENSG00000265737.1	RP11-1157N2__B.2	18	2.08073	0.890331	3.34824	0.000813267	0.0347077
ENSG00000279738.1	RP5-1014D13.2	22	292.633	0.337986	3.34692	0.000817144	0.0347723
ENSG00000138078.15	PREPL	2	1773.9	0.180696	3.34531	0.000821918	0.0349243
ENSG00000186105.7	LRRC70	5	144.794	0.345151	3.34326	0.000828006	0.0350804
ENSG00000118482.11	PHF3	6	4078.86	0.18525	3.34345	0.000827425	0.0350804
ENSG00000085552.16	IGSF9	1	191.108	0.393744	3.34156	0.00083308	0.0351067
ENSG00000257941.1	RP11-290L1.4	12	13.391	0.563572	3.34218	0.000831226	0.0351067
ENSG00000263843.1	RP11-649A18.12	17	83.7402	-0.287665	-3.3415	0.000833276	0.0351067
ENSG00000254272.1	RP11-382J24.2	8	14.3677	0.778469	3.33954	0.000839177	0.0352455
ENSG00000274893.1	RP11-15E1.5	9	9.37116	0.769945	3.33803	0.000843755	0.0353866
ENSG00000264943.1	SH3GL1P2	17	20.9827	0.409152	3.33721	0.000846251	0.0353891
ENSG00000188868.13	ZNF563	19	209.046	0.190471	3.33759	0.000845098	0.0353891
ENSG00000187553.8	CYP26C1	10	31.3176	0.441951	3.33656	0.000848221	0.0354205
ENSG00000279106.1	RP11-426C22.1	16	25.4062	0.380169	3.33603	0.000849844	0.0354374
ENSG00000228634.1	RP4-534N18.2	1	4.75844	0.611144	3.33176	0.000862977	0.035619
ENSG00000152944.8	MED21	12	721.645	0.177746	3.33243	0.000860925	0.035619
ENSG00000276814.1	RP1-228P16.8	12	37.4415	-0.278254	-3.33143	0.000864002	0.035619
ENSG00000166091.19	CMTM5	14	126.636	-0.546208	-3.333	0.000859154	0.035619
ENSG00000283016.1	RP11-176H8.3	14	4.25264	0.789406	3.33364	0.000857182	0.035619
ENSG00000275029.1	HMGB1P24	17	4.42006	1.19625	3.33188	0.000862602	0.035619
ENSG00000274422.1	LL22NC03-2H8.5	22	346.134	0.375556	3.33391	0.000856355	0.035619
ENSG00000253234.1	IGLV2-5	22	163.84	-0.705822	-3.33162	0.000863436	0.035619
ENSG00000169385.2	RNASE2	14	977.464	-0.758468	-3.33068	0.000866329	0.0356643
ENSG00000207523.1	SNORA66	1	12.5933	0.399795	3.32954	0.000869883	0.0356957
ENSG00000260804.3	LINC01963	2	586.165	-0.234751	-3.32945	0.000870177	0.0356957
ENSG00000176165.10	FOXG1	14	9.66587	0.678656	3.32926	0.000870776	0.0356957
ENSG00000151422.12	FER	5	1052.06	0.176921	3.32798	0.000874781	0.0357627
ENSG00000170684.8	ZNF296	19	462.161	-0.288655	-3.32795	0.000874871	0.0357627
ENSG00000171357.5	LURAP1	1	66.5108	0.330153	3.32687	0.000878265	0.0358007
ENSG00000178226.10	PRSS36	16	95.236	-0.379691	-3.32697	0.000877965	0.0358007
ENSG00000138653.9	NDST4	4	24.6074	0.934779	3.32491	0.000884468	0.0359527
ENSG00000256128.5	LINC00944	12	87.2933	0.411515	3.32362	0.000888559	0.0360685
ENSG00000198105.13	ZNF248	10	1745.83	0.208028	3.32271	0.000891487	0.0360714
ENSG00000126226.21	PCID2	13	3091.67	0.107392	3.32244	0.000892354	0.0360714
ENSG00000214093.3	RP11-247I13.3	22	34.4499	0.791513	3.32245	0.000892318	0.0360714
ENSG00000188958.9	UTS2B	3	36.2468	0.53065	3.32131	0.00089596	0.0361669
ENSG00000204613.10	TRIM10	6	113.863	-0.986023	-3.32042	0.000898835	0.0362326
ENSG00000163611.11	SPICE1	3	689.038	0.207387	3.31916	0.000902884	0.0362451
ENSG00000187372.11	PCDHB13	5	106.864	0.319431	3.31951	0.000901744	0.0362451
ENSG00000111907.20	TPD52L1	6	122.952	0.514811	3.3196	0.000901461	0.0362451
ENSG00000137404.14	NRM	6	1044.88	-0.169055	-3.31731	0.000908882	0.0364031
ENSG00000250535.1	STK19B	6	211.547	1.04392	3.31718	0.000909326	0.0364031
ENSG00000280077.1	RP11-87H9.4	9	1174.79	0.250396	3.31583	0.000913719	0.0365286
ENSG00000112182.14	BACH2	6	1255.17	-0.318373	-3.3152	0.000915767	0.0365602
ENSG00000122435.9	TRMT13	1	1248.23	0.189914	3.31348	0.000921428	0.0366482
ENSG00000272054.1	RP11-423P10.2	2	147.021	0.319045	3.31155	0.000927793	0.0366482
ENSG00000211713.3	TRBV6-4	7	11.9941	-0.741494	-3.31182	0.000926902	0.0366482
ENSG00000151650.7	VENTX	10	801.478	-0.477154	-3.31324	0.000922204	0.0366482
ENSG00000166793.10	YPEL4	11	271.784	-0.529794	-3.3123	0.000925327	0.0366482
ENSG00000255139.1	AP000442.1	11	80.4669	0.30517	3.31147	0.000928058	0.0366482
ENSG00000087074.7	PPP1R15A	19	6558.63	0.410139	3.3139	0.000920028	0.0366482
ENSG00000100109.16	TFIP11	22	1815.28	-0.13006	-3.3127	0.000924	0.0366482
ENSG00000226864.2	ATE1-AS1	10	17.6229	0.636186	3.31086	0.00093011	0.0366794
ENSG00000268069.2	RP5-1057I20.4	12	316.494	0.24133	3.30845	0.000938125	0.0369453
ENSG00000173626.9	TRAPPC3L	6	130.558	0.400937	3.30777	0.000940433	0.0369861
ENSG00000196199.13	MPHOSPH8	13	6798.7	0.142811	3.30715	0.000942506	0.0370176
ENSG00000147485.12	PXDNL	8	49.8891	0.44375	3.30622	0.000945633	0.0370903
ENSG00000066855.15	MTFR1	8	486.569	0.156286	3.30297	0.000956654	0.0374215
ENSG00000259378.1	DCAF13P3	15	7.02978	0.7141	3.30319	0.000955908	0.0374215
ENSG00000159167.11	STC1	8	43.9967	0.77579	3.30201	0.000959929	0.0374992
ENSG00000267107.6	PCAT19	19	2048.77	0.313333	3.3011	0.000963064	0.0375711
ENSG00000197880.8	MDS2	1	52.2885	-0.404398	-3.30031	0.000965769	0.0376262
ENSG00000159023.19	EPB41	1	4105.93	-0.257539	-3.29834	0.000972589	0.0377906
ENSG00000131233.9	GJA9	1	8.18523	0.452717	3.29843	0.000972264	0.0377906
ENSG00000177868.11	SVBP	1	433.122	-0.150926	-3.29662	0.000978563	0.0379719
ENSG00000259188.5	CTD-2647E9.3	15	6.62477	-0.692696	-3.29571	0.000981719	0.0380436
ENSG00000183340.6	JRKL	11	788.949	0.166912	3.29531	0.000983147	0.0380482
ENSG00000214688.5	C10orf105	10	249.426	-0.550965	-3.29433	0.000986561	0.0381295
ENSG00000217767.2	NDUFAB1P1	6	1.95846	1.30536	3.2897	0.00100294	0.0386596
ENSG00000183688.4	RFLNB	17	1839.72	-0.397316	-3.28982	0.00100252	0.0386596
ENSG00000136237.18	RAPGEF5	7	7479.65	0.296284	3.28793	0.00100928	0.0387942
ENSG00000171448.8	ZBTB26	9	1218.31	0.176961	3.28761	0.00101043	0.0387942
ENSG00000249180.1	CTC-506B8.1	5	3.32564	0.696019	3.28282	0.00102776	0.0394074
ENSG00000272885.1	RP11-2H3.6	4	13.089	-0.445881	-3.28207	0.0010305	0.0394083
ENSG00000182557.7	SPNS3	17	271.301	-0.349027	-3.2822	0.00102999	0.0394083
ENSG00000006607.13	FARP2	2	1680.63	0.18415	3.28106	0.00103419	0.0394978
ENSG00000120526.10	NUDCD1	8	1036.73	0.180675	3.2796	0.00103954	0.0396499
ENSG00000182621.17	PLCB1	20	350.96	0.281056	3.27827	0.00104444	0.0397845
ENSG00000107771.15	CCSER2	10	1882.7	0.161554	3.27625	0.00105195	0.040018
ENSG00000139679.15	LPAR6	13	3245.34	0.234237	3.27565	0.00105417	0.0400504
ENSG00000171612.6	SLC25A33	1	369.78	-0.234898	-3.27111	0.00107125	0.0406458
ENSG00000279495.1	RP11-521B24.4	14	131.841	0.286841	3.26999	0.00107553	0.040755
ENSG00000229832.1	RP11-384C4.2	1	11.6397	0.633957	3.2694	0.00107778	0.0407595
ENSG00000280073.1	CTD-2525P14.5	14	249.131	0.719051	3.26887	0.00107976	0.0407595
ENSG00000197632.8	SERPINB2	18	17.0504	-0.844443	-3.26881	0.00108001	0.0407595
ENSG00000189089.5	RIMKLBP1	21	6.79675	0.678117	3.26848	0.00108126	0.0407595
ENSG00000162999.12	DUSP19	2	203.1	0.251198	3.26591	0.00109112	0.040764
ENSG00000138443.15	ABI2	2	2851.55	0.185788	3.26615	0.00109019	0.040764
ENSG00000253159.2	PCDHGA12	5	67.2468	0.404522	3.26551	0.00109268	0.040764
ENSG00000167701.13	GPT	8	96.1312	0.345169	3.266	0.00109079	0.040764
ENSG00000227676.3	LINC01068	13	3.43866	1.07906	3.26594	0.001091	0.040764
ENSG00000005194.14	CIAPIN1	16	1932.53	-0.146316	-3.26618	0.00109009	0.040764
ENSG00000261879.5	RP11-333E1.1	17	123.298	0.228371	3.26588	0.00109125	0.040764
ENSG00000198695.2	MT-ND6	MT	81558.2	-0.591248	-3.26664	0.00108831	0.040764
ENSG00000122966.15	CIT	12	2673.19	0.285928	3.26368	0.00109977	0.0409266
ENSG00000198805.11	PNP	14	2532.51	-0.262109	-3.26212	0.00110584	0.0410998
ENSG00000146676.8	PURB	7	3596.83	0.126695	3.26168	0.00110755	0.0411108
ENSG00000201965.1	Y_RNA	3	2.32251	0.729806	3.2585	0.00112005	0.0414689
ENSG00000187621.14	TCL6	14	283.785	-0.639455	-3.25878	0.00111892	0.0414689
ENSG00000253578.1	IGKV1-22	2	17.3761	0.878383	3.25757	0.00112372	0.0414993
ENSG00000277112.3	ANKRD20A21P	20	82.5048	0.536086	3.25783	0.00112268	0.0414993
ENSG00000269929.1	RP11-2B6.2	9	10.4298	-0.707658	-3.2572	0.00112516	0.0414994
ENSG00000242198.1	CTD-2235C13.1	5	25.9299	0.392248	3.25585	0.00113054	0.0415398
ENSG00000248290.1	TNXA	6	159.136	0.998222	3.25637	0.00112845	0.0415398
ENSG00000274297.1	RP11-138H8.8	15	11.3492	0.702554	3.25613	0.00112943	0.0415398
ENSG00000225080.1	PFN1P4	1	3.44251	0.901991	3.25438	0.00113642	0.0416505
ENSG00000259950.1	RP11-170L3.4	16	2.36335	1.08178	3.25468	0.00113522	0.0416505
ENSG00000267758.1	RP11-358B23.5	17	4.3107	0.658374	3.25042	0.00115235	0.0421812
ENSG00000197992.6	CLEC9A	12	75.5891	-0.636355	-3.2497	0.00115527	0.0422348
ENSG00000089775.11	ZBTB25	14	2313.73	0.19553	3.24852	0.00116008	0.0423576
ENSG00000229167.1	RP11-73M7.1	1	54.1964	0.436235	3.24786	0.00116275	0.0424018
ENSG00000215417.12	MIR17HG	13	135.129	-0.427174	-3.24742	0.00116456	0.0424145
ENSG00000144589.21	STK11IP	2	2967.31	-0.138598	-3.24596	0.00117057	0.0425267
ENSG00000254006.5	RP11-1D12.2	8	25.8753	-1.10607	-3.24507	0.00117424	0.0426068
ENSG00000105877.17	DNAH11	7	50.5544	0.488542	3.24455	0.00117637	0.0426231
ENSG00000170881.4	RNF139	8	1447.28	-0.145499	-3.24425	0.00117762	0.0426231
ENSG00000137331.11	IER3	6	2411.41	0.455744	3.24337	0.00118126	0.0427016
ENSG00000171817.16	ZNF540	19	688.819	0.283002	3.24259	0.00118449	0.0427652
ENSG00000138795.9	LEF1	4	1045.04	-0.323258	-3.24222	0.00118603	0.0427676
ENSG00000253483.1	CTC-756D1.1	8	6.46464	-0.759171	-3.23938	0.00119791	0.0431426
ENSG00000064201.15	TSPAN32	11	773.93	-0.33934	-3.23569	0.0012135	0.0436501
ENSG00000273329.1	RP11-448A19.1	7	339.772	0.174492	3.23385	0.00122136	0.0438782
ENSG00000187479.5	C11orf96	11	2440.61	0.481453	3.23007	0.00123759	0.0443518
ENSG00000272100.1	RP11-155O18.6	1	29.1886	0.402656	3.22938	0.00124058	0.0444043
ENSG00000068976.13	PYGM	11	532.98	-0.30325	-3.22789	0.00124706	0.0445814
ENSG00000145113.21	MUC4	3	35.0162	0.685028	3.227	0.00125093	0.0446544
ENSG00000163734.4	CXCL3	4	191.865	0.574324	3.22672	0.00125218	0.0446544
ENSG00000137275.13	RIPK1	6	3545.21	-0.126521	-3.22579	0.00125625	0.0447396
ENSG00000250569.1	NTAN1P2	8	26.1839	0.392992	3.2252	0.00125884	0.0447396
ENSG00000270137.1	CTC-137K3.1	8	5.53817	0.745361	3.22512	0.00125919	0.0447396
ENSG00000115084.13	SLC35F5	2	1211.08	0.147135	3.22421	0.00126322	0.0447734
ENSG00000151062.14	CACNA2D4	12	637.639	-0.265009	-3.22445	0.00126216	0.0447734
ENSG00000157445.14	CACNA2D3	3	189.884	-0.31044	-3.22343	0.00126663	0.0448397
ENSG00000273893.1	RP1-101A2.1	20	52.9963	-0.259126	-3.2199	0.00128237	0.0453418
ENSG00000136267.13	DGKB	7	5.40655	0.780536	3.21884	0.0012871	0.0454071
ENSG00000137040.9	RANBP6	9	2132.63	0.164989	3.21844	0.00128891	0.0454071
ENSG00000254240.1	IGLVI-20	22	2.34946	1.57228	3.21871	0.00128767	0.0454071
ENSG00000266315.1	MIR4668	9	1.58847	0.904012	3.2175	0.00129311	0.0455001
ENSG00000225407.3	CTD-2384B11.2	5	5.64302	0.557152	3.21652	0.00129756	0.0455743
ENSG00000225215.1	SMARCE1P1	11	1.90753	1.3771	3.21634	0.00129836	0.0455743
ENSG00000138829.11	FBN2	5	187.012	-0.580989	-3.21465	0.00130602	0.0457878
ENSG00000230521.1	HCG4P7	6	63.3473	0.363311	3.21417	0.00130821	0.0458036
ENSG00000279845.1	RP11-6L6.4	4	22.3502	0.577558	3.21234	0.00131656	0.0459911
ENSG00000271049.1	CTD-2553L13.7	19	6.34144	0.761205	3.21144	0.00132072	0.0460256
ENSG00000179546.4	HTR1D	1	5.73993	1.1975	3.20631	0.00134447	0.0464633
ENSG00000153721.18	CNKSR3	6	1806.4	0.356077	3.20815	0.0013359	0.0464633
ENSG00000225792.1	AC004540.4	7	31.6577	0.394254	3.20707	0.00134095	0.0464633
ENSG00000095203.14	EPB41L4B	9	42.046	0.594494	3.20652	0.00134349	0.0464633
ENSG00000279342.2	RP11-677M14.8	11	195.477	0.303577	3.20696	0.00134144	0.0464633
ENSG00000180660.7	MAB21L1	13	56.2711	0.390224	3.20792	0.001337	0.0464633
ENSG00000233473.2	RAD1P2	1	10.4214	0.539037	3.20564	0.00134762	0.0465028
ENSG00000204420.8	MPIG6B	6	514.595	-0.490461	-3.20495	0.00135087	0.0465028
ENSG00000274026.1	FAM27E3	9	73.7188	0.384685	3.20402	0.00135521	0.0465028
ENSG00000229427.1	ANKRD26P4	13	1.81365	1.0389	3.20424	0.0013542	0.0465028
ENSG00000185551.14	NR2F2	15	14681.9	0.242889	3.2043	0.00135391	0.0465028
ENSG00000276071.1	CTD-3234P18.6	19	27.8635	0.36622	3.20479	0.00135163	0.0465028
ENSG00000262943.7	ALOX12P2	17	42.0813	0.495661	3.2027	0.00136146	0.0466072
ENSG00000199691.1	RN7SKP173	20	10.0396	0.52495	3.20271	0.00136143	0.0466072
ENSG00000214761.3	HNRNPA1P15	9	4.71022	-1.01307	-3.20135	0.00136786	0.0467713
ENSG00000258384.1	AC068831.6	15	47.2304	0.550585	3.20058	0.00137153	0.0468416
ENSG00000136897.7	MRPL50	9	1229.61	0.13547	3.19717	0.00138785	0.0472275
ENSG00000138594.13	TMOD3	15	2502.9	0.162942	3.19686	0.00138933	0.0472275
ENSG00000136542.8	GALNT5	2	22.7688	-0.74758	-3.19612	0.00139287	0.0472925
ENSG00000214135.8	AC024560.3	3	1019.66	0.194944	3.19535	0.00139663	0.0473097
ENSG00000233024.7	RP11-1212A22.4	16	17.4268	0.535861	3.1954	0.00139639	0.0473097
ENSG00000248174.5	RP11-148L24.1	4	7.20998	-0.928202	-3.19344	0.00140588	0.0475123
ENSG00000274898.1	AC001226.7	13	12.3265	0.445661	3.19348	0.00140568	0.0475123
ENSG00000146215.13	CRIP3	6	216.564	-0.406676	-3.19094	0.00141811	0.047705
ENSG00000240247.7	DEFA1B	8	7.42942	-1.44738	-3.19168	0.00141449	0.047705
ENSG00000167216.16	KATNAL2	18	310.394	0.193107	3.19159	0.0014149	0.047705
ENSG00000213096.10	ZNF254	19	866.619	0.162885	3.19093	0.00141815	0.047705
ENSG00000123600.19	METTL8	2	1321.71	0.24419	3.1905	0.00142028	0.0477051
ENSG00000178177.15	LCORL	4	566.246	0.213829	3.19026	0.00142144	0.0477051
ENSG00000189046.10	ALKBH2	12	604.977	-0.210601	-3.18951	0.00142516	0.047775
ENSG00000259381.2	RP11-192M23.1	15	18.4498	0.548776	3.18843	0.00143049	0.0478983
ENSG00000040341.17	STAU2	8	1250.59	0.157717	3.18634	0.00144086	0.0481533
ENSG00000257737.1	RP11-341G23.2	12	11.6577	0.639347	3.18623	0.00144142	0.0481533
ENSG00000130702.15	LAMA5	20	12498	0.222594	3.18589	0.00144309	0.0481537
ENSG00000184678.10	HIST2H2BE	1	2623.46	0.532918	3.18491	0.00144798	0.0482617
ENSG00000049247.13	UTS2	1	26.6938	0.719881	3.18371	0.001454	0.0484068
ENSG00000116198.12	CEP104	1	1779.71	0.136412	3.18273	0.00145895	0.0484984
ENSG00000200320.1	SNORA63	3	52.9807	0.287753	3.18118	0.00146677	0.0484984
ENSG00000180573.9	HIST1H2AC	6	2602.67	0.398653	3.18138	0.00146573	0.0484984
ENSG00000091879.13	ANGPT2	8	95.7188	0.573064	3.18208	0.00146219	0.0484984
ENSG00000100448.3	CTSG	14	599.212	-0.963259	-3.18185	0.0014634	0.0484984
ENSG00000105185.11	PDCD5	19	2344.96	0.146902	3.18127	0.00146631	0.0484984
ENSG00000111581.9	NUP107	12	2414.51	-0.169538	-3.17967	0.00147445	0.0486971
ENSG00000171150.7	SOCS5	2	1639.93	0.214991	3.17752	0.0014854	0.0487264
ENSG00000164749.11	HNF4G	8	7.92962	0.754046	3.17793	0.0014833	0.0487264
ENSG00000130720.12	FIBCD1	9	44.9723	0.903962	3.17765	0.00148474	0.0487264
ENSG00000064195.7	DLX3	17	2.89313	-0.934631	-3.17906	0.00147751	0.0487264
ENSG00000186812.12	ZNF397	18	2507.62	0.123269	3.17802	0.00148282	0.0487264
ENSG00000273998.1	RP4-777L9.2	20	2.47626	0.839968	3.17792	0.00148335	0.0487264
ENSG00000223823.1	LINC01342	1	28.0028	-0.519355	-3.17531	0.00149678	0.0489891
ENSG00000163155.11	LYSMD1	1	471.761	0.150765	3.17542	0.00149619	0.0489891
ENSG00000101222.12	SPEF1	20	10.0048	-0.410938	-3.17439	0.00150153	0.0490343
ENSG00000198951.11	NAGA	22	2600.59	-0.201926	-3.17467	0.00150004	0.0490343
ENSG00000144560.14	VGLL4	3	1261.33	0.190441	3.17341	0.00150658	0.0491173
ENSG00000204623.9	ZNRD1ASP	6	944.04	0.212786	3.17324	0.00150745	0.0491173
ENSG00000240527.1	RP11-429G19.3	10	139.548	0.197829	3.17258	0.0015109	0.0491194
ENSG00000210195.2	MT-TT	MT	2.21644	-0.91456	-3.17267	0.00151042	0.0491194
ENSG00000165406.15	MARCH8	10	3721.54	-0.184566	-3.17172	0.00151541	0.049211
ENSG00000244414.6	CFHR1	1	164.156	0.884947	3.1701	0.00152384	0.0494297
ENSG00000164406.7	LEAP2	5	320.783	0.255828	3.16952	0.00152692	0.0494743
ENSG00000164197.11	RNF180	5	276.25	0.310717	3.16778	0.00153607	0.0497153
ENSG00000163239.12	TDRD10	1	982.381	0.321391	3.16633	0.00154376	0.0498531
ENSG00000242970.2	AC068522.4	8	3.69392	0.665474	3.16643	0.00154324	0.0498531
ENSG00000115339.13	GALNT3	2	1837.77	0.350678	3.16563	0.00154746	0.049917
ENSG00000162613.16	FUBP1	1	6014.36	0.170675	3.16439	0.00155407	0.0500749
ENSG00000135269.17	TES	7	3034.29	-0.24375	-3.16267	0.00156331	0.0502875
ENSG00000160339.15	FCN2	9	194.608	0.497743	3.16251	0.00156413	0.0502875
ENSG00000007341.18	ST7L	1	525.309	0.173245	3.1613	0.00157066	0.050354
ENSG00000146826.16	C7orf43	7	3979.73	-0.16773	-3.16166	0.00156871	0.050354
ENSG00000129946.10	SHC2	19	5851.84	0.299795	3.16116	0.0015714	0.050354
ENSG00000163016.9	ALMS1P1	2	80.8866	0.437057	3.15997	0.00157784	0.0505007
ENSG00000250305.8	KIAA1456	8	739.268	0.339255	3.15934	0.00158128	0.0505036
ENSG00000138138.13	ATAD1	10	1697.43	0.128548	3.15857	0.00158548	0.0505821
ENSG00000163249.11	CCNYL1	2	858.609	-0.172405	-3.15755	0.001591	0.0506279
ENSG00000245156.1	RP11-867G23.3	11	75.1205	0.373114	3.15734	0.00159214	0.0506279
ENSG00000255737.2	AGAP2-AS1	12	70.1225	0.286368	3.15785	0.00158935	0.0506279
ENSG00000010319.6	SEMA3G	3	1588.45	0.243475	3.15562	0.00160156	0.0506652
ENSG00000127081.13	ZNF484	9	286.4	0.223229	3.15581	0.00160054	0.0506652
ENSG00000255987.1	TOMM20P2	17	49.774	0.604373	3.15561	0.00160161	0.0506652
ENSG00000141644.17	MBD1	18	7096.07	0.105269	3.15564	0.00160147	0.0506652
ENSG00000171853.15	TRAPPC12	2	2580.13	-0.111193	-3.15345	0.00161353	0.0509735
ENSG00000188613.6	NANOS1	10	29.0747	-0.479326	-3.15311	0.00161542	0.0509778
ENSG00000279089.1	RP11-481C4.2	17	181.185	0.279797	3.15274	0.00161745	0.0509864
ENSG00000198876.12	DCAF12	9	2605.83	-0.259141	-3.15101	0.00162709	0.051235
ENSG00000088726.15	TMEM40	3	89.3246	-0.505182	-3.14979	0.00163386	0.0512633
ENSG00000214970.8	CTC-297N7.7	17	15.9503	0.680211	3.14995	0.001633	0.0512633
ENSG00000114439.18	BBX	3	2976.2	0.155959	3.14853	0.00164093	0.05137
ENSG00000270876.1	ZNF30-AS1	19	6.62667	0.589796	3.14764	0.00164595	0.0514387
ENSG00000110848.8	CD69	12	3249.28	0.436407	3.14717	0.00164858	0.0514656
ENSG00000274712.1	RP11-147L13.15	17	866.083	0.293683	3.14669	0.0016513	0.051495
ENSG00000163687.13	DNASE1L3	3	8609.79	0.429825	3.14475	0.0016623	0.0515743
ENSG00000145824.12	CXCL14	5	5575.74	0.630388	3.14436	0.00166449	0.0515743
ENSG00000256633.1	RP11-169D4.2	11	67.7898	0.313135	3.14548	0.00165817	0.0515743
ENSG00000262777.1	RP11-818O24.3	17	13.8594	0.418605	3.1459	0.00165578	0.0515743
ENSG00000242553.1	AP001432.14	21	16.4382	0.395317	3.14453	0.00166351	0.0515743
ENSG00000272872.1	LL22NC03-N14H11.1	22	21.2144	0.541789	3.14496	0.00166111	0.0515743
ENSG00000234572.1	LINC01800	2	39.4652	-0.477651	-3.14054	0.00168637	0.0517476
ENSG00000179528.15	LBX2	2	39.5315	0.351795	3.14091	0.00168424	0.0517476
ENSG00000082146.12	STRADB	2	1063.71	-0.242753	-3.14004	0.00168923	0.0517476
ENSG00000260286.3	C6orf229	6	38.5076	-0.45618	-3.13904	0.00169501	0.0517476
ENSG00000272398.5	CD24	6	2273.91	-0.3953	-3.13906	0.00169492	0.0517476
ENSG00000151657.11	KIN	10	1077.64	0.107169	3.14208	0.00167751	0.0517476
ENSG00000278156.1	TSC22D1-AS1	13	170.77	0.259582	3.14058	0.00168613	0.0517476
ENSG00000254053.1	IGHVIII-5-2	14	1.81761	1.02247	3.13947	0.00169254	0.0517476
ENSG00000197162.9	ZNF785	16	785.919	0.181077	3.14178	0.00167925	0.0517476
ENSG00000154099.17	DNAAF1	16	143.774	0.530229	3.13932	0.0016934	0.0517476
ENSG00000125414.18	MYH2	17	37.2377	0.830656	3.14146	0.00168109	0.0517476
ENSG00000279781.1	RP11-466A19.7	17	5.29418	-0.642812	-3.13919	0.00169415	0.0517476
ENSG00000228677.1	TTC3-AS1	21	5.74386	0.886926	3.14181	0.00167909	0.0517476
ENSG00000164949.7	GEM	8	1203.25	0.614143	3.13806	0.00170067	0.0518661
ENSG00000162888.4	C1orf147	1	95.6101	0.347535	3.13683	0.00170788	0.0520312
ENSG00000268804.1	LINC02132	16	32.4314	-0.529546	-3.13642	0.00171023	0.0520483
ENSG00000238243.3	OR2W3	1	43.6575	-0.651431	-3.13572	0.00171431	0.0520635
ENSG00000224821.5	COL4A2-AS2	13	9.02237	0.738589	3.1358	0.00171388	0.0520635
ENSG00000177606.6	JUN	1	6133.01	0.493566	3.13319	0.00172918	0.0521485
ENSG00000254614.2	AP003068.23	11	146.11	-0.292616	-3.13333	0.00172838	0.0521485
ENSG00000186642.15	PDE2A	11	29021	0.327626	3.13344	0.00172769	0.0521485
ENSG00000154146.12	NRGN	11	2729.76	-0.461231	-3.13311	0.00172967	0.0521485
ENSG00000151233.10	GXYLT1	12	1248.44	0.157174	3.13358	0.00172686	0.0521485
ENSG00000279970.1	RP11-299G20.5	15	417.323	0.314195	3.13211	0.00173555	0.0522715
ENSG00000259291.2	RP11-617F23.1	15	436.735	-0.19636	-3.13167	0.00173818	0.0522966
ENSG00000005381.7	MPO	17	3281.76	-0.942986	-3.13067	0.00174409	0.05242
ENSG00000198746.12	GPATCH3	1	956.065	-0.134484	-3.12995	0.00174834	0.0524394
ENSG00000249992.1	TMEM158	3	34.2513	-0.46429	-3.13006	0.00174768	0.0524394
ENSG00000229152.2	ANKRD10-IT1	13	703.009	0.299341	3.12915	0.00175314	0.0525292
ENSG00000143951.15	WDPCP	2	262.273	0.200805	3.12847	0.00175721	0.0525934
ENSG00000266106.1	RP11-647F2.2	17	77.3338	0.402954	3.12818	0.0017589	0.0525934
ENSG00000138166.5	DUSP5	10	3326.82	0.345533	3.12758	0.00176253	0.0526476
ENSG00000251143.1	RP11-849H4.4	11	121.509	0.239307	3.12655	0.00176869	0.0527232
ENSG00000108848.15	LUC7L3	17	22791.3	0.169266	3.12676	0.00176746	0.0527232
ENSG00000283355.1	RP11-739P1.3	4	15.8418	0.622419	3.12459	0.00178056	0.0529142
ENSG00000187566.5	NHLRC1	6	89.9867	-0.316184	-3.12505	0.00177774	0.0529142
ENSG00000198324.13	FAM109A	12	2867.48	0.26564	3.12482	0.00177917	0.0529142
ENSG00000076356.6	PLXNA2	1	984.754	0.225258	3.12398	0.00178425	0.0529342
ENSG00000196420.7	S100A5	1	10.3058	-0.44539	-3.12178	0.00179762	0.053153
ENSG00000165895.17	ARHGAP42	11	522.771	0.280154	3.12176	0.00179774	0.053153
ENSG00000197054.11	ZNF763	19	449.864	-0.204186	-3.1218	0.00179751	0.053153
ENSG00000230433.1	RP1-20B11.2	6	6.49875	0.622197	3.12046	0.00180571	0.0532805
ENSG00000217078.1	RP1-13D10.3	6	37.9653	-0.420504	-3.12059	0.00180491	0.0532805
ENSG00000250906.1	RP11-632F7.3	4	4.09485	0.662768	3.11952	0.00181145	0.0533956
ENSG00000163564.14	PYHIN1	1	1167.4	0.358091	3.1179	0.00182143	0.0534187
ENSG00000162779.21	AXDND1	1	9.0116	0.593211	3.11821	0.00181955	0.0534187
ENSG00000104267.9	CA2	8	683.54	-0.606112	-3.11811	0.00182016	0.0534187
ENSG00000213816.3	CNN2P4	9	3.31399	-0.745064	-3.11804	0.00182056	0.0534187
ENSG00000142065.13	ZFP14	19	904.457	0.15952	3.11895	0.00181494	0.0534187
ENSG00000271200.1	RP11-430G17.3	1	20.0678	-0.411418	-3.11717	0.00182598	0.0534311
ENSG00000169251.12	NMD3	3	1565.74	0.117569	3.1167	0.00182886	0.0534311
ENSG00000185652.11	NTF3	12	189.395	0.458231	3.11685	0.00182794	0.0534311
ENSG00000243509.4	TNFRSF6B	20	2456.82	0.478981	3.1166	0.00182947	0.0534311
ENSG00000185838.13	GNB1L	22	470.651	0.140867	3.11635	0.00183104	0.0534311
ENSG00000140455.16	USP3	15	3587.01	-0.134616	-3.11544	0.00183672	0.0535431
ENSG00000126088.13	UROD	1	3564.89	-0.14224	-3.11352	0.00184869	0.053784
ENSG00000230872.1	MFSD13B	16	13.6806	0.350879	3.11362	0.00184809	0.053784
ENSG00000197520.10	FAM177B	1	184.981	-0.490811	-3.11051	0.00186763	0.0542809
ENSG00000008083.13	JARID2	6	2757.13	-0.102376	-3.11015	0.00186994	0.0542938
ENSG00000154655.15	L3MBTL4	18	422.071	0.204074	3.10877	0.00187871	0.0544937
ENSG00000091972.18	CD200	3	346.918	-0.366372	-3.10769	0.00188553	0.0546373
ENSG00000148156.7	ACTL7B	9	2.92882	-0.767803	-3.10708	0.00188948	0.0546623
ENSG00000268218.1	AC137932.4	16	280.383	0.220265	3.10697	0.00189016	0.0546623
ENSG00000211650.2	IGLV5-45	22	1155.73	-0.742374	-3.10629	0.00189452	0.054734
ENSG00000278475.1	RP11-19E18.2	12	1.64633	0.934106	3.1053	0.00190083	0.0548618
ENSG00000145781.8	COMMD10	5	944.535	0.134769	3.10393	0.0019097	0.0549012
ENSG00000137500.9	CCDC90B	11	1447.16	0.125403	3.10433	0.00190713	0.0549012
ENSG00000274213.1	RP11-670E13.6	17	96.647	-0.385595	-3.10392	0.00190975	0.0549012
ENSG00000267523.1	CTD-2537I9.12	19	632.413	0.231834	3.10404	0.001909	0.0549012
ENSG00000082126.17	MPP4	2	178.028	0.695125	3.10329	0.00191383	0.054912
ENSG00000273036.2	FAM95C	9	93.7381	-0.553351	-3.10298	0.0019158	0.054912
ENSG00000160695.14	VPS11	11	4191.66	-0.0779026	-3.10315	0.00191473	0.054912
ENSG00000227579.5	RP1-35C21.2	1	2.89454	1.00274	3.10218	0.00192099	0.0549848
ENSG00000249934.2	NCOA4P2	4	2.06005	-1.04163	-3.10201	0.00192212	0.0549848
ENSG00000188707.5	ZBED6CL	7	676.971	-0.201693	-3.10051	0.00193187	0.0552092
ENSG00000233478.1	RP1-187B23.1	1	69.5738	0.457423	3.09866	0.001944	0.05542
ENSG00000160685.13	ZBTB7B	1	5167.51	-0.215006	-3.0984	0.00194569	0.05542
ENSG00000228808.1	HMGB3P4	13	4.49036	0.642528	3.09846	0.00194526	0.05542
ENSG00000197302.10	ZNF720	16	890.742	0.133136	3.09822	0.00194687	0.05542
ENSG00000229399.1	RP11-378J18.6	1	4.64743	0.574429	3.09765	0.0019506	0.0554718
ENSG00000149636.15	DSN1	20	1194.58	-0.174471	-3.09702	0.0019548	0.0555369
ENSG00000114698.14	PLSCR4	3	2092.9	0.287787	3.0965	0.00195822	0.0555797
ENSG00000223345.3	HIST2H2BA	1	24.3911	0.407939	3.0954	0.00196547	0.0557312
ENSG00000259767.1	RP11-90B9.2	15	7.68063	0.512508	3.09492	0.00196864	0.0557667
ENSG00000106327.12	TFR2	7	247.763	-0.419881	-3.09383	0.00197589	0.0558089
ENSG00000253180.1	RP11-410L14.1	8	6.60189	0.569517	3.09433	0.00197257	0.0558089
ENSG00000261609.5	GAN	16	643.76	0.154852	3.09406	0.00197438	0.0558089
ENSG00000168002.11	POLR2G	11	3042.7	-0.1234	-3.09329	0.0019795	0.0558565
ENSG00000257298.1	RP3-405J10.3	12	25.3979	0.573591	3.09292	0.00198195	0.0558713
ENSG00000165119.20	HNRNPK	9	28064.3	-0.107441	-3.09164	0.00199055	0.0560594
ENSG00000092345.13	DAZL	3	5.06763	-0.852136	-3.08854	0.00201146	0.0562251
ENSG00000241218.1	RP11-446H18.1	3	18.2406	0.641174	3.08706	0.00202149	0.0562251
ENSG00000248092.7	NNT-AS1	5	677.781	0.146796	3.08892	0.00200885	0.0562251
ENSG00000178338.10	ZNF354B	5	1085.62	0.197406	3.08737	0.00201939	0.0562251
ENSG00000157593.18	SLC35B2	6	2283.23	-0.121278	-3.08918	0.00200709	0.0562251
ENSG00000118513.18	MYB	6	199.188	-0.545792	-3.08704	0.00202158	0.0562251
ENSG00000253745.1	RP11-350F16.1	8	55.6981	0.468979	3.08707	0.00202141	0.0562251
ENSG00000184523.3	PTGER4P2	9	17.3841	0.407686	3.08903	0.00200813	0.0562251
ENSG00000257752.1	RP11-474L23.3	12	7.21545	0.617939	3.0877	0.00201711	0.0562251
ENSG00000177699.4	RP11-16K12.1	15	11.315	0.45101	3.08715	0.00202089	0.0562251
ENSG00000262681.2	RP11-311F12.1	17	6.62278	0.684429	3.08833	0.00201286	0.0562251
ENSG00000105507.2	CABP5	19	10.8322	-0.781072	-3.08945	0.00200525	0.0562251
ENSG00000243469.1	RPL7P51	19	22.4631	0.884296	3.09	0.00200157	0.0562251
ENSG00000241684.5	ADAMTS9-AS2	3	68.4151	0.48609	3.08575	0.00203038	0.0563619
ENSG00000114757.18	PEX5L	3	24.8232	0.39888	3.08512	0.00203469	0.0564278
ENSG00000263002.7	ZNF234	19	958.755	0.155309	3.08466	0.00203784	0.0564613
ENSG00000187555.14	USP7	16	8717.06	-0.100613	-3.08341	0.00204644	0.0565915
ENSG00000273156.1	RP11-127B20.2	4	57.0995	-0.372717	-3.08312	0.00204844	0.0565931
ENSG00000273492.5	AP000230.1	21	19.125	0.418772	3.08247	0.00205287	0.0566078
ENSG00000232485.2	AC098820.3	2	11.6093	0.358708	3.08219	0.00205483	0.0566081
ENSG00000225370.1	AC011515.2	19	8.91393	-0.561431	-3.0819	0.00205687	0.0566107
ENSG00000226266.6	AC009961.3	2	22.2503	0.356342	3.08008	0.00206947	0.0568504
ENSG00000156011.16	PSD3	8	3068.7	0.269672	3.07987	0.00207091	0.0568504
ENSG00000168135.4	KCNJ4	22	1.77038	-0.914583	-3.07979	0.00207145	0.0568504
ENSG00000164821.4	DEFA4	8	959.292	-1.0122	-3.07896	0.00207722	0.0569013
ENSG00000279161.1	CTB-12A17.2	19	56.9908	0.477461	3.07913	0.00207603	0.0569013
ENSG00000105610.4	KLF1	19	200.797	-0.956273	-3.07793	0.00208446	0.0570458
ENSG00000141098.12	GFOD2	16	2813.52	0.17456	3.07738	0.00208831	0.0570976
ENSG00000123838.10	C4BPA	1	62.1566	-0.674213	-3.07696	0.00209123	0.0571237
ENSG00000132424.14	PNISR	6	20744.2	0.174141	3.07512	0.00210415	0.0574226
ENSG00000181773.6	GPR3	1	27.9092	-0.418168	-3.07402	0.00211193	0.0575809
ENSG00000169955.7	ZNF747	16	1121.26	-0.124504	-3.07315	0.00211813	0.0576958
ENSG00000154822.17	PLCL2	3	2350.13	-0.145624	-3.0726	0.00212206	0.0577485
ENSG00000082175.14	PGR	11	560.247	0.35025	3.07164	0.00212885	0.0578793
ENSG00000254676.1	RP11-727A23.4	11	84.4141	0.232208	3.07116	0.00213229	0.0579187
ENSG00000146809.12	ASB15	7	2.73271	0.873527	3.06956	0.00214371	0.0581744
ENSG00000107954.10	NEURL1	10	237.95	-0.32481	-3.06922	0.00214615	0.0581863
ENSG00000109323.8	MANBA	4	2692.28	-0.204335	-3.06791	0.00215561	0.0583883
ENSG00000264066.6	RP11-20B24.2	17	4.57444	-1.48362	-3.06679	0.00216371	0.0585531
ENSG00000085832.16	EPS15	1	5518.9	0.126626	3.06461	0.00217953	0.0585993
ENSG00000223969.5	AC002456.2	7	19.0917	-0.398735	-3.06485	0.00217777	0.0585993
ENSG00000224940.8	PRRT4	7	235.311	-0.792898	-3.06551	0.00217296	0.0585993
ENSG00000135426.15	TESPA1	12	873.589	-0.252056	-3.06528	0.00217464	0.0585993
ENSG00000100626.16	GALNT16	14	2865.53	0.48259	3.06591	0.00217009	0.0585993
ENSG00000262703.1	RP11-485G7.6	16	12.3406	-0.525527	-3.06497	0.00217692	0.0585993
ENSG00000166106.3	ADAMTS15	11	623.983	-0.516426	-3.06405	0.00218364	0.0586013
ENSG00000087258.14	GNAO1	16	364.066	0.272901	3.06418	0.0021827	0.0586013
ENSG00000172005.10	MAL	2	432.2	-0.3317	-3.06219	0.00219723	0.058669
ENSG00000153820.12	SPHKAP	2	82.3211	0.907181	3.06034	0.00221087	0.058669
ENSG00000251455.1	RP11-164P12.3	4	56.2209	0.295041	3.06138	0.00220321	0.058669
ENSG00000231889.7	TRAF3IP2-AS1	6	226.852	0.179952	3.06303	0.00219108	0.058669
ENSG00000253649.3	PRSS51	8	37.8918	0.372625	3.06114	0.00220499	0.058669
ENSG00000147606.8	SLC26A7	8	50.8391	0.439489	3.06149	0.0022024	0.058669
ENSG00000199133.3	MIRLET7D	9	2.47766	-0.855139	-3.06004	0.00221307	0.058669
ENSG00000235677.1	NPM1P26	10	16.695	0.52212	3.06329	0.00218918	0.058669
ENSG00000110080.18	ST3GAL4	11	3265.14	0.232721	3.06127	0.00220402	0.058669
ENSG00000122986.13	HVCN1	12	1635.22	-0.273882	-3.06025	0.00221154	0.058669
ENSG00000136379.11	ABHD17C	15	805.759	0.165483	3.05994	0.00221381	0.058669
ENSG00000186628.12	FSD2	15	267.55	0.272544	3.06238	0.00219583	0.058669
ENSG00000279532.1	CTB-96E2.6	17	6.40927	-0.485446	-3.06102	0.00220585	0.058669
ENSG00000263874.2	LINC00672	17	436.289	-0.310863	-3.05986	0.00221442	0.058669
ENSG00000280408.1	RP11-818O24.2	17	2.42309	0.723427	3.05875	0.00222265	0.0587264
ENSG00000101670.11	LIPG	18	45.172	0.735507	3.05907	0.00222028	0.0587264
ENSG00000166265.11	CYYR1	21	3014.98	0.24934	3.05892	0.00222133	0.0587264
ENSG00000270890.1	RP3-468K18.6	6	36.2492	0.381974	3.05795	0.00222854	0.0587614
ENSG00000106299.7	WASL	7	1994.89	0.201651	3.05775	0.00223004	0.0587614
ENSG00000259666.2	LINGO1-AS1	15	10.2021	0.758753	3.05814	0.00222712	0.0587614
ENSG00000137656.11	BUD13	11	1335.19	-0.0832668	-3.05727	0.0022336	0.0588021
ENSG00000228403.1	RP11-563N6.6	10	8.54435	0.560386	3.05677	0.00223737	0.0588478
ENSG00000189410.11	SH2D5	1	12.0674	-0.595938	-3.05569	0.00224544	0.0589251
ENSG00000188175.9	HEPACAM2	7	15.4397	-0.965238	-3.05472	0.00225269	0.0589251
ENSG00000070718.11	AP3M2	8	1363.47	0.13885	3.05492	0.00225118	0.0589251
ENSG00000079332.14	SAR1A	10	5931.71	-0.0843338	-3.05558	0.00224623	0.0589251
ENSG00000111087.9	GLI1	12	160.1	-0.322726	-3.05534	0.00224808	0.0589251
ENSG00000172232.9	AZU1	19	1557.29	-0.932561	-3.05464	0.00225327	0.0589251
ENSG00000167447.12	SMG8	17	1008.47	-0.198077	-3.054	0.00225808	0.0589658
ENSG00000143772.9	ITPKB	1	5910.52	-0.126459	-3.05242	0.00227005	0.0590133
ENSG00000132321.16	IQCA1	2	401.714	0.319659	3.05277	0.00226739	0.0590133
ENSG00000176928.5	GCNT4	5	233.279	0.294199	3.05336	0.00226295	0.0590133
ENSG00000231195.1	IFNA11P	9	4.0921	0.891624	3.05293	0.00226621	0.0590133
ENSG00000215158.9	RP11-1023L17.1	5	170.208	0.223354	3.05121	0.00227921	0.0591984
ENSG00000122507.20	BBS9	7	693.311	0.221758	3.05061	0.00228376	0.0592636
ENSG00000227782.2	CTC-529I10.2	17	169.058	0.27445	3.05029	0.00228624	0.0592749
ENSG00000274756.1	CTB-75G16.1	17	31.4022	0.373404	3.04985	0.00228958	0.0593086
ENSG00000227765.4	MYL12BP2	4	7.395	-0.620531	-3.04844	0.00230032	0.0595339
ENSG00000185040.13	SPDYE16	7	9.87122	-0.451242	-3.04712	0.00231044	0.0597425
ENSG00000133687.15	TMTC1	12	8593.95	0.263389	3.04528	0.00232467	0.0600037
ENSG00000040633.12	PHF23	17	2232.42	-0.157287	-3.04485	0.00232793	0.0600346
ENSG00000185946.15	RNPC3	1	1674.09	0.250418	3.04107	0.00235738	0.0605027
ENSG00000162851.7	TFB2M	1	586.15	-0.159521	-3.04047	0.00236207	0.0605027
ENSG00000113369.8	ARRDC3	5	3644.75	0.396744	3.04137	0.00235505	0.0605027
ENSG00000270966.1	RP11-62H7.3	8	1.9282	0.687056	3.04086	0.00235906	0.0605027
ENSG00000119509.12	INVS	9	841.813	0.181271	3.04028	0.00236355	0.0605027
ENSG00000279837.1	RP11-504G3.2	11	19.4756	0.391464	3.0415	0.00235399	0.0605027
ENSG00000186594.14	MIR22HG	17	4636.76	-0.372403	-3.04211	0.00234925	0.0605027
ENSG00000229757.2	RP4-738P11.4	1	15.1761	0.635446	3.0392	0.0023721	0.0606356
ENSG00000180357.9	ZNF609	15	3309.06	0.136958	3.03744	0.00238598	0.0608834
ENSG00000213089.4	PDCL3P5	6	46.5571	0.483369	3.03637	0.00239444	0.0609922
ENSG00000197971.14	MBP	18	4328.6	-0.157359	-3.03652	0.00239328	0.0609922
ENSG00000110881.11	ASIC1	12	57.567	-0.378541	-3.03604	0.0023971	0.0610063
ENSG00000188672.17	RHCE	1	70.2621	-0.894286	-3.03503	0.00240509	0.0610097
ENSG00000224203.2	RPS23P10	1	6.81176	-0.825835	-3.03451	0.00240925	0.0610097
ENSG00000229325.1	ACAP2-IT1	3	15.2687	0.547237	3.03418	0.00241192	0.0610097
ENSG00000204956.5	PCDHGA1	5	15.0079	0.369743	3.03548	0.00240155	0.0610097
ENSG00000112234.8	FBXL4	6	1117.75	0.130664	3.03429	0.00241104	0.0610097
ENSG00000239948.2	RN7SL368P	19	3.60152	0.829087	3.03561	0.00240052	0.0610097
ENSG00000100105.17	PATZ1	22	2261.18	-0.11163	-3.03475	0.00240733	0.0610097
ENSG00000258168.5	RP11-588H23.3	12	543.756	0.345007	3.0325	0.00242536	0.0612962
ENSG00000091428.17	RAPGEF4	2	101.177	0.280989	3.03117	0.0024361	0.0614074
ENSG00000243701.5	DUBR	3	215.198	0.30989	3.03133	0.00243483	0.0614074
ENSG00000212607.1	SNORA3B	11	18.43	0.373522	3.03162	0.00243247	0.0614074
ENSG00000168172.8	HOOK3	8	2283.38	0.130368	3.03087	0.00243851	0.061415
ENSG00000110171.19	TRIM3	11	1296.21	0.12913	3.03026	0.00244345	0.0614861
ENSG00000104635.13	SLC39A14	8	1743.32	0.343406	3.02713	0.00246885	0.0618737
ENSG00000185670.7	ZBTB3	11	312.583	-0.136076	-3.02787	0.00246286	0.0618737
ENSG00000087111.20	PIGS	17	3617.48	-0.0994409	-3.02683	0.00247137	0.0618737
ENSG00000268555.1	RP11-678G14.3	19	42.1153	-0.563826	-3.0274	0.0024667	0.0618737
ENSG00000197408.8	CYP2B6	19	2.20323	-1.13047	-3.02679	0.00247163	0.0618737
ENSG00000248936.1	RP11-36B15.1	4	24.3821	0.36811	3.02365	0.00249745	0.0620683
ENSG00000145555.14	MYO10	5	3760.04	0.24744	3.02409	0.00249379	0.0620683
ENSG00000135341.17	MAP3K7	6	4450.77	0.106909	3.02282	0.00250429	0.0620683
ENSG00000253167.1	WASHC5-AS1	8	10.3013	0.352715	3.02415	0.00249336	0.0620683
ENSG00000183309.11	ZNF623	8	1744.02	0.106574	3.02322	0.00250104	0.0620683
ENSG00000233261.3	LINC00264	10	76.0811	-0.366214	-3.0253	0.00248384	0.0620683
ENSG00000257495.5	KRT73-AS1	12	10.8749	-0.639967	-3.02301	0.00250272	0.0620683
ENSG00000127311.9	HELB	12	1132.18	0.189851	3.02293	0.00250337	0.0620683
ENSG00000129197.14	RPAIN	17	1552.4	0.118256	3.02541	0.00248296	0.0620683
ENSG00000262662.1	CTD-2561B21.3	17	6.89275	0.65566	3.0248	0.00248795	0.0620683
ENSG00000217026.3	RPL10P1	21	132.55	0.439873	3.02273	0.00250503	0.0620683
ENSG00000184985.16	SORCS2	4	106.762	-0.420962	-3.02167	0.00251388	0.0622009
ENSG00000147457.13	CHMP7	8	4938.7	-0.168542	-3.02157	0.00251466	0.0622009
ENSG00000188739.14	RBM34	1	39.4854	-0.239384	-3.01907	0.00253551	0.0626634
ENSG00000262372.1	RP11-669E14.6	17	22.915	0.361778	3.01861	0.00253935	0.0627049
ENSG00000141428.16	C18orf21	18	645.911	-0.11276	-3.0179	0.00254537	0.0628002
ENSG00000156983.15	BRPF1	3	2364.51	-0.0958586	-3.01599	0.00256144	0.0630606
ENSG00000273267.1	RP11-338K13.1	4	8.00561	0.643184	3.01529	0.00256735	0.0630606
ENSG00000233108.1	AC006042.7	7	4.91206	0.602832	3.01595	0.00256172	0.0630606
ENSG00000260220.6	CCDC187	9	20.4467	-0.515369	-3.01574	0.0025635	0.0630606
ENSG00000257896.1	RP11-210N13.1	12	2.42103	0.813145	3.01556	0.00256504	0.0630606
ENSG00000251002.7	AE000661.37	14	90.3838	0.716911	3.0151	0.00256894	0.0630606
ENSG00000229692.3	SOS1-IT1	2	68.101	0.323054	3.01446	0.00257433	0.0630864
ENSG00000156853.12	ZNF689	16	741.336	-0.152447	-3.01471	0.00257226	0.0630864
ENSG00000138231.12	DBR1	3	1186.48	-0.141797	-3.01209	0.00259458	0.0635291
ENSG00000145075.11	CCDC39	3	608.231	0.301599	3.01143	0.00260022	0.0636134
ENSG00000230183.4	CNOT6LP1	15	3.44589	0.811184	3.01077	0.00260588	0.0636983
ENSG00000122882.10	ECD	10	1509.25	0.136125	3.00976	0.00261451	0.0638556
ENSG00000248979.2	LAMTOR3P2	5	1.76783	0.952015	3.00905	0.00262062	0.0639124
ENSG00000105778.18	AVL9	7	2705.13	0.0955794	3.00898	0.00262123	0.0639124
ENSG00000168679.17	SLC16A4	1	280.952	0.23708	3.00799	0.00262984	0.0640147
ENSG00000279048.1	RP11-511H23.2	7	77.7033	0.24965	3.00721	0.0026366	0.0641256
ENSG00000086232.12	EIF2AK1	7	5332.22	-0.153829	-3.00606	0.00264658	0.0643145
ENSG00000070182.19	SPTB	14	452.914	-0.616511	-3.00518	0.00265427	0.0644474
ENSG00000266010.1	GATA6-AS1	18	3191.59	0.378731	3.00482	0.00265736	0.0644687
ENSG00000272145.1	NFYC-AS1	1	239.347	0.248804	3.00377	0.00266653	0.0646091
ENSG00000183396.3	TMEM89	3	6.6886	-0.604831	-3.00365	0.00266759	0.0646091
ENSG00000169291.9	SHE	1	2490.59	0.189859	3.00325	0.00267111	0.0646405
ENSG00000250427.1	LINC02148	5	5.00978	0.722394	3.00215	0.00268077	0.0648202
ENSG00000166135.13	HIF1AN	10	4100.59	-0.114137	-3.00178	0.00268407	0.0648461
ENSG00000164691.16	TAGAP	6	2737.03	-0.226195	-3.00024	0.00269769	0.0651178
ENSG00000260616.6	RP11-327F22.4	16	2.64579	0.986665	3	0.0026998	0.0651178
ENSG00000112964.13	GHR	5	595.151	0.34546	2.99862	0.00271205	0.0652946
ENSG00000106006.6	HOXA6	7	8.48886	0.617982	2.99842	0.00271387	0.0652946
ENSG00000279989.1	RP11-158H5.2	18	35.6556	0.428753	2.9987	0.00271136	0.0652946
ENSG00000155886.11	SLC24A2	9	11.6112	0.816218	2.99771	0.00272016	0.0653918
ENSG00000261616.1	RP11-6O2.3	15	52.9212	0.278011	2.99703	0.00272623	0.0654294
ENSG00000259456.3	ADNP-AS1	20	129.234	0.170385	2.99727	0.00272407	0.0654294
ENSG00000258136.1	RP11-864J10.4	12	30.4723	0.353805	2.99649	0.00273111	0.0654478
ENSG00000189050.15	RNFT1	17	811.193	-0.204524	-2.99644	0.0027315	0.0654478
ENSG00000135245.9	HILPDA	7	354.135	0.371448	2.99616	0.00273404	0.0654547
ENSG00000128606.12	LRRC17	7	105.643	-0.373943	-2.99503	0.00274417	0.0656432
ENSG00000260971.3	RP11-504A18.1	1	21.0343	0.470394	2.99267	0.00276548	0.0659359
ENSG00000272533.1	SNORA28	14	2.33639	0.823034	2.99285	0.00276385	0.0659359
ENSG00000266947.1	RP11-799D4.4	17	172.724	-0.191089	-2.99275	0.00276478	0.0659359
ENSG00000185198.11	PRSS57	19	70.3216	-0.605128	-2.99316	0.00276108	0.0659359
ENSG00000173391.8	OLR1	12	66.8039	-0.96216	-2.99021	0.00278783	0.0664144
ENSG00000128923.10	MINDY2	15	1378.24	0.193027	2.98879	0.00280082	0.0665857
ENSG00000274164.1	RNA5SP439	17	1.64927	0.763356	2.98907	0.00279832	0.0665857
ENSG00000167232.13	ZNF91	19	1011.04	0.149798	2.98868	0.0028019	0.0665857
ENSG00000196693.14	ZNF33B	10	1854.77	0.146794	2.98812	0.002807	0.0666385
ENSG00000273108.1	RP11-416N2.4	10	64.9354	-0.283021	-2.98793	0.0028087	0.0666385
ENSG00000240764.3	PCDHGC5	5	17.4183	0.440777	2.98729	0.00281463	0.0667245
ENSG00000253882.6	RP11-61L23.2	7	18.7224	0.331941	2.9861	0.00282564	0.0667641
ENSG00000257489.6	RP11-175P13.3	12	31.0044	0.441031	2.98586	0.00282778	0.0667641
ENSG00000139990.17	DCAF5	14	5894.62	0.101171	2.986	0.00282656	0.0667641
ENSG00000131650.13	KREMEN2	16	25.4173	-0.412559	-2.98657	0.00282127	0.0667641
ENSG00000131115.15	ZNF227	19	674.179	0.15317	2.98617	0.00282497	0.0667641
ENSG00000185090.14	MANEAL	1	92.6372	0.183474	2.98518	0.00283415	0.0668601
ENSG00000116990.10	MYCL	1	334.792	-0.421591	-2.984	0.00284506	0.067063
ENSG00000257545.4	RP11-144F15.1	12	2.53056	0.708413	2.98351	0.00284962	0.0671095
ENSG00000243094.1	RP11-1084A12.1	15	18.61	0.45157	2.98329	0.00285164	0.0671095
ENSG00000148229.12	POLE3	9	3241.65	-0.146402	-2.98285	0.00285576	0.0671346
ENSG00000266777.1	SH3GL1P1	17	152.579	0.266829	2.98268	0.00285733	0.0671346
ENSG00000241560.5	ZBTB20-AS1	3	19.3349	0.595319	2.98095	0.00287353	0.0672544
ENSG00000147853.16	AK3	9	3146.3	0.148996	2.98084	0.00287463	0.0672544
ENSG00000204130.12	RUFY2	10	1061.69	0.144549	2.98095	0.00287353	0.0672544
ENSG00000139620.12	KANSL2	12	1957.98	-0.10123	-2.98164	0.00286707	0.0672544
ENSG00000100604.12	CHGA	14	18.1455	0.715724	2.98066	0.00287632	0.0672544
ENSG00000125848.9	FLRT3	20	20.8197	-0.628065	-2.98087	0.00287432	0.0672544
ENSG00000124839.12	RAB17	2	57.4264	0.506826	2.98007	0.00288187	0.06733
ENSG00000113966.9	ARL6	3	225.407	0.185598	2.97935	0.00288865	0.0673555
ENSG00000274505.1	Metazoa_SRP	16	5.17353	0.499537	2.97921	0.00288991	0.0673555
ENSG00000101265.15	RASSF2	20	9444.94	-0.258819	-2.97961	0.00288614	0.0673555
ENSG00000100373.9	UPK3A	22	18.1822	-0.552566	-2.97887	0.00289318	0.0673777
ENSG00000138738.10	PRDM5	4	354.464	0.24982	2.97856	0.00289609	0.0673914
ENSG00000100852.12	ARHGAP5	14	3405.02	0.214024	2.97804	0.00290103	0.0674524
ENSG00000185267.9	CDNF	10	72.2461	-0.311008	-2.97724	0.00290859	0.0674824
ENSG00000254398.1	RP11-578F21.2	15	7.41678	0.420287	2.97716	0.00290928	0.0674824
ENSG00000149930.17	TAOK2	16	8755.68	0.108671	2.97749	0.00290619	0.0674824
ENSG00000196917.5	HCAR1	12	525.531	0.406346	2.97595	0.00292082	0.0676959
ENSG00000238058.1	RP11-432J22.2	9	13.1669	0.330126	2.97553	0.00292484	0.0677351
ENSG00000057757.9	PITHD1	1	2770.29	-0.0982461	-2.97376	0.00294178	0.0677412
ENSG00000224891.1	AC007899.3	2	1.9601	1.00421	2.97437	0.00293593	0.0677412
ENSG00000115596.3	WNT6	2	537.758	0.420118	2.97404	0.0029391	0.0677412
ENSG00000129595.12	EPB41L4A	5	357.102	0.26682	2.97301	0.00294895	0.0677412
ENSG00000078795.16	PKD2L2	5	15.7199	0.346625	2.97229	0.00295585	0.0677412
ENSG00000250120.6	PCDHA10	5	24.6398	0.406998	2.97373	0.00294201	0.0677412
ENSG00000106261.16	ZKSCAN1	7	5591.88	0.143028	2.97351	0.00294419	0.0677412
ENSG00000178234.12	GALNT11	7	1712.49	0.0988818	2.97305	0.00294861	0.0677412
ENSG00000224295.2	OLFM5P	11	18.3129	0.455684	2.9721	0.00295773	0.0677412
ENSG00000275228.1	RP11-370I10.10	12	5.63567	-0.650844	-2.97251	0.00295376	0.0677412
ENSG00000111785.19	RIC8B	12	1252.87	0.131907	2.9736	0.00294333	0.0677412
ENSG00000007312.12	CD79B	17	8811.78	-0.252142	-2.97289	0.00295015	0.0677412
ENSG00000131043.11	AAR2	20	1998.42	-0.132391	-2.97212	0.00295753	0.0677412
ENSG00000132801.6	ZSWIM3	20	406.433	-0.158479	-2.97255	0.00295332	0.0677412
ENSG00000185245.7	GP1BA	17	241.301	-0.295127	-2.9717	0.00296153	0.0677747
ENSG00000138134.11	STAMBPL1	10	1080.25	0.216593	2.97101	0.00296817	0.0678733
ENSG00000179941.6	BBS10	12	929.01	0.1786	2.96864	0.00299124	0.0682933
ENSG00000128000.15	ZNF780B	19	1764.94	0.170404	2.96836	0.00299392	0.0683008
ENSG00000228238.1	GS1-304P7.2	1	7.07239	0.544219	2.96683	0.0030089	0.068535
ENSG00000266954.1	RP11-701H16.4	18	10.3467	0.546502	2.96687	0.00300845	0.068535
ENSG00000269997.1	RP11-214K3.21	12	8.9076	0.603381	2.96615	0.00301552	0.0686321
ENSG00000280138.1	RP11-463O12.5	12	1227.81	0.368531	2.96516	0.00302525	0.0687996
ENSG00000251474.6	RPL32P3	3	1224.44	0.165898	2.96425	0.00303423	0.0688423
ENSG00000259820.1	AC083843.1	8	558.88	0.230705	2.96447	0.00303205	0.0688423
ENSG00000256771.3	ZNF253	19	495.113	0.158429	2.96461	0.00303062	0.0688423
ENSG00000264044.1	RP11-192H23.7	17	5.77762	0.585759	2.96355	0.00304116	0.0689457
ENSG00000173214.5	MFSD4B	6	354.948	0.202362	2.96266	0.00304994	0.0690907
ENSG00000095383.19	TBC1D2	9	1115.96	-0.273364	-2.96135	0.00306289	0.06933
ENSG00000115457.9	IGFBP2	2	17846.6	0.382923	2.95967	0.00307964	0.0695052
ENSG00000249947.2	XBP1P1	5	26.3353	0.357793	2.95895	0.00308693	0.0695052
ENSG00000168116.13	KIAA1586	6	436.933	0.195624	2.9596	0.00308041	0.0695052
ENSG00000214563.2	GAPDHP15	6	8.08756	0.595583	2.95821	0.00309435	0.0695052
ENSG00000135315.11	CEP162	6	841.91	0.18064	2.95831	0.00309328	0.0695052
ENSG00000257243.1	RP11-133N21.7	12	10.8854	0.444106	2.95819	0.00309454	0.0695052
ENSG00000176396.10	EID2	19	663.377	-0.145037	-2.95821	0.00309432	0.0695052
ENSG00000186019.10	AC084219.4	19	33.421	0.374066	2.96002	0.00307624	0.0695052
ENSG00000101019.21	UQCC1	20	3026.89	0.090631	2.96002	0.00307618	0.0695052
ENSG00000223505.2	RP11-397P13.7	1	5.57669	0.684375	2.95733	0.00310319	0.0695382
ENSG00000262870.1	CYCSP40	17	4.15649	0.700479	2.95736	0.00310288	0.0695382
ENSG00000243410.1	PSMD6-AS1	3	36.6833	0.275083	2.95676	0.00310885	0.0695813
ENSG00000248648.1	RP11-485M7.1	5	6.21839	0.474837	2.95666	0.0031099	0.0695813
ENSG00000105609.16	LILRB5	19	11202.9	0.301827	2.95574	0.00311922	0.0697361
ENSG00000163121.9	NEURL3	2	48.4519	0.492691	2.95509	0.00312579	0.0698292
ENSG00000164983.7	TMEM65	8	1644.88	0.159401	2.9538	0.0031389	0.0700145
ENSG00000269906.1	RP11-248J18.2	14	31.2142	0.344299	2.95393	0.00313758	0.0700145
ENSG00000280798.1	LINC00294	11	986.817	0.148159	2.95239	0.00315326	0.0702808
ENSG00000166736.11	HTR3A	11	52.4166	-0.531398	-2.95158	0.00316153	0.07036
ENSG00000103184.11	SEC14L5	16	33.9127	-0.543694	-2.95157	0.00316165	0.07036
ENSG00000144136.10	SLC20A1	2	5226.06	-0.1735	-2.95011	0.00317656	0.0705055
ENSG00000164181.13	ELOVL7	5	92.183	-0.286455	-2.94951	0.00318273	0.0705055
ENSG00000061455.10	PRDM6	5	17.8267	0.368508	2.94898	0.00318825	0.0705055
ENSG00000255587.7	RAB44	6	289.23	-0.633066	-2.95024	0.00317526	0.0705055
ENSG00000277290.1	RP11-326C3.16	11	36.4216	0.356159	2.94948	0.0031831	0.0705055
ENSG00000139547.7	RDH16	12	439.195	0.300774	2.94894	0.00318866	0.0705055
ENSG00000131401.11	NAPSB	19	4813.27	-0.307021	-2.9501	0.00317667	0.0705055
ENSG00000273032.1	DGCR9	22	56.5935	-0.416687	-2.94881	0.00319002	0.0705055
ENSG00000234928.1	LINC01659	22	5.6972	0.727433	2.94939	0.00318403	0.0705055
ENSG00000200913.1	SNORD46	1	6.56029	0.500367	2.9471	0.00320767	0.0708417
ENSG00000120029.12	C10orf76	10	2656.88	-0.103947	-2.94633	0.0032157	0.0709577
ENSG00000109046.14	WSB1	17	34062.6	-0.199709	-2.94613	0.0032178	0.0709577
ENSG00000078725.12	BRINP1	9	28.6908	0.496375	2.94519	0.0032276	0.0710729
ENSG00000225871.2	RP11-495P10.10	1	93.1626	0.351031	2.94461	0.00323359	0.0711234
ENSG00000168229.3	PTGDR	14	781.21	0.395618	2.94423	0.00323755	0.0711234
ENSG00000069869.15	NEDD4	15	742.808	0.197817	2.9444	0.00323585	0.0711234
ENSG00000278769.1	CTD-2036P10.5	15	40.6835	0.310834	2.94376	0.00324246	0.0711774
ENSG00000198492.15	YTHDF2	1	3840.75	-0.092575	-2.94242	0.0032566	0.0713799
ENSG00000103335.21	PIEZO1	16	12402.5	0.135275	2.94099	0.0032716	0.0716547
ENSG00000144035.3	NAT8	2	36.204	0.469669	2.93962	0.0032861	0.0718317
ENSG00000105641.3	SLC5A5	19	36.7835	-0.3679	-2.93953	0.0032871	0.0718317
ENSG00000160183.13	TMPRSS3	21	79.6371	0.379428	2.93994	0.00328273	0.0718317
ENSG00000176399.3	DMRTA1	9	44.5472	0.383543	2.93883	0.00329456	0.0719408
ENSG00000132485.13	ZRANB2	1	7832.67	0.141254	2.93844	0.00329874	0.0719779
ENSG00000111249.13	CUX2	12	11.3773	-0.615379	-2.93674	0.00331681	0.0722199
ENSG00000209582.1	SNORA48	17	35.0206	0.324027	2.9367	0.00331729	0.0722199
ENSG00000235258.1	NDUFB4P6	2	2.29507	0.692042	2.93576	0.00332732	0.07233
ENSG00000237451.3	CDK2AP2P2	9	65.6957	0.289155	2.93581	0.0033268	0.07233
ENSG00000270571.2	RP11-355F16.1	2	71.8	0.3483	2.93461	0.0033397	0.0725448
ENSG00000077238.13	IL4R	16	13534.9	-0.208673	-2.93415	0.00334458	0.0725965
ENSG00000225880.5	LINC00115	1	211.529	0.346089	2.93292	0.00335793	0.0726872
ENSG00000203855.7	HSD3BP4	1	2.48169	0.831122	2.93277	0.00335953	0.0726872
ENSG00000236263.1	RP11-263K19.6	1	67.2469	-0.248843	-2.93291	0.00335803	0.0726872
ENSG00000198108.3	CHSY3	5	70.8676	0.328748	2.93261	0.00336126	0.0726872
ENSG00000258655.2	ARHGAP5-AS1	14	280.662	0.276104	2.93343	0.00335241	0.0726872
ENSG00000213253.5	RPL12P42	19	5.67158	-0.505604	-2.93171	0.003371	0.0728437
ENSG00000238241.1	CCR12P	13	3.25157	-0.79195	-2.93066	0.00338244	0.0730365
ENSG00000124383.8	MPHOSPH10	2	1800.18	-0.105738	-2.93009	0.0033886	0.0731153
ENSG00000255650.5	FAM222A-AS1	12	8.12776	0.464559	2.92978	0.003392	0.0731342
ENSG00000127125.8	PPCS	1	2432.9	-0.103597	-2.92844	0.00340667	0.0732333
ENSG00000134014.16	ELP3	8	1772.06	-0.0983861	-2.92879	0.00340287	0.0732333
ENSG00000225693.1	LAGE3P1	9	8.74359	0.544237	2.92834	0.00340782	0.0732333
ENSG00000189319.13	FAM53B	10	5009.28	-0.181802	-2.92821	0.00340919	0.0732333
ENSG00000267605.5	CTD-3220F14.1	19	84.736	0.394622	2.9283	0.0034082	0.0732333
ENSG00000109944.10	C11orf63	11	222.769	0.214014	2.92797	0.0034118	0.0732352
ENSG00000109771.15	LRP2BP	4	421.988	0.25443	2.92752	0.0034168	0.0732885
ENSG00000183354.11	KIAA2026	9	2089.13	0.145632	2.92689	0.00342372	0.0733828
ENSG00000171943.11	SRGAP2C	1	814.232	0.171465	2.92644	0.00342868	0.0733948
ENSG00000146555.18	SDK1	7	3090.14	0.247684	2.92638	0.00342933	0.0733948
ENSG00000270059.1	RP11-88H12.2	3	18.5416	0.464887	2.9261	0.00343238	0.073406
ENSG00000136158.11	SPRY2	13	2755.28	0.196697	2.92556	0.00343837	0.073426
ENSG00000166923.10	GREM1	15	141.221	0.892775	2.92569	0.00343696	0.073426
ENSG00000117751.17	PPP1R8	1	1959.67	-0.123694	-2.92374	0.00345856	0.0735049
ENSG00000227740.1	RP11-318C24.2	1	42.2224	-0.320642	-2.92279	0.0034691	0.0735049
ENSG00000271615.1	ACTG1P22	2	15.2026	0.662837	2.92491	0.00344554	0.0735049
ENSG00000261338.2	RP11-378A13.1	2	223.87	-0.232837	-2.92371	0.00345882	0.0735049
ENSG00000233885.7	YEATS2-AS1	3	127.992	0.253234	2.92272	0.00346988	0.0735049
ENSG00000247853.2	RP5-940J5.6	12	50.9843	-0.247486	-2.92274	0.00346971	0.0735049
ENSG00000278462.1	RP11-165D6.1	13	4.14606	0.836303	2.92357	0.00346047	0.0735049
ENSG00000271075.1	RP11-589M4.4	14	5.86457	0.728349	2.92367	0.0034593	0.0735049
ENSG00000259921.1	AC022819.3	15	11.9815	0.546817	2.92333	0.00346309	0.0735049
ENSG00000180340.6	FZD2	17	199.146	-0.321594	-2.92407	0.00345489	0.0735049
ENSG00000101162.3	TUBB1	20	469.478	-0.536268	-2.92353	0.00346082	0.0735049
ENSG00000196081.9	ZNF724	19	27.7074	0.35878	2.92186	0.00347942	0.0736533
ENSG00000115353.10	TACR1	2	11.9615	0.56106	2.92122	0.0034866	0.0736645
ENSG00000240204.2	SMKR1	7	26.5482	-0.293347	-2.92114	0.00348755	0.0736645
ENSG00000276291.5	FRG1HP	9	467.269	0.161064	2.9213	0.00348572	0.0736645
ENSG00000134138.19	MEIS2	15	1113.38	0.223876	2.92011	0.00349913	0.0738554
ENSG00000271978.1	RP11-428J1.4	6	97.6247	0.251777	2.91907	0.0035108	0.0740479
ENSG00000173825.6	TIGD3	11	91.7719	-0.323269	-2.9185	0.00351719	0.0741288
ENSG00000154258.16	ABCA9	17	409.574	0.443354	2.91727	0.00353114	0.0743689
ENSG00000178662.15	CSRNP3	2	274.539	0.409854	2.91699	0.00353423	0.0743801
ENSG00000258499.1	RP11-862G15.2	14	4.46517	0.754811	2.91664	0.00353825	0.0744108
ENSG00000280276.1	RP11-314C9.1	2	7.20923	0.855867	2.91572	0.00354871	0.074526
ENSG00000153347.9	FAM81B	5	3.51515	-0.701146	-2.91548	0.00355142	0.074526
ENSG00000124120.10	TTPAL	20	1220.46	-0.133598	-2.91559	0.00355013	0.074526
ENSG00000260060.1	RP11-388M20.1	16	44.7077	-0.263449	-2.91482	0.00355895	0.07463
ENSG00000227496.1	RP11-145A3.1	1	2.12825	0.890753	2.91414	0.00356671	0.074739
ENSG00000169926.10	KLF13	15	10450.3	-0.188214	-2.91332	0.00357602	0.0747754
ENSG00000130844.16	ZNF331	19	1795.38	0.287165	2.91374	0.00357128	0.0747754
ENSG00000184402.14	SS18L1	20	2096.49	0.158756	2.91316	0.00357793	0.0747754
ENSG00000215270.3	LA16c-60H5.7	22	6.62235	0.566209	2.91309	0.00357874	0.0747754
ENSG00000128578.9	STRIP2	7	192.466	-0.238948	-2.91192	0.00359218	0.0750023
ENSG00000165516.10	KLHDC2	14	2129.16	0.132275	2.91157	0.00359617	0.0750316
ENSG00000110200.8	ANAPC15	11	491.744	-0.19032	-2.91127	0.00359963	0.0750501
ENSG00000186687.15	LYRM7	5	870.841	0.135755	2.91014	0.00361269	0.0752121
ENSG00000234511.8	C5orf58	5	170.082	0.358083	2.90957	0.00361932	0.0752121
ENSG00000136273.11	HUS1	7	696.136	0.129914	2.90979	0.00361666	0.0752121
ENSG00000128573.24	FOXP2	7	139.217	0.387437	2.90948	0.00362035	0.0752121
ENSG00000175894.14	TSPEAR	21	35.4551	0.501163	2.91017	0.0036123	0.0752121
ENSG00000180596.7	HIST1H2BC	6	112.754	0.463402	2.90833	0.00363367	0.075435
ENSG00000104921.14	FCER2	19	3297.41	-0.402042	-2.90706	0.00364845	0.0756878
ENSG00000261135.1	RP4-798A10.7	1	10.0266	-0.453636	-2.90566	0.00366481	0.0758108
ENSG00000188257.10	PLA2G2A	1	39.3027	0.65225	2.90583	0.00366281	0.0758108
ENSG00000144426.18	NBEAL1	2	228.809	0.356778	2.90584	0.00366264	0.0758108
ENSG00000107859.9	PITX3	10	2.56131	-0.967545	-2.90602	0.00366061	0.0758108
ENSG00000274204.1	RP11-272L14.2	13	4.2926	1.00746	2.90542	0.00366756	0.0758136
ENSG00000077935.16	SMC1B	22	15.7224	-0.313529	-2.90497	0.00367289	0.0758698
ENSG00000227057.9	WDR46	6	2891.17	-0.153388	-2.90465	0.00367663	0.0758932
ENSG00000244371.2	PFN1P8	1	2.0337	1.0665	2.90418	0.00368215	0.0759531
ENSG00000158485.10	CD1B	1	15.7295	-0.710856	-2.90314	0.00369447	0.0760493
ENSG00000273962.1	IGKV2-40	2	285.465	0.737087	2.90351	0.00369005	0.0760493
ENSG00000246596.6	RP11-1277A3.2	5	94.3058	0.396441	2.9029	0.00369728	0.0760493
ENSG00000238025.1	ZDHHC4P1	13	1.66076	1.11081	2.90306	0.00369539	0.0760493
ENSG00000144036.15	EXOC6B	2	1111.43	0.133878	2.90177	0.00371065	0.0761089
ENSG00000224431.1	AC063976.7	5	20.5094	0.528922	2.90196	0.00370839	0.0761089
ENSG00000177981.10	ASB8	12	1842.43	-0.0944466	-2.90227	0.00370474	0.0761089
ENSG00000278869.1	CITF22-49E9.3	22	71.7145	-0.331732	-2.902	0.00370793	0.0761089
ENSG00000144821.9	MYH15	3	72.4597	-0.420771	-2.90114	0.00371813	0.0762086
ENSG00000250645.1	CTD-2228K2.1	5	3.63901	0.802324	2.89907	0.00374271	0.0763919
ENSG00000204963.5	PCDHA7	5	5.66563	0.649384	2.89982	0.00373375	0.0763919
ENSG00000256581.1	NLRP9P1	12	25.0512	-0.638207	-2.89906	0.00374285	0.0763919
ENSG00000274403.1	CTD-2036P10.6	15	59.7686	0.287607	2.90012	0.0037302	0.0763919
ENSG00000279031.1	LA16c-360H6.1	16	21.4595	0.337741	2.89929	0.00374011	0.0763919
ENSG00000188629.11	ZNF177	19	28.156	0.304224	2.89916	0.00374163	0.0763919
ENSG00000126882.12	FAM78A	9	4178.69	-0.167127	-2.89847	0.00374986	0.0764276
ENSG00000277425.1	RP5-1116H23.3	20	7.18708	0.407044	2.89864	0.00374785	0.0764276
ENSG00000185904.11	LINC00839	10	600.201	0.26517	2.89789	0.00375686	0.0764631
ENSG00000138867.16	GUCD1	22	5802.92	-0.106401	-2.89791	0.0037566	0.0764631
ENSG00000196150.13	ZNF250	8	644.859	0.161638	2.89751	0.00376141	0.0765022
ENSG00000236184.1	TCEA1P4	9	26.6899	0.347648	2.89661	0.0037722	0.0766679
ENSG00000176463.13	SLCO3A1	15	2622.12	0.229471	2.89458	0.00379665	0.0770719
ENSG00000034152.18	MAP2K3	17	5951.1	-0.189798	-2.89452	0.00379738	0.0770719
ENSG00000079337.15	RAPGEF3	12	5308.33	0.246364	2.8941	0.00380242	0.0771204
ENSG00000170161.6	RP11-262H14.4	9	100.575	0.202465	2.89334	0.00381173	0.0772554
ENSG00000237916.1	RP11-537E18.1	2	5.46502	0.616051	2.89065	0.0038445	0.077811
ENSG00000237575.4	PYY2	17	145.784	0.303071	2.89074	0.00384335	0.077811
ENSG00000107362.13	ABHD17B	9	820.628	-0.141443	-2.89041	0.0038474	0.0778155
ENSG00000228019.1	RP11-166O4.4	7	3.27216	-0.568252	-2.88993	0.00385325	0.0778796
ENSG00000197905.8	TEAD4	12	613.93	0.237917	2.8897	0.0038561	0.0778831
ENSG00000280186.1	RP11-483I13.6	1	12.0908	-0.395829	-2.88871	0.00386821	0.0778885
ENSG00000279996.1	CTB-139P11.2	7	2.52073	0.811841	2.88874	0.00386795	0.0778885
ENSG00000178460.17	MCMDC2	8	74.6401	0.290997	2.88813	0.00387541	0.0778885
ENSG00000160882.11	CYP11B1	8	63.2379	0.876347	2.88793	0.00387781	0.0778885
ENSG00000277984.1	RP11-735A19.3	11	5.40823	0.603509	2.88843	0.00387166	0.0778885
ENSG00000272046.1	RP11-471M2.3	13	3.82758	0.934825	2.88864	0.00386906	0.0778885
ENSG00000265490.1	RP11-806L2.6	18	6.34498	0.516829	2.88818	0.00387474	0.0778885
ENSG00000105135.15	ILVBL	19	1992.71	-0.118576	-2.88857	0.00386994	0.0778885
ENSG00000164002.11	EXO5	1	372.652	-0.145993	-2.88725	0.00388625	0.0779941
ENSG00000006468.13	ETV1	7	910.294	0.365458	2.88675	0.00389242	0.0779941
ENSG00000005238.19	FAM214B	9	3810.21	-0.182698	-2.88655	0.00389495	0.0779941
ENSG00000254483.1	RP11-23J9.6	9	4.89728	0.517804	2.88661	0.00389415	0.0779941
ENSG00000280129.1	RP11-298I3.3	14	48.3345	0.330701	2.88621	0.00389917	0.0779941
ENSG00000264301.1	LINC01444	18	23.3055	0.558424	2.88634	0.00389755	0.0779941
ENSG00000216775.2	RP1-152L7.5	6	122.193	0.341317	2.88561	0.00390654	0.0780877
ENSG00000225140.1	RP11-809C18.3	10	47.6512	0.466969	2.88378	0.00392939	0.0784367
ENSG00000204967.10	PCDHA4	5	7.04367	0.673729	2.88336	0.0039346	0.0784868
ENSG00000242068.1	RP11-259P15.4	3	9.28099	0.547042	2.88222	0.00394886	0.0786188
ENSG00000150594.6	ADRA2A	10	2544.07	0.670622	2.88204	0.00395105	0.0786188
ENSG00000276384.1	RP11-186B7.7	17	12.9697	-0.330131	-2.8819	0.00395283	0.0786188
ENSG00000265625.1	RP11-68I3.11	17	68.8542	0.458849	2.88213	0.00394998	0.0786188
ENSG00000267990.1	CTD-3187F8.15	19	10.4794	-0.470235	-2.88175	0.00395474	0.0786188
ENSG00000128891.15	C15orf57	15	964.02	-0.136927	-2.88102	0.00396389	0.0787468
ENSG00000171720.9	HDAC3	5	3524.63	-0.0909954	-2.88073	0.00396751	0.0787543
ENSG00000227218.7	RP11-203J24.8	9	24.8105	-0.460498	-2.88056	0.00396969	0.0787543
ENSG00000141433.12	ADCYAP1	18	24.876	0.647685	2.88007	0.00397591	0.078824
ENSG00000125484.11	GTF3C4	9	1231.63	-0.121817	-2.8792	0.00398684	0.078955
ENSG00000151746.13	BICD1	12	1711.14	0.193885	2.8789	0.00399067	0.078955
ENSG00000099910.16	KLHL22	22	1650.53	-0.112106	-2.87904	0.00398886	0.078955
ENSG00000234211.2	RP11-25K21.1	1	39.556	0.424959	2.87782	0.00400436	0.0790107
ENSG00000226945.1	RP11-564A8.4	1	76.0343	0.427169	2.87795	0.00400267	0.0790107
ENSG00000119685.19	TTLL5	14	824.384	0.119793	2.87808	0.00400098	0.0790107
ENSG00000205045.8	SLFN12L	17	336.596	0.352509	2.87784	0.00400413	0.0790107
ENSG00000229808.1	RP11-456P18.2	1	78.5616	0.399353	2.87703	0.00401435	0.0791004
ENSG00000138315.12	OIT3	10	854.36	0.670764	2.8772	0.00401223	0.0791004
ENSG00000211445.11	GPX3	5	38307.6	0.399544	2.87676	0.00401784	0.0791155
ENSG00000115652.14	UXS1	2	1661.61	-0.113937	-2.87544	0.00403459	0.0791772
ENSG00000273486.1	RP11-731C17.2	3	217.285	-0.241783	-2.8761	0.00402623	0.0791772
ENSG00000138135.6	CH25H	10	123.813	0.559501	2.87571	0.00403124	0.0791772
ENSG00000236449.1	AC018890.6	2	21.5907	-0.313935	-2.8742	0.00405054	0.0792646
ENSG00000205403.12	CFI	4	3449.05	0.220819	2.87424	0.00405004	0.0792646
ENSG00000133740.10	E2F5	8	923.287	0.213829	2.87427	0.00404959	0.0792646
ENSG00000236467.8	KCNMA1-AS1	10	8.85881	0.563461	2.87382	0.00405541	0.0792646
ENSG00000069943.9	PIGB	15	589.711	-0.142543	-2.87398	0.00405338	0.0792646
ENSG00000222014.5	RAB6C	2	38.3645	0.378747	2.87266	0.00407026	0.0794802
ENSG00000228444.2	RP11-173B14.4	13	44.3703	-0.289552	-2.87241	0.00407348	0.0794802
ENSG00000122254.6	HS3ST2	16	32.6924	0.778204	2.87211	0.00407738	0.0794802
ENSG00000142546.13	NOSIP	19	3037.22	-0.140223	-2.87226	0.00407547	0.0794802
ENSG00000172380.5	GNG12	1	4749.41	0.224252	2.87166	0.00408317	0.0795397
ENSG00000240303.7	ACAD11	3	3441.45	0.210784	2.87136	0.00408705	0.0795619
ENSG00000119820.10	YIPF4	2	3011.19	0.0995216	2.86999	0.00410486	0.0798018
ENSG00000151338.18	MIPOL1	14	151.301	0.282574	2.87014	0.00410291	0.0798018
ENSG00000278341.1	RP5-1142A6.10	16	65.4308	0.28012	2.86939	0.00411267	0.0799001
ENSG00000225956.1	RP5-1077I2.3	20	4.58401	0.626082	2.86787	0.00413244	0.0802307
ENSG00000196312.12	MFSD14C	9	471.616	0.192245	2.8671	0.0041425	0.0803722
ENSG00000260100.1	RP11-220I1.5	9	2.55778	-0.764439	-2.86657	0.0041494	0.0804145
ENSG00000265148.5	TSPOAP1-AS1	17	102.113	-0.250767	-2.8663	0.00415298	0.0804145
ENSG00000265241.6	RBM8A	1	3143.1	-0.0913815	-2.86504	0.00416959	0.0805841
ENSG00000241809.1	CTD-2207L17.1	5	41.1764	0.485733	2.86518	0.00416767	0.0805841
ENSG00000237248.4	LINC00987	12	355.445	0.238621	2.865	0.00417005	0.0805841
ENSG00000239607.3	RN7SL573P	17	18.0322	0.29406	2.86437	0.00417841	0.0806919
ENSG00000224106.1	CYP4F25P	9	6.72371	0.507142	2.86396	0.00418374	0.0807412
ENSG00000282692.1	CTD-3212A4.2	8	5.67623	-0.698064	-2.86338	0.00419151	0.0808375
ENSG00000149182.14	ARFGAP2	11	6614.07	-0.10414	-2.86259	0.00420196	0.080985
ENSG00000073150.13	PANX2	22	324.864	-0.431989	-2.86238	0.00420473	0.080985
ENSG00000175899.14	A2M	12	41535.9	0.304029	2.86193	0.00421074	0.081047
ENSG00000235482.1	RPL21P135	3	7.21174	0.482742	2.86035	0.0042318	0.0811521
ENSG00000280003.1	RP11-330H6.6	3	71.0269	-0.275963	-2.86026	0.00423295	0.0811521
ENSG00000157214.13	STEAP2	7	578.809	0.242406	2.86062	0.00422808	0.0811521
ENSG00000261924.1	CTD-2561B21.5	17	5077.34	0.461012	2.86042	0.00423075	0.0811521
ENSG00000175387.15	SMAD2	18	4277	0.0952047	2.86047	0.00423009	0.0811521
ENSG00000161860.7	SYCE2	19	51.4931	0.247609	2.86086	0.00422495	0.0811521
ENSG00000271387.1	RP11-382D12.2	1	27.839	0.442852	2.85936	0.00424491	0.0813277
ENSG00000165917.9	RAPSN	11	70.5839	-0.313398	-2.8589	0.00425119	0.0813944
ENSG00000142871.16	CYR61	1	13875.1	0.68372	2.85707	0.00427566	0.0814336
ENSG00000227176.1	AC092641.2	2	6.86173	0.580308	2.85823	0.00426013	0.0814336
ENSG00000114739.13	ACVR2B	3	595.714	0.197318	2.85766	0.00426781	0.0814336
ENSG00000168269.8	FOXI1	5	5.92581	-0.864824	-2.85783	0.00426549	0.0814336
ENSG00000223528.7	RP11-223P11.3	10	2.10322	1.01853	2.85735	0.00427199	0.0814336
ENSG00000257246.1	PHBP19	12	7.05966	0.531434	2.85713	0.00427497	0.0814336
ENSG00000279880.1	RP11-855A2.2	17	20.4538	0.441169	2.85774	0.00426669	0.0814336
ENSG00000267475.1	CTD-2538C1.2	19	47.3077	-0.235969	-2.85712	0.00427507	0.0814336
ENSG00000235652.7	RP11-545I5.3	6	68.5726	0.233704	2.85585	0.0042922	0.0816418
ENSG00000173918.14	C1QTNF1	17	4208.47	0.314763	2.85596	0.00429064	0.0816418
ENSG00000166503.8	RP11-382A20.3	15	1499.47	0.162423	2.85455	0.00430972	0.0819213
ENSG00000249396.1	LINC02212	5	95.3073	0.469914	2.85405	0.00431653	0.0819971
ENSG00000163738.18	MTHFD2L	4	642.489	0.141682	2.85169	0.00434869	0.082554
ENSG00000214029.4	ZNF891	12	407.002	0.2204	2.85143	0.00435232	0.0825691
ENSG00000077097.15	TOP2B	3	7861.59	-0.104725	-2.85085	0.00436029	0.0826243
ENSG00000164597.13	COG5	7	1379.43	0.130958	2.85039	0.00436653	0.0826243
ENSG00000205707.10	ETFRF1	12	536.179	0.128391	2.85039	0.0043666	0.0826243
ENSG00000196071.4	OR2L13	1	34.0292	0.425386	2.84899	0.00438585	0.0826915
ENSG00000223960.6	AC009948.5	2	815.392	0.196029	2.84889	0.00438723	0.0826915
ENSG00000134072.10	CAMK1	3	961.571	-0.249414	-2.84911	0.00438414	0.0826915
ENSG00000226174.6	TEX22	14	94.3988	-0.219884	-2.8494	0.00438014	0.0826915
ENSG00000070770.8	CSNK2A2	16	3763.9	0.0684002	2.84942	0.00437988	0.0826915
ENSG00000229246.1	LINC00377	13	12.7951	0.513093	2.84811	0.00439791	0.0828392
ENSG00000213160.9	KLHL23	2	167.694	0.215744	2.84744	0.0044072	0.0829604
ENSG00000233122.2	CTAGE7P	10	128.319	0.282732	2.84705	0.00441265	0.0830092
ENSG00000184697.6	CLDN6	16	1.58303	-1.04513	-2.84629	0.0044232	0.0831539
ENSG00000245105.2	A2M-AS1	12	274.605	0.226772	2.84571	0.00443125	0.0832514
ENSG00000164647.8	STEAP1	7	159.139	0.236208	2.84515	0.00443899	0.0833132
ENSG00000279331.1	RBM12B-AS1	8	20.7214	0.440477	2.84506	0.00444027	0.0833132
ENSG00000244615.1	PSPC1P2	13	2.47325	0.868428	2.84458	0.00444702	0.0833858
ENSG00000224520.2	KRT8P45	1	4.97887	0.547217	2.84285	0.00447115	0.0834612
ENSG00000241490.1	RP11-553L6.2	3	30.7445	0.418213	2.84354	0.00446155	0.0834612
ENSG00000176532.3	PRR15	7	15.5562	-0.541976	-2.84343	0.00446315	0.0834612
ENSG00000104221.12	BRF2	8	260.126	-0.1379	-2.84287	0.0044709	0.0834612
ENSG00000262312.2	LA16c-390H2.4	16	213.837	0.327686	2.84265	0.00447401	0.0834612
ENSG00000102879.15	CORO1A	16	30216.8	-0.221265	-2.84325	0.00446556	0.0834612
ENSG00000004939.13	SLC4A1	17	2139.41	-0.953458	-2.84269	0.00447347	0.0834612
ENSG00000277496.1	RP11-93B14.9	20	481.817	-0.266332	-2.84391	0.00445633	0.0834612
ENSG00000228981.3	RP11-364L4.1	4	32.7615	-0.37065	-2.8419	0.00448453	0.0836038
ENSG00000175193.13	PARL	3	1855.09	-0.130727	-2.84145	0.00449096	0.0836164
ENSG00000134480.13	CCNH	5	1573.25	0.136084	2.84153	0.00448983	0.0836164
ENSG00000136527.17	TRA2B	3	6938.34	-0.109197	-2.84087	0.00449907	0.0837137
ENSG00000259308.3	RP11-382A20.1	15	3.60345	0.633554	2.84038	0.00450592	0.0837877
ENSG00000197050.10	ZNF420	19	476.054	0.143393	2.83805	0.00453905	0.0843498
ENSG00000248968.1	CTD-2256P15.1	5	3.06533	0.618928	2.83702	0.00455365	0.0845374
ENSG00000236990.1	RP11-433J20.1	10	11.3292	0.501898	2.83693	0.00455497	0.0845374
ENSG00000254221.2	PCDHGB1	5	7.7403	0.456979	2.8355	0.00457543	0.0846203
ENSG00000253731.2	PCDHGA6	5	190.474	0.217701	2.8354	0.0045769	0.0846203
ENSG00000197870.12	PRB3	12	5.66127	0.637686	2.8355	0.00457534	0.0846203
ENSG00000278638.1	CTC-268N12.2	17	6.91375	0.499796	2.83605	0.00456758	0.0846203
ENSG00000125875.13	TBC1D20	20	4759.07	0.0941834	2.83623	0.004565	0.0846203
ENSG00000282980.1	RP11-807C20.2	17	11.9876	0.352031	2.83485	0.00458477	0.0847118
ENSG00000135549.14	PKIB	6	48.6454	-0.429244	-2.83424	0.00459345	0.0848112
ENSG00000280007.1	AC008079.10	22	145.709	0.204979	2.83407	0.00459598	0.0848112
ENSG00000245060.6	LINC00847	5	1495.25	0.157196	2.8336	0.00460274	0.0848282
ENSG00000226763.4	SRRM5	19	95.4929	0.285518	2.83364	0.00460217	0.0848282
ENSG00000145198.14	VWA5B2	3	20.4248	0.410728	2.83318	0.00460867	0.0848837
ENSG00000081154.11	PCNP	3	4745.25	0.119264	2.83229	0.00462156	0.0850671
ENSG00000146425.10	DYNLT1	6	3527.22	0.143109	2.83147	0.00463352	0.0851472
ENSG00000172243.17	CLEC7A	12	4171.92	-0.376114	-2.83113	0.00463835	0.0851472
ENSG00000250548.6	RP11-47I22.2	14	61.0294	0.353302	2.83078	0.00464349	0.0851472
ENSG00000260799.1	KRT8P50	15	2.00701	1.08614	2.83173	0.00462967	0.0851472
ENSG00000156206.13	CFAP161	15	15.4926	-0.4503	-2.83094	0.00464113	0.0851472
ENSG00000141664.9	ZCCHC2	18	2162.64	0.146189	2.83086	0.00464232	0.0851472
ENSG00000074603.18	DPP8	15	3010.35	0.105443	2.82823	0.00468062	0.085666
ENSG00000010539.11	ZNF200	16	879.491	-0.151037	-2.82828	0.00467987	0.085666
ENSG00000263618.5	RP11-527H14.4	18	4.43259	0.625088	2.82862	0.00467496	0.085666
ENSG00000272483.1	RP11-169K17.3	3	13.3936	-0.509471	-2.82786	0.00468609	0.085712
ENSG00000144481.16	TRPM8	2	9.90512	0.808447	2.8272	0.00469572	0.0857803
ENSG00000124659.6	TBCC	6	2077.57	-0.135566	-2.82737	0.00469324	0.0857803
ENSG00000250328.5	MGC32805	5	2.11	1.08794	2.8265	0.00470594	0.0859129
ENSG00000270362.1	HMGN3-AS1	6	70.7766	0.257394	2.82598	0.00471356	0.0859698
ENSG00000126003.6	PLAGL2	20	1695.47	-0.153852	-2.82589	0.00471497	0.0859698
ENSG00000077092.18	RARB	3	625.467	0.30171	2.82372	0.00474705	0.086099
ENSG00000244089.1	HMGB1P30	3	2.04494	0.940581	2.82433	0.00473794	0.086099
ENSG00000138798.11	EGF	4	47.4422	-0.523373	-2.82381	0.00474568	0.086099
ENSG00000177839.6	PCDHB9	5	44.2145	0.276376	2.82466	0.00473314	0.086099
ENSG00000234263.1	RP3-325F22.3	6	2.5067	0.6158	2.82494	0.00472902	0.086099
ENSG00000240498.6	CDKN2B-AS1	9	58.3066	0.24355	2.82483	0.00473062	0.086099
ENSG00000267886.1	CTD-2291D10.4	19	2.04721	-0.790746	-2.82436	0.00473744	0.086099
ENSG00000184792.15	OSBP2	22	772.369	-0.351302	-2.8236	0.00474872	0.086099
ENSG00000279059.1	RP11-257O5.2	17	475.754	0.161351	2.82281	0.00476053	0.0862594
ENSG00000164659.14	KIAA1324L	7	1051.46	0.260723	2.82217	0.00476994	0.086376
ENSG00000220154.2	RP11-46B11.2	6	2.42631	-0.837411	-2.82153	0.0047795	0.0864952
ENSG00000254211.5	LINC01485	5	24.8354	0.616803	2.82031	0.00479769	0.086578
ENSG00000211701.2	TRGV1	7	9.81191	0.621802	2.8208	0.00479045	0.086578
ENSG00000225535.6	LINC01393	7	17.3802	-0.322894	-2.82047	0.00479527	0.086578
ENSG00000232117.1	LINC00384	13	4.73561	0.653174	2.82023	0.00479897	0.086578
ENSG00000092445.11	TYRO3	15	2071.54	0.254179	2.82099	0.00478751	0.086578
ENSG00000095485.16	CWF19L1	10	2109.8	-0.130493	-2.81978	0.00480566	0.086645
ENSG00000153956.15	CACNA2D1	7	738.385	0.241354	2.81948	0.00481009	0.086671
ENSG00000259134.5	LINC00924	15	97.6329	0.377876	2.81825	0.00482861	0.0869509
ENSG00000259924.1	RP11-16E23.4	15	9.34798	0.519748	2.81781	0.00483524	0.0870164
ENSG00000188783.5	PRELP	1	12020.4	0.33608	2.8159	0.00486407	0.0872188
ENSG00000255552.7	LY6G6E	6	17.6044	-0.529632	-2.81587	0.00486449	0.0872188
ENSG00000253854.1	RP11-10N23.2	8	45.043	0.323752	2.8163	0.00485797	0.0872188
ENSG00000213578.5	CPLX3	15	21552	0.315769	2.81661	0.00485338	0.0872188
ENSG00000279159.1	RP3-394A18.1	22	960.447	0.235538	2.81603	0.00486207	0.0872188
ENSG00000276517.1	AL133243.2	2	139.912	0.290521	2.81472	0.00488203	0.0874792
ENSG00000243592.1	RPL17P22	5	2.65462	0.704168	2.81439	0.00488705	0.0875153
ENSG00000104447.12	TRPS1	8	896.528	0.158071	2.81356	0.00489969	0.0876875
ENSG00000113328.18	CCNG1	5	2968.68	0.137367	2.81322	0.00490474	0.0877238
ENSG00000241527.1	CA15P1	22	11.6551	-0.514397	-2.81166	0.0049286	0.0880965
ENSG00000237187.8	NR2F1-AS1	5	356.397	0.352957	2.81124	0.00493512	0.0881047
ENSG00000168298.6	HIST1H1E	6	39.8984	0.748929	2.81039	0.00494817	0.0882291
ENSG00000282416.1	LLNLF-173C4.2	19	8.34478	-0.918698	-2.80997	0.00495465	0.0882906
ENSG00000235848.4	RMDN2-AS1	2	23.6758	0.313645	2.80885	0.00497194	0.0883457
ENSG00000120519.14	SLC10A7	4	562.376	0.139362	2.80878	0.00497294	0.0883457
ENSG00000095627.9	TDRD1	10	63.0729	0.335772	2.8094	0.00496347	0.0883457
ENSG00000175294.5	CATSPER1	11	50.6923	-0.409086	-2.80913	0.00496749	0.0883457
ENSG00000140262.17	TCF12	15	2628.95	0.119546	2.80912	0.00496776	0.0883457
ENSG00000143079.14	CTTNBP2NL	1	1276.32	0.169812	2.80805	0.00498418	0.0884888
ENSG00000225493.1	LINC01107	2	2.08726	-0.928143	-2.80787	0.00498708	0.0884888
ENSG00000081386.12	ZNF510	9	696.661	0.169051	2.80699	0.00500071	0.0886764
ENSG00000155508.13	CNOT8	5	4861.5	-0.105235	-2.80638	0.0050101	0.0887764
ENSG00000184292.6	TACSTD2	1	109.753	-0.478735	-2.80505	0.0050309	0.0888864
ENSG00000270554.1	RP11-225N10.3	3	5.04162	0.658635	2.80525	0.00502778	0.0888864
ENSG00000266708.1	RP11-661O13.1	18	17.005	0.388541	2.80523	0.00502813	0.0888864
ENSG00000263821.1	RP11-527H14.1	18	22.0637	0.461886	2.80546	0.00502454	0.0888864
ENSG00000119203.13	CPSF3	2	1561.7	-0.16654	-2.80402	0.00504692	0.0890449
ENSG00000234117.2	RP11-259P20.1	6	3.91641	0.535388	2.80414	0.00504512	0.0890449
ENSG00000149177.12	PTPRJ	11	7214.76	-0.194724	-2.80389	0.00504906	0.0890449
ENSG00000274021.1	RP11-823E8.3	12	50.7073	-0.346441	-2.80356	0.00505415	0.0890565
ENSG00000160179.18	ABCG1	21	4411.87	0.210778	2.80345	0.00505585	0.0890565
ENSG00000168806.7	LCMT2	15	625.41	-0.143068	-2.80294	0.00506393	0.0891448
ENSG00000229222.1	KRT18P4	20	32.9426	0.42522	2.80255	0.00507	0.0891976
ENSG00000166323.12	C11orf65	11	51.491	0.28746	2.80221	0.00507532	0.0892371
ENSG00000164199.16	ADGRV1	5	13.5849	0.506387	2.80091	0.00509591	0.0895451
ENSG00000204969.6	PCDHA2	5	8.79572	0.658356	2.8007	0.00509926	0.0895499
ENSG00000146457.14	WTAP	6	5493.29	-0.0898623	-2.7988	0.0051293	0.090023
ENSG00000242085.1	RPS20P33	14	22.5053	0.340658	2.79831	0.00513711	0.0901041
ENSG00000198650.10	TAT	16	12.0541	-0.532128	-2.79797	0.00514251	0.0901041
ENSG00000283020.1	DUX4L37	20	10.5011	0.365836	2.79792	0.00514322	0.0901041
ENSG00000117791.15	MARC2	1	1143.32	0.221015	2.79749	0.0051502	0.0901164
ENSG00000042317.16	SPATA7	14	353.137	0.191362	2.79712	0.00515609	0.0901164
ENSG00000196415.9	PRTN3	19	1528.33	-0.85532	-2.7971	0.00515633	0.0901164
ENSG00000282935.1	DUX4L34	20	2.49298	0.630992	2.79737	0.00515197	0.0901164
ENSG00000232027.2	RP11-275F13.3	1	7.53148	0.509585	2.7965	0.00516594	0.0901218
ENSG00000240288.7	GHRLOS	3	101.709	0.317094	2.79672	0.0051625	0.0901218
ENSG00000182544.8	MFSD5	12	1573.75	-0.185935	-2.79665	0.00516353	0.0901218
ENSG00000138448.11	ITGAV	2	3386.39	0.203766	2.79596	0.00517466	0.0901656
ENSG00000149577.15	SIDT2	11	5770.35	-0.15081	-2.79607	0.0051729	0.0901656
ENSG00000143621.16	ILF2	1	6462.02	-0.142451	-2.7948	0.00519313	0.0903791
ENSG00000200879.1	SNORD14E	11	8.44291	0.830203	2.79497	0.00519043	0.0903791
ENSG00000268510.1	IFNL3P1	19	2.67031	-0.713245	-2.79437	0.00520012	0.0904467
ENSG00000116711.9	PLA2G4A	1	443.693	-0.260553	-2.79365	0.00521164	0.0905406
ENSG00000182512.4	GLRX5	14	1718.77	-0.202283	-2.79348	0.00521435	0.0905406
ENSG00000167196.13	FBXO22	15	1260.71	0.148933	2.79345	0.00521487	0.0905406
ENSG00000279236.1	RP11-120K19.3	18	4.87953	0.771382	2.79326	0.00521801	0.090541
ENSG00000231682.1	LINC01891	2	4.7241	-0.609667	-2.79237	0.00523239	0.0906822
ENSG00000153982.10	GDPD1	17	84.3694	0.216553	2.79248	0.00523052	0.0906822
ENSG00000258400.1	RP11-831F12.2	14	1.94646	0.866235	2.79196	0.00523892	0.0907413
ENSG00000184058.12	TBX1	22	62.9477	0.369135	2.79151	0.00524625	0.0908142
ENSG00000156711.16	MAPK13	6	3116.66	-0.201022	-2.79118	0.00525157	0.0908522
ENSG00000163092.19	XIRP2	2	86.6488	0.453376	2.78935	0.00528137	0.0910966
ENSG00000236510.1	AC011284.3	7	2.89252	0.662268	2.78954	0.00527833	0.0910966
ENSG00000247081.7	BAALC-AS1	8	37.3378	0.293256	2.78938	0.00528089	0.0910966
ENSG00000100483.13	VCPKMT	14	1244.1	-0.155251	-2.78963	0.00527685	0.0910966
ENSG00000260340.1	LINC02176	16	20.4946	0.59619	2.7889	0.00528868	0.0911686
ENSG00000179915.22	NRXN1	2	12.5241	0.550693	2.78837	0.0052974	0.0911753
ENSG00000171033.12	PKIA	8	184.622	-0.242259	-2.78813	0.00530134	0.0911753
ENSG00000186652.9	PRG2	11	401.087	-0.661039	-2.78818	0.00530056	0.0911753
ENSG00000125871.13	MGME1	20	1746.62	-0.122095	-2.78811	0.00530162	0.0911753
ENSG00000278068.1	RP11-15E1.6	9	1.90623	1.03591	2.78772	0.00530807	0.0912322
ENSG00000133606.10	MKRN1	7	7067.95	-0.109898	-2.78697	0.00532041	0.0913903
ENSG00000197536.11	C5orf56	5	1916.45	0.175692	2.78674	0.00532419	0.0914012
ENSG00000135519.6	KCNH3	12	286.244	-0.485286	-2.78624	0.00533242	0.0914884
ENSG00000270170.1	NCBP2-AS2	3	903.134	-0.16536	-2.78592	0.00533753	0.0915222
ENSG00000168763.15	CNNM3	2	1560.73	0.121188	2.78545	0.00534529	0.0916011
ENSG00000143776.18	CDC42BPA	1	2251.85	0.194827	2.78522	0.00534908	0.091612
ENSG00000081014.10	AP4E1	15	1119.93	0.0972166	2.78421	0.00536588	0.0918457
ENSG00000274008.1	Metazoa_SRP	10	18.9669	0.508252	2.78324	0.00538184	0.0920647
ENSG00000128652.11	HOXD3	2	283.694	0.269087	2.7818	0.0054059	0.0922591
ENSG00000104231.10	ZFAND1	8	1640.98	0.104408	2.78194	0.0054035	0.0922591
ENSG00000175106.16	TVP23C	17	403.735	0.22502	2.78221	0.00539905	0.0922591
ENSG00000104938.16	CLEC4M	19	40.1952	1.07225	2.78193	0.00540365	0.0922591
ENSG00000122008.15	POLK	5	1108.78	0.149166	2.78133	0.0054136	0.092282
ENSG00000227543.4	SPAG5-AS1	17	133.793	0.162347	2.78139	0.00541264	0.092282
ENSG00000070159.13	PTPN3	9	132.68	0.333274	2.78079	0.00542269	0.0923287
ENSG00000258424.1	RP11-471B22.2	14	59.329	0.249462	2.78089	0.00542093	0.0923287
ENSG00000124019.9	FAM124B	2	46.4201	-0.275897	-2.77984	0.00543855	0.0923557
ENSG00000118579.12	MED28	4	4082.67	0.0838384	2.77971	0.00544083	0.0923557
ENSG00000214402.6	LCNL1	9	277.193	-0.346106	-2.77956	0.00544334	0.0923557
ENSG00000263765.5	RP11-746B8.1	18	3.43181	0.651633	2.77996	0.0054366	0.0923557
ENSG00000105245.9	NUMBL	19	1447.54	0.212559	2.78005	0.005435	0.0923557
ENSG00000214717.11	ZBED1	X_and_Y	3316.29	-0.113683	-2.78013	0.00543377	0.0923557
ENSG00000072756.16	TRNT1	3	1163.7	0.119485	2.77917	0.00544977	0.0924108
ENSG00000226212.2	TRGV6	7	8.39283	0.512671	2.77843	0.00546217	0.092567
ENSG00000169181.12	GSG1L	16	26.6178	0.791748	2.77784	0.00547209	0.0926789
ENSG00000121053.5	EPX	17	173.566	-0.66993	-2.77766	0.00547515	0.0926789
ENSG00000280384.1	RP4-695O20.1	22	4.41094	0.556565	2.77715	0.00548385	0.0927722
ENSG00000188996.4	HUS1B	6	27.689	0.659252	2.77642	0.00549616	0.0929119
ENSG00000141510.16	TP53	17	2687.79	-0.170995	-2.77628	0.0054985	0.0929119
ENSG00000132680.10	KIAA0907	1	6528.04	0.115059	2.77473	0.0055248	0.0933021
ENSG00000247556.6	OIP5-AS1	15	5586.46	0.109809	2.77382	0.0055403	0.0935094
ENSG00000275395.4	FCGBP	19	797.037	-0.336848	-2.77308	0.00555281	0.0936662
ENSG00000100593.17	ISM2	14	13.0334	-0.515658	-2.77277	0.00555809	0.0937009
ENSG00000215493.3	XXbac-B562F10.11	22	66.5288	0.377382	2.77178	0.00557505	0.0939322
ENSG00000099246.16	RAB18	10	3154.42	0.0969636	2.77147	0.00558046	0.0939691
ENSG00000215845.10	TSTD1	1	879.177	-0.210394	-2.77086	0.00559087	0.0939981
ENSG00000162927.13	PUS10	2	272.356	0.143994	2.7708	0.00559189	0.0939981
ENSG00000058335.15	RASGRF1	15	157.867	0.246967	2.77094	0.00558955	0.0939981
ENSG00000134058.11	CDK7	5	771.55	-0.0956592	-2.77046	0.00559779	0.0940428
ENSG00000075975.15	MKRN2	3	1350.44	0.0804779	2.76989	0.00560757	0.0941081
ENSG00000170954.11	ZNF415	19	486.613	0.263128	2.76967	0.00561138	0.0941081
ENSG00000197937.12	ZNF347	19	1468.8	0.177917	2.76982	0.00560865	0.0941081
ENSG00000242986.2	RPL21P99	12	3.73155	0.912251	2.76941	0.00561583	0.0941283
ENSG00000231083.1	AC011747.6	2	7.27619	0.654438	2.76912	0.00562083	0.0941473
ENSG00000133401.15	PDZD2	5	259.562	0.263998	2.76897	0.00562344	0.0941473
ENSG00000203663.3	OR2L2	1	8.57477	0.493867	2.76763	0.00564648	0.0943157
ENSG00000112031.15	MTRF1L	6	664.746	0.212367	2.76768	0.0056457	0.0943157
ENSG00000261552.1	RP11-264B17.5	16	1.92876	-0.561449	-2.76767	0.00564578	0.0943157
ENSG00000109680.10	TBC1D19	4	221.555	0.181557	2.76684	0.00566029	0.0944921
ENSG00000114646.9	CSPG5	3	11.0265	-0.397223	-2.76621	0.00567117	0.0945389
ENSG00000206634.1	SNORA22	7	3.37966	-0.445293	-2.76631	0.00566945	0.0945389
ENSG00000187778.13	MCRS1	12	3413.01	-0.0999635	-2.76611	0.00567286	0.0945389
ENSG00000243155.1	RP11-46A10.5	1	73.4524	-0.259092	-2.76536	0.00568608	0.0947049
ENSG00000178585.14	CTNNBIP1	1	719.102	-0.136871	-2.76477	0.00569626	0.0947659
ENSG00000123612.15	ACVR1C	2	37.1612	0.369821	2.76484	0.005695	0.0947659
ENSG00000275302.1	CCL4	17	2250.38	0.30288	2.76455	0.00570009	0.0947754
ENSG00000160321.14	ZNF208	19	141.105	0.338761	2.76342	0.00571984	0.0950495
ENSG00000164180.13	TMEM161B	5	1148.06	0.149561	2.76317	0.00572421	0.0950677
ENSG00000234789.1	RP11-483H20.4	9	2.52947	0.588445	2.76238	0.00573825	0.0952465
ENSG00000228502.1	EEF1A1P11	1	54.534	0.380215	2.76183	0.00574787	0.0953517
ENSG00000148690.11	FRA10AC1	10	1749.91	0.163715	2.76135	0.00575635	0.0954379
ENSG00000135960.9	EDAR	2	19.9104	-0.516912	-2.76034	0.00577407	0.0955447
ENSG00000279267.1	RP11-395L14.18	2	254.019	-0.196638	-2.76019	0.00577685	0.0955447
ENSG00000254893.5	AC113404.1	5	24.7639	-0.528956	-2.75992	0.0057815	0.0955447
ENSG00000175003.12	SLC22A1	6	128.804	-0.354799	-2.76014	0.00577774	0.0955447
ENSG00000165997.4	ARL5B	10	1117.53	0.202764	2.75948	0.00578928	0.0955447
ENSG00000198730.7	CTR9	11	3406.4	-0.139057	-2.75951	0.00578888	0.0955447
ENSG00000162104.9	ADCY9	16	1273.27	0.138071	2.75972	0.00578501	0.0955447
ENSG00000187912.11	CLEC17A	19	987.914	-0.327936	-2.75948	0.00578933	0.0955447
ENSG00000197608.11	ZNF841	19	1512.44	0.191821	2.75931	0.00579238	0.0955447
ENSG00000130770.17	ATPIF1	1	4261.3	0.142621	2.75784	0.00581852	0.0955961
ENSG00000161911.11	TREML1	6	349.084	-0.516501	-2.758	0.00581566	0.0955961
ENSG00000217733.2	CCT7P1	6	2.38529	0.770685	2.75786	0.00581818	0.0955961
ENSG00000226020.4	CDK2AP2P3	9	32.8252	0.385162	2.758	0.00581565	0.0955961
ENSG00000139719.9	VPS33A	12	1784.02	-0.0945272	-2.75822	0.00581174	0.0955961
ENSG00000124226.10	RNF114	20	5831.17	0.0935221	2.75886	0.00580027	0.0955961
ENSG00000168939.11	SPRY3	X_and_Y	435.167	0.16551	2.75853	0.00580619	0.0955961
ENSG00000213613.2	RPL11P3	10	16.7834	0.418656	2.75678	0.00583737	0.0957794
ENSG00000260318.1	COX6CP1	16	2.87071	0.603298	2.75666	0.00583956	0.0957794
ENSG00000037280.15	FLT4	5	5325.34	0.219112	2.756	0.00585133	0.0958101
ENSG00000196205.8	EEF1A1P5	9	784.904	0.324985	2.75602	0.00585093	0.0958101
ENSG00000231392.1	LL22NC03-24A12.8	22	4.93949	-0.771784	-2.75554	0.00585946	0.0958892
ENSG00000109536.11	FRG1	4	1106.19	-0.121353	-2.75427	0.00588229	0.0960682
ENSG00000219565.2	ZNF259P1	6	14.1851	0.438933	2.75449	0.00587834	0.0960682
ENSG00000240023.1	RP11-561B11.1	14	4.22029	-0.833722	-2.7542	0.00588362	0.0960682
ENSG00000132530.16	XAF1	17	2528.31	0.431381	2.75456	0.00587706	0.0960682
ENSG00000121957.12	GPSM2	1	376.743	0.21509	2.75358	0.0058947	0.0961844
ENSG00000272211.1	RP11-347P5.1	2	45.1544	0.398912	2.75324	0.00590088	0.0961844
ENSG00000102780.16	DGKH	13	1322.28	0.204523	2.75343	0.00589748	0.0961844
ENSG00000172171.10	TEFM	17	381.484	0.139295	2.75307	0.00590397	0.0961844
ENSG00000143552.9	NUP210L	1	25.5825	0.543588	2.75176	0.00592762	0.0964527
ENSG00000151882.11	CCL28	5	631.062	0.197227	2.75173	0.0059282	0.0964527
ENSG00000133858.15	ZFC3H1	12	5858.27	0.124146	2.75161	0.00593039	0.0964527
ENSG00000280311.1	RP13-554M15.5	12	5.92109	0.45661	2.75094	0.00594243	0.0965944
ENSG00000279608.1	RP11-182N22.9	9	19.9575	-0.344142	-2.75044	0.00595148	0.0966874
ENSG00000135074.15	ADAM19	5	5747.2	-0.186357	-2.75	0.00595949	0.0967635
ENSG00000273151.1	RP11-449P15.2	7	467.996	0.218262	2.74976	0.00596386	0.096769
ENSG00000164631.18	ZNF12	7	2687.1	0.108656	2.74962	0.00596649	0.096769
ENSG00000256797.1	KLRF2	12	2.50492	-0.884645	-2.74928	0.0059726	0.0968141
ENSG00000231407.5	RP11-576I22.2	1	13.9363	0.398495	2.74853	0.00598625	0.0969272
ENSG00000279432.1	RP11-135N5.3	17	42.7958	0.376694	2.7486	0.005985	0.0969272
ENSG00000245008.3	RP11-744N12.3	11	22.6643	0.441806	2.74725	0.00600978	0.0972031
ENSG00000167483.17	FAM129C	19	7943.42	-0.308683	-2.74724	0.00600998	0.0972031
ENSG00000129691.15	ASH2L	8	2225.83	-0.0931265	-2.7469	0.00601616	0.097249
ENSG00000216364.1	MRPL42P2	6	3.96939	-0.711226	-2.74594	0.00603379	0.0974256
ENSG00000104903.4	LYL1	19	2359.21	-0.205451	-2.74599	0.00603281	0.0974256
ENSG00000196369.10	SRGAP2B	1	231.182	0.249796	2.74542	0.00604331	0.0975246
ENSG00000242574.8	HLA-DMB	6	6821.11	-0.199597	-2.74524	0.00604663	0.0975246
ENSG00000138663.8	COPS4	4	1709.42	-0.111133	-2.745	0.00605114	0.0975432
ENSG00000258559.2	AC005519.4	14	417.686	0.20459	2.7448	0.00605475	0.0975472
ENSG00000280383.1	CTA-941F9.10	22	98.1636	0.336809	2.74407	0.00606832	0.0977116
ENSG00000070190.12	DAPP1	4	1865.08	-0.227722	-2.74302	0.00608772	0.0979292
ENSG00000272234.1	CTD-2325A15.5	5	94	0.373723	2.74297	0.00608856	0.0979292
ENSG00000259420.5	RP11-307C19.2	15	3.31518	0.771922	2.74236	0.00610001	0.0979643
ENSG00000276523.1	RP11-490B18.6	16	54.6281	0.244739	2.74252	0.00609698	0.0979643
ENSG00000179409.10	GEMIN4	17	1728.18	-0.119531	-2.74231	0.00610086	0.0979643
ENSG00000169704.4	GP9	3	309.548	-0.32703	-2.74202	0.00610635	0.0979983
ENSG00000132334.16	PTPRE	10	5907.82	-0.248427	-2.7415	0.00611588	0.0980743
ENSG00000167419.10	LPO	17	19.5766	-0.80547	-2.7414	0.00611783	0.0980743
ENSG00000170298.15	LGALS9B	17	30.8844	-0.552637	-2.74067	0.00613147	0.0982388
ENSG00000258646.1	RP11-950C14.3	14	16.4716	0.308367	2.7402	0.00614012	0.0983232
ENSG00000186907.7	RTN4RL2	11	45.2602	0.288018	2.7395	0.00615321	0.0983754
ENSG00000139826.5	ABHD13	13	1172.17	0.114024	2.73965	0.00615047	0.0983754
ENSG00000155592.15	ZKSCAN2	16	326.884	-0.137643	-2.73949	0.00615354	0.0983754
ENSG00000267092.2	CTB-25B13.9	19	2.92886	-0.536418	-2.73902	0.00616233	0.0984618
ENSG00000277157.1	HIST1H4D	6	7.73664	0.625417	2.73765	0.00618802	0.0987095
ENSG00000260285.1	RP11-600F24.7	14	354.278	0.18339	2.73769	0.00618726	0.0987095
ENSG00000072134.15	EPN2	17	1290.09	0.146529	2.73801	0.00618125	0.0987095
ENSG00000082641.15	NFE2L1	17	14502.8	0.13758	2.73741	0.00619244	0.0987257
ENSG00000089199.9	CHGB	20	34.1789	0.618128	2.73711	0.00619821	0.0987636
ENSG00000105656.12	ELL	19	2855.6	-0.148992	-2.73683	0.0062034	0.098792
ENSG00000200924.1	RNU6-1048P	2	1.68028	0.716067	2.73621	0.00621505	0.0988529
ENSG00000180438.15	TPRXL	3	27.5242	0.617384	2.73609	0.00621742	0.0988529
ENSG00000167968.12	DNASE1L2	16	147.521	0.39005	2.73625	0.00621441	0.0988529
ENSG00000283234.1	RP11-26H16.4	1	1.9657	-0.867806	-2.73513	0.00623563	0.0989436
ENSG00000181218.5	HIST3H2A	1	436.434	0.254089	2.73542	0.00623013	0.0989436
ENSG00000176095.11	IP6K1	3	4367.18	-0.101776	-2.73507	0.00623674	0.0989436
ENSG00000047315.15	POLR2B	4	5799.07	-0.108371	-2.73542	0.00623006	0.0989436
ENSG00000176410.7	DNAJC30	7	507.826	-0.137129	-2.73463	0.00624506	0.0990215
ENSG00000260121.1	RP5-1142A6.9	16	1072.94	0.17396	2.73438	0.00624981	0.0990428
ENSG00000196670.13	ZFP62	5	1627.9	0.163037	2.73404	0.00625629	0.0990915
ENSG00000153246.12	PLA2R1	2	1485.87	0.284896	2.73313	0.00627363	0.0992579
ENSG00000103449.11	SALL1	16	6.25221	0.696773	2.73315	0.00627309	0.0992579
ENSG00000278588.1	HIST1H2BI	6	5.72137	0.97082	2.7327	0.0062817	0.0993315
ENSG00000117616.17	RSRP1	1	15920.7	0.169928	2.73158	0.00630318	0.0995239
ENSG00000234961.1	RP11-124N14.3	10	42.8097	0.337404	2.73169	0.00630105	0.0995239
ENSG00000237135.1	DDX10P1	10	16.5024	0.443184	2.73153	0.00630414	0.0995239
ENSG00000175745.11	NR2F1	5	1067.21	0.362357	2.72983	0.00633668	0.0998749
ENSG00000067596.10	DHX8	17	3140.57	-0.101421	-2.72986	0.00633612	0.0998749
ENSG00000130475.14	FCHO1	19	2137.75	-0.202203	-2.72993	0.0063347	0.0998749
ENSG00000260509.2	RP11-271M24.2	13	6.6704	-0.478709	-2.7294	0.00634503	0.0999523
ENSG00000163116.9	STPG2	4	9.80336	0.405763	2.72807	0.0063706	0.10004
ENSG00000253305.2	PCDHGB6	5	119.547	0.203871	2.72851	0.0063622	0.10004
ENSG00000225224.1	RPS27AP12	7	7.75382	0.542475	2.72786	0.0063747	0.10004
ENSG00000256591.5	RP11-286N22.8	11	54.3128	0.322032	2.72802	0.00637161	0.10004
ENSG00000275092.1	LA16c-329F2.2	16	30.4959	0.56129	2.72791	0.00637376	0.10004
ENSG00000108666.9	C17orf75	17	791.371	-0.108276	-2.72828	0.00636658	0.10004
ENSG00000150477.14	KIAA1328	18	512.373	0.158144	2.7287	0.00635842	0.10004
ENSG00000161021.11	MAML1	5	4748.22	0.0723777	2.72697	0.00639189	0.100242
ENSG00000180878.2	C11orf42	11	7.5778	0.484431	2.72684	0.00639445	0.100242
ENSG00000115904.12	SOS1	2	3673.01	0.11272	2.72623	0.00640624	0.100264
ENSG00000115896.15	PLCL1	2	194.931	0.220424	2.72634	0.00640406	0.100264
ENSG00000182667.14	NTM	11	37.9257	0.568084	2.72629	0.00640516	0.100264
ENSG00000143368.9	SF3B4	1	3392.2	-0.153873	-2.72599	0.00641081	0.100282
ENSG00000280222.1	RP11-174G17.3	1	82.0095	0.456864	2.72518	0.00642672	0.100369
ENSG00000207129.1	RNA5SP187	5	1.81542	0.684877	2.72518	0.00642669	0.100369
ENSG00000168280.16	KIF5C	2	555.25	-0.301364	-2.72437	0.00644239	0.100432
ENSG00000273015.2	RP11-352M15.2	12	1783.62	0.119065	2.72426	0.0064446	0.100432
ENSG00000090565.15	RAB11FIP3	16	4404.52	0.154281	2.7247	0.00643605	0.100432
ENSG00000261529.1	RP13-487P22.1	15	3.68581	0.86974	2.72266	0.00647586	0.100865
ENSG00000238201.1	AC114752.3	2	3.47689	-0.762293	-2.72192	0.00649034	0.101037
ENSG00000102900.12	NUP93	16	2599.37	-0.117564	-2.72098	0.00650885	0.101216
ENSG00000166619.12	BLCAP	20	5356.25	0.0802349	2.72107	0.00650702	0.101216
ENSG00000185015.7	CA13	8	164.899	0.177632	2.72074	0.00651354	0.101225
ENSG00000170949.17	ZNF160	19	6608.73	0.26229	2.7206	0.0065164	0.101225
ENSG00000180098.9	TRNAU1AP	1	1272.33	-0.0805671	-2.72017	0.00652485	0.101303
ENSG00000166435.15	XRRA1	11	435.356	0.367074	2.71951	0.00653783	0.101345
ENSG00000185070.10	FLRT2	14	1954.46	0.297206	2.71933	0.00654151	0.101345
ENSG00000177971.8	IMP3	15	1678	-0.120417	-2.71941	0.00653991	0.101345
ENSG00000103528.16	SYT17	16	113.922	-0.344746	-2.71959	0.00653638	0.101345
ENSG00000162772.16	ATF3	1	765.597	0.439078	2.71875	0.00655301	0.101415
ENSG00000180539.7	C9orf139	9	965.572	-0.292795	-2.71823	0.00656331	0.10152
ENSG00000238198.1	RP11-31F15.2	1	39.7657	0.277152	2.71797	0.00656833	0.101527
ENSG00000164221.12	CCDC112	5	353.328	-0.145033	-2.71785	0.00657073	0.101527
ENSG00000127528.5	KLF2	19	5788.99	-0.22931	-2.7166	0.00659554	0.101856
ENSG00000267219.1	AC010504.2	19	20.9957	0.313952	2.71532	0.00662117	0.102197
ENSG00000270574.1	RP11-171I2.2	2	38.2061	-0.239421	-2.71401	0.00664743	0.102223
ENSG00000163737.3	PF4	4	650.48	-0.47855	-2.71403	0.00664705	0.102223
ENSG00000065029.14	ZNF76	6	5120.81	0.140398	2.71413	0.00664497	0.102223
ENSG00000270269.1	IMMP1LP1	11	4.43299	0.824743	2.71465	0.00663451	0.102223
ENSG00000255258.2	RP11-448P19.1	11	31.1933	0.559955	2.71475	0.00663265	0.102223
ENSG00000180448.10	ARHGAP45	19	23390.8	-0.157019	-2.71401	0.00664744	0.102223
ENSG00000243064.8	ABCC13	21	48.4785	-0.866253	-2.71421	0.00664342	0.102223
ENSG00000139318.7	DUSP6	12	5539.02	-0.227961	-2.71351	0.00665739	0.102322
ENSG00000102786.14	INTS6	13	1792.56	0.130367	2.71318	0.00666419	0.102372
ENSG00000235330.2	RPL12P25	9	7.87716	0.48411	2.71277	0.00667236	0.102443
ENSG00000249899.5	CTD-2175A23.1	5	11.5887	0.514523	2.71099	0.00670821	0.102674
ENSG00000272137.1	RP11-177G23.2	6	7.49115	0.463631	2.71102	0.00670758	0.102674
ENSG00000202538.1	RNU4-2	12	8.89963	0.729043	2.71098	0.00670855	0.102674
ENSG00000139370.11	SLC15A4	12	2275.16	-0.119651	-2.71146	0.00669882	0.102674
ENSG00000229521.2	MYCBP2-AS2	13	2.43099	0.65847	2.71179	0.00669212	0.102674
ENSG00000136315.4	RP11-84C10.2	14	18.3015	-0.63187	-2.71121	0.00670391	0.102674
ENSG00000255320.1	RP11-755F10.1	11	31.1955	-0.230314	-2.71041	0.00672004	0.102795
ENSG00000249655.1	CTC-325J23.2	5	6.58432	0.512616	2.70869	0.00675484	0.103273
ENSG00000168724.14	DNAJC21	5	1552.06	0.105239	2.7084	0.0067609	0.103312
ENSG00000169174.10	PCSK9	1	73.1282	0.873472	2.70791	0.00677087	0.103352
ENSG00000163736.3	PPBP	4	1418.22	-0.534426	-2.70774	0.00677422	0.103352
ENSG00000251131.1	CTD-2035E11.3	5	6.66303	0.403783	2.70742	0.00678086	0.103356
ENSG00000168591.15	TMUB2	17	5373.32	-0.111125	-2.70739	0.00678155	0.103356
ENSG00000224805.2	LINC00853	1	9.85633	-0.473712	-2.7066	0.00679754	0.103378
ENSG00000228925.1	AC016722.4	2	55.9799	0.301253	2.70617	0.00680642	0.103378
ENSG00000180822.11	PSMG4	6	895.26	0.117597	2.70592	0.00681149	0.103378
ENSG00000224557.7	HLA-DPB2	6	58.3326	-0.446896	-2.70621	0.00680552	0.103378
ENSG00000223839.7	FAM95B1	9	87.5217	0.354089	2.70664	0.00679679	0.103378
ENSG00000132514.13	CLEC10A	17	576.42	-0.527214	-2.70639	0.00680197	0.103378
ENSG00000133195.11	SLC39A11	17	758.569	-0.18443	-2.70646	0.00680038	0.103378
ENSG00000101236.16	RNF24	20	3822.79	-0.235482	-2.70595	0.00681091	0.103378
ENSG00000250764.1	CTD-2152M20.2	5	45.6981	-0.227653	-2.7054	0.00682215	0.103486
ENSG00000225439.2	BOLA3-AS1	2	89.0762	0.198879	2.70506	0.0068293	0.10354
ENSG00000174175.16	SELP	1	203.267	-0.340814	-2.70461	0.00683854	0.103626
ENSG00000132970.12	WASF3	13	888.225	0.244203	2.70388	0.00685341	0.103749
ENSG00000269516.6	CYP4F23P	19	4.80184	1.00284	2.70365	0.00685831	0.103749
ENSG00000101220.17	C20orf27	20	2780.46	-0.210751	-2.70352	0.00686088	0.103749
ENSG00000099953.9	MMP11	22	208.395	-0.209935	-2.70379	0.00685542	0.103749
ENSG00000226051.6	ZNF503-AS1	10	153.785	0.242266	2.70292	0.00687339	0.103884
ENSG00000273203.1	AC006946.16	22	103.898	0.331924	2.70188	0.00689487	0.104154
ENSG00000185338.4	SOCS1	16	934.01	-0.300359	-2.70148	0.00690308	0.104224
ENSG00000144476.5	ACKR3	2	5189.77	0.292205	2.69981	0.00693797	0.104691
ENSG00000272918.1	CTB-152G17.6	7	81.9356	0.269436	2.69965	0.00694125	0.104691
ENSG00000260261.1	RP11-480A16.1	3	214.832	0.214754	2.69926	0.00694941	0.10476
ENSG00000164535.14	DAGLB	7	2008.93	-0.171739	-2.69884	0.00695807	0.104782
ENSG00000276058.1	STMN1P1	12	19.2904	0.44907	2.69896	0.00695558	0.104782
ENSG00000063438.16	AHRR	5	1493.5	0.219705	2.69855	0.00696422	0.10482
ENSG00000230612.3	AC004237.1	5	7.65111	0.404714	2.6973	0.00699037	0.104914
ENSG00000196275.13	GTF2IRD2	7	327.745	-0.217594	-2.69705	0.00699573	0.104914
ENSG00000277342.1	RP11-843B15.4	12	14.7435	0.346021	2.69712	0.00699428	0.104914
ENSG00000186666.5	BCDIN3D	12	251.353	-0.147826	-2.69787	0.00697851	0.104914
ENSG00000103275.19	UBE2I	16	5215.43	-0.0824837	-2.69764	0.00698334	0.104914
ENSG00000264659.1	CTD-2006K23.2	17	2.945	-0.669278	-2.69723	0.00699192	0.104914
ENSG00000198300.12	PEG3	19	300.189	0.419318	2.69747	0.00698682	0.104914
ENSG00000075223.13	SEMA3C	7	1095.91	0.502734	2.69679	0.00700109	0.10494
ENSG00000228513.1	AC023271.1	2	3.69245	0.860542	2.69614	0.00701483	0.104945
ENSG00000248858.7	FLJ46284	8	71.1186	0.26182	2.69592	0.00701943	0.104945
ENSG00000257596.1	RP11-968A15.2	12	104.884	0.353332	2.69616	0.0070144	0.104945
ENSG00000171649.11	ZIK1	19	567.413	-0.145057	-2.69609	0.00701593	0.104945
ENSG00000114062.18	UBE3A	15	2874.71	0.103417	2.69571	0.00702388	0.104957
ENSG00000264548.1	RP13-516M14.2	17	74.6924	-0.370664	-2.69455	0.0070484	0.10527
ENSG00000249713.1	CTD-2236F14.1	5	2.13828	0.969301	2.69424	0.00705502	0.105293
ENSG00000220848.4	RPS18P9	6	61.2831	0.212204	2.69413	0.00705719	0.105293
ENSG00000250629.1	RP11-122C5.3	5	5.17428	0.583489	2.69375	0.00706526	0.105359
ENSG00000187952.9	HS6ST1P1	1	27.064	0.354049	2.69267	0.00708831	0.10554
ENSG00000181873.12	IBA57	1	702.679	-0.146395	-2.69298	0.00708155	0.10554
ENSG00000272108.1	AC005754.8	5	13.3788	0.466263	2.69275	0.00708647	0.10554
ENSG00000196182.10	STK40	1	6254.36	-0.112534	-2.692	0.00710241	0.105581
ENSG00000164344.15	KLKB1	4	302.634	0.343764	2.69185	0.00710559	0.105581
ENSG00000010030.13	ETV7	6	182.352	0.469723	2.69214	0.00709949	0.105581
ENSG00000118307.18	CASC1	12	11.6067	-0.370326	-2.69216	0.00709902	0.105581
ENSG00000231579.3	RPL7P21	5	3.22863	-0.86125	-2.69037	0.00713718	0.105989
ENSG00000254401.1	RP11-179A10.1	11	3.85292	0.662217	2.69018	0.00714138	0.105989
ENSG00000182150.15	ERCC6L2	9	983.243	0.137189	2.68859	0.00717554	0.106403
ENSG00000136931.9	NR5A1	9	20055.5	0.233944	2.68808	0.00718633	0.106509
ENSG00000132763.14	MMACHC	1	354.756	0.159048	2.68784	0.0071915	0.106531
ENSG00000280319.1	RP11-897M7.3	12	2.15614	0.964335	2.68643	0.00722199	0.106928
ENSG00000068024.16	HDAC4	2	2507.29	-0.150412	-2.68418	0.00727081	0.106943
ENSG00000248863.2	RP11-83A24.1	4	3.81296	0.563164	2.68439	0.0072663	0.106943
ENSG00000253980.1	CTB-4E7.1	5	2.70001	0.935007	2.68531	0.00724627	0.106943
ENSG00000274997.1	HIST1H2AH	6	6.73548	0.765252	2.68474	0.00725871	0.106943
ENSG00000261026.1	CTD-3247F14.2	8	10.0405	-0.642278	-2.6842	0.00727042	0.106943
ENSG00000256282.1	RP11-504G3.4	11	11.7149	0.362531	2.68453	0.00726328	0.106943
ENSG00000256713.7	PGA5	11	45.0219	-0.599064	-2.68446	0.00726475	0.106943
ENSG00000187726.8	DNAJB13	11	28.92	-0.427675	-2.68608	0.00722968	0.106943
ENSG00000100490.9	CDKL1	14	114.005	0.228265	2.68486	0.00725602	0.106943
ENSG00000100722.18	ZC3H14	14	1874.83	0.106027	2.68495	0.00725403	0.106943
ENSG00000230330.1	HMGN2P3	16	10.8619	-0.328648	-2.68495	0.00725412	0.106943
ENSG00000267321.2	LINC02001	17	431.9	-0.125388	-2.68554	0.00724121	0.106943
ENSG00000100220.11	RTCB	22	4018.1	-0.155657	-2.6858	0.00723574	0.106943
ENSG00000050165.17	DKK3	11	4068.05	0.278624	2.68358	0.00728378	0.107079
ENSG00000267692.1	TAF9P3	19	3.80463	-0.372163	-2.68311	0.007294	0.107175
ENSG00000101138.11	CSTF1	20	1621.71	-0.0871723	-2.68275	0.00730194	0.107238
ENSG00000139874.5	SSTR1	14	72.061	0.321539	2.68244	0.00730877	0.107284
ENSG00000182903.15	ZNF721	4	1514.45	0.176203	2.68205	0.00731719	0.107327
ENSG00000187796.13	CARD9	9	1330.92	-0.249881	-2.68197	0.00731911	0.107327
ENSG00000231966.1	RP11-12M5.4	1	2.62936	-0.716115	-2.68067	0.00734748	0.107458
ENSG00000143882.10	ATP6V1C2	2	277.162	0.273103	2.68075	0.00734567	0.107458
ENSG00000236138.4	DUX4L26	3	12.1385	0.598283	2.68078	0.00734501	0.107458
ENSG00000221970.1	OR2A1	7	5.68294	0.567917	2.68051	0.00735098	0.107458
ENSG00000183020.13	AP2A2	11	16377.1	0.158333	2.68107	0.00733875	0.107458
ENSG00000171723.15	GPHN	14	504.778	0.112516	2.68038	0.00735393	0.107458
ENSG00000232645.5	LINC01431	20	38.6977	-0.293334	-2.67969	0.00736903	0.107604
ENSG00000273035.1	RP11-449G16.1	2	5.66537	0.574301	2.67868	0.0073914	0.107735
ENSG00000111554.14	MDM1	12	1166.63	-0.109935	-2.67873	0.00739025	0.107735
ENSG00000266980.1	RP11-552F3.4	17	15.8506	0.334281	2.67881	0.00738843	0.107735
ENSG00000279434.1	RP11-85K15.3	14	231.513	0.209315	2.67846	0.00739612	0.10775
ENSG00000133624.13	ZNF767P	7	3376.68	0.17502	2.67769	0.0074132	0.107838
ENSG00000259416.2	RP11-158M2.5	15	7.73446	0.487901	2.67768	0.0074133	0.107838
ENSG00000265487.1	RP11-793A3.1	18	1.66832	0.628237	2.67778	0.00741125	0.107838
ENSG00000184845.3	DRD1	5	18.0753	0.447991	2.6771	0.00742626	0.107972
ENSG00000152684.10	PELO	5	3120.62	0.224593	2.67685	0.00743182	0.107979
ENSG00000104290.10	FZD3	8	240.305	0.233262	2.67674	0.00743415	0.107979
ENSG00000247400.3	DNAJC3-AS1	13	229.104	0.180137	2.67647	0.00744025	0.108014
ENSG00000223305.1	RN7SKP30	4	3.62215	0.618658	2.67574	0.00745638	0.108035
ENSG00000150628.6	SPATA4	4	1.82159	-0.795525	-2.67618	0.00744657	0.108035
ENSG00000126775.8	ATG14	14	2384.75	-0.136051	-2.67591	0.0074526	0.108035
ENSG00000259172.1	RP11-299G20.2	15	205.464	0.289545	2.67573	0.00745658	0.108035
ENSG00000108669.16	CYTH1	17	10897.1	-0.108453	-2.67557	0.00746031	0.108035
ENSG00000241547.1	ACTG1P20	1	17.0866	0.377744	2.67514	0.00746986	0.10812
ENSG00000278730.1	RP11-147L13.11	17	1326.21	0.10781	2.67493	0.00747452	0.108133
ENSG00000096433.10	ITPR3	6	20483.2	0.1881	2.67395	0.00749635	0.108341
ENSG00000108342.12	CSF3	17	49.3933	0.444355	2.67408	0.00749336	0.108341
ENSG00000134627.11	PIWIL4	11	356.365	-0.156864	-2.67324	0.00751223	0.108434
ENSG00000260635.1	RP11-21M24.3	16	1.83388	0.665921	2.67318	0.00751366	0.108434
ENSG00000159314.11	ARHGAP27	17	11083.8	-0.159184	-2.67316	0.00751399	0.108434
ENSG00000272529.1	RP11-415F23.4	3	113.092	-0.269112	-2.67061	0.00757132	0.108583
ENSG00000183624.13	HMCES	3	2625.53	-0.129796	-2.67183	0.00754393	0.108583
ENSG00000270292.1	RP11-453E17.4	4	6.37735	0.543518	2.67109	0.00756057	0.108583
ENSG00000226306.6	NPY6R	5	281.601	0.329069	2.67077	0.00756764	0.108583
ENSG00000187678.8	SPRY4	5	2183.49	0.307633	2.67109	0.00756064	0.108583
ENSG00000179562.2	GCC1	7	1617.91	-0.103362	-2.67117	0.00755876	0.108583
ENSG00000158457.5	TSPAN33	7	2009.78	-0.235079	-2.67071	0.00756914	0.108583
ENSG00000197353.3	LYPD2	8	3.83228	-0.946164	-2.67187	0.00754308	0.108583
ENSG00000041982.15	TNC	9	5584.47	0.433474	2.67038	0.00757657	0.108583
ENSG00000255837.1	TAS2R20	12	100.115	0.222629	2.67191	0.00754208	0.108583
ENSG00000111291.8	GPRC5D	12	55.6634	-0.493042	-2.6716	0.00754907	0.108583
ENSG00000134532.15	SOX5	12	236.902	0.300922	2.67047	0.0075744	0.108583
ENSG00000089280.18	FUS	16	15760.3	-0.142941	-2.67112	0.0075598	0.108583
ENSG00000230701.2	FBXW4P1	22	71.9299	0.324556	2.67042	0.00757555	0.108583
ENSG00000237978.5	KCNMB2-AS1	3	4.58635	0.649081	2.67008	0.0075833	0.108625
ENSG00000231494.1	AC104634.3	2	11.4609	0.555442	2.66828	0.00762413	0.109156
ENSG00000273720.1	RP11-613E4.4	7	5.63287	0.947413	2.66795	0.00763159	0.109156
ENSG00000172081.13	MOB3A	19	9234.77	-0.143259	-2.668	0.00763032	0.109156
ENSG00000152804.10	HHEX	10	2831.51	-0.1744	-2.66729	0.00764658	0.109213
ENSG00000120694.19	HSPH1	13	4131.15	0.347225	2.66725	0.00764757	0.109213
ENSG00000139668.8	WDFY2	13	3453.4	-0.110221	-2.66711	0.00765065	0.109213
ENSG00000270878.1	CTD-2302E22.5	14	24.9709	-0.268311	-2.66745	0.00764285	0.109213
ENSG00000070018.8	LRP6	12	789.484	0.20411	2.66612	0.00767312	0.10948
ENSG00000236031.1	RP11-269F20.1	1	5.67662	0.466968	2.66578	0.00768106	0.109486
ENSG00000048471.13	SNX29	16	2368.14	-0.131206	-2.66584	0.00767969	0.109486
ENSG00000106636.7	YKT6	7	4913.88	-0.108791	-2.66502	0.00769827	0.109678
ENSG00000243244.5	STON1	2	1391.49	0.287096	2.66467	0.00770643	0.109732
ENSG00000249119.1	MTND6P4	5	27.4208	-0.55271	-2.66453	0.00770962	0.109732
ENSG00000156575.2	PRG3	11	54.2002	-0.843825	-2.66381	0.00772609	0.109788
ENSG00000256537.4	SMIM10L1	12	1152.6	0.109727	2.66355	0.00773213	0.109788
ENSG00000224743.6	TEX26-AS1	13	3.5935	0.616034	2.66418	0.00771757	0.109788
ENSG00000139910.19	NOVA1	14	187.342	0.268703	2.66353	0.00773247	0.109788
ENSG00000267681.1	CTD-3199J23.6	17	21.3173	-0.2214	-2.66397	0.00772252	0.109788
ENSG00000271862.1	RP11-343L5.2	5	123.795	-0.278853	-2.66257	0.00775465	0.110032
ENSG00000130749.9	ZC3H4	19	3267.2	-0.100764	-2.66246	0.00775722	0.110032
ENSG00000279622.1	RP11-254F19.4	16	17.3157	-0.477315	-2.66229	0.00776113	0.110034
ENSG00000274093.1	RP11-140H17.2	16	2.9231	0.730914	2.662	0.00776779	0.110075
ENSG00000254109.5	RBPMS-AS1	8	23.1085	0.403678	2.66129	0.00778424	0.110254
ENSG00000274159.1	AL133243.3	2	1.66504	0.779112	2.66102	0.00779043	0.110288
ENSG00000175463.11	TBC1D10C	11	7992.66	-0.187293	-2.66026	0.00780806	0.110484
ENSG00000171714.10	ANO5	11	237.592	0.290156	2.65953	0.00782507	0.110563
ENSG00000170486.10	KRT72	12	236.461	-0.560006	-2.65964	0.00782245	0.110563
ENSG00000283108.1	CTC-325H20.8	19	5.95501	0.447809	2.65973	0.00782041	0.110563
ENSG00000280429.1	AF001548.3	16	14.9114	0.537648	2.65909	0.00783513	0.110598
ENSG00000197852.9	FAM212B	1	1535.28	-0.30452	-2.65808	0.00785863	0.110875
ENSG00000184497.12	TMEM255B	13	1549.68	0.227295	2.65772	0.00786702	0.11094
ENSG00000083812.11	ZNF324	19	486.927	-0.129315	-2.65728	0.00787736	0.111032
ENSG00000197019.4	SERTAD1	19	940.869	-0.20702	-2.65682	0.0078882	0.111131
ENSG00000120733.13	KDM3B	5	6472.01	-0.108233	-2.65547	0.00791985	0.111523
ENSG00000122417.15	ODF2L	1	3795.02	0.180789	2.65461	0.00793993	0.111747
ENSG00000172817.3	CYP7B1	8	179.431	0.283783	2.65446	0.00794349	0.111747
ENSG00000074935.13	TUBE1	6	728.453	0.153273	2.65372	0.00796093	0.111938
ENSG00000244306.10	DUXAP10	14	48.2711	0.436529	2.65231	0.00799428	0.112315
ENSG00000181741.7	FDX1P1	20	4.52671	0.60458	2.65226	0.00799545	0.112315
ENSG00000272312.1	RP11-239L20.6	6	2.28538	0.850336	2.65189	0.00800435	0.112331
ENSG00000180818.4	HOXC10	12	2.36096	-0.908785	-2.65202	0.00800128	0.112331
ENSG00000215883.10	CYB5RL	1	849.877	0.129423	2.65165	0.00800991	0.112339
ENSG00000233306.2	TRGV2	7	81.3246	0.395541	2.65154	0.0080126	0.112339
ENSG00000240207.6	RP11-379F4.4	3	50.8391	0.303487	2.65133	0.00801752	0.112354
ENSG00000137507.11	LRRC32	11	5804.89	0.273204	2.65089	0.00802811	0.112448
ENSG00000247595.4	SPTY2D1-AS1	11	41.7637	0.200072	2.65062	0.00803444	0.112482
ENSG00000144285.17	SCN1A	2	3.83187	-0.841306	-2.64969	0.00805655	0.11259
ENSG00000261668.1	RP11-50D9.3	4	7.082	0.5723	2.6498	0.008054	0.11259
ENSG00000250159.6	RP11-381K20.2	5	39.2355	0.246202	2.64964	0.00805767	0.11259
ENSG00000088808.16	PPP1R13B	14	4367.84	0.157252	2.6501	0.00804686	0.11259
ENSG00000160570.13	DEDD2	19	2918.76	-0.157389	-2.64909	0.00807083	0.11272
ENSG00000100347.14	SAMM50	22	1824.66	-0.126542	-2.64891	0.00807507	0.112725
ENSG00000112167.9	SAYSD1	6	699.142	-0.108524	-2.64849	0.00808512	0.112757
ENSG00000112425.14	EPM2A	6	438.493	-0.151877	-2.64859	0.00808288	0.112757
ENSG00000270820.5	RP11-355B11.2	2	168.944	0.23591	2.6481	0.00809451	0.112812
ENSG00000259692.5	RP11-499F3.2	15	1.73354	-0.928301	-2.64801	0.00809683	0.112812
ENSG00000178980.14	SELENOW	19	8521.29	0.192591	2.64782	0.00810129	0.11282
ENSG00000120903.12	CHRNA2	8	14.2514	-0.598044	-2.6474	0.00811128	0.112905
ENSG00000120693.13	SMAD9	13	407.616	0.229717	2.64645	0.00813418	0.11317
ENSG00000157017.15	GHRL	3	125.604	-0.233715	-2.64411	0.00819067	0.113901
ENSG00000136720.6	HS6ST1	2	4311.42	0.163296	2.64386	0.00819671	0.113904
ENSG00000186001.12	LRCH3	3	3302.14	0.0750663	2.64378	0.00819869	0.113904
ENSG00000153303.16	FRMD1	6	423.519	0.62362	2.64282	0.00822181	0.11408
ENSG00000279900.1	RP11-113K21.6	11	13.5659	0.343736	2.64285	0.00822108	0.11408
ENSG00000147316.12	MCPH1	8	1140.1	0.0900893	2.64141	0.0082561	0.114446
ENSG00000271109.1	CTC-523E23.11	19	94.5974	-0.222263	-2.64136	0.0082574	0.114446
ENSG00000258626.2	COX7A2P1	14	2.04485	0.828258	2.64008	0.00828868	0.11477
ENSG00000164118.12	CEP44	4	1179.09	0.131141	2.63934	0.00830667	0.114884
ENSG00000259531.2	RP11-295H24.3	15	20.4469	0.405805	2.63926	0.00830878	0.114884
ENSG00000171970.12	ZNF57	19	193.283	-0.119584	-2.63907	0.00831332	0.114892
ENSG00000223549.1	MTND5P28	2	6.30804	0.505785	2.63801	0.00833938	0.115192
[truncated: 50,731 more rows]
