# Supplementary material for: Sex- and species-specific contribution of CD99 to T cell costimulation during multiple sclerosis
Source: Biol Sex Differ. 2024 May 15;15:41. doi: 10.1186/s13293-024-00618-y (PMC11097467; doi:10.1186/s13293-024-00618-y)
Supplement: Supplementary file 5 — Additional file5 (XLSX 4674 KB) [file 13293_2024_618_MOESM5_ESM.xlsx]

## Sheet: premeno_vs_postmeno_female
ensembl_id	gene_symbol	chromosome_name	baseMean	log2FoldChange	stat	pvalue	padj
ENSG00000225972.1	MTND1P23	1	1832.01	6.09108	9.98954	1.69369e-23	4.40951e-19
ENSG00000250337.5	LINC01021	5	32.0924	1.678	5.63218	1.77941e-08	0.000231634
ENSG00000237973.1	MTCO1P12	1	3723.03	1.88761	5.251	1.51275e-07	0.00131281
ENSG00000189238.5	LINC00943	12	75.5203	0.918055	5.07916	3.79108e-07	0.00246752
ENSG00000184226.14	PCDH9	13	394.351	0.930259	5.02184	5.11794e-07	0.00266491
ENSG00000226856.5	AC093901.1	2	18.7235	-1.42799	-4.85401	1.2099e-06	0.00524997
ENSG00000260896.5	LINC02170	16	27.7193	1.00379	4.81032	1.50687e-06	0.00560449
ENSG00000007306.14	CEACAM7	19	5.80076	-1.79134	-4.7578	1.95714e-06	0.00636926
ENSG00000244116.3	IGKV2-28	2	4223.22	-1.47149	-4.64048	3.47597e-06	0.00754141
ENSG00000155886.11	SLC24A2	9	11.6112	1.69285	4.67607	2.92419e-06	0.00754141
ENSG00000105695.14	MAG	19	152.826	-2.20786	-4.66097	3.14716e-06	0.00754141
ENSG00000105388.15	CEACAM5	19	14.391	-1.7316	-4.64463	3.40692e-06	0.00754141
ENSG00000260186.5	LINC02137	16	24.7256	1.30725	4.61106	4.00629e-06	0.00802336
ENSG00000152217.16	SETBP1	18	1371.85	0.4877	4.51713	6.26825e-06	0.0116567
ENSG00000141431.10	ASXL3	18	66.6949	0.835546	4.49778	6.86675e-06	0.0119184
ENSG00000217027.1	TPT1P4	6	19.7192	0.720854	4.42304	9.7321e-06	0.0140764
ENSG00000108556.7	CHRNE	17	170.619	0.771262	4.43115	9.37336e-06	0.0140764
ENSG00000224565.1	LINC01754	20	31.0466	0.949261	4.43863	9.05325e-06	0.0140764
ENSG00000016490.15	CLCA1	1	7.64681	-1.52493	-4.38964	1.1354e-05	0.01478
ENSG00000149599.15	DUSP15	20	184.505	0.821111	4.39877	1.08864e-05	0.01478
ENSG00000105926.15	MPP6	7	452.297	0.543445	4.30082	1.7017e-05	0.021097
ENSG00000256128.5	LINC00944	12	87.2933	0.69173	4.23357	2.30009e-05	0.0272195
ENSG00000174992.7	ZG16	16	5.76194	-1.60746	-4.21179	2.5335e-05	0.0286782
ENSG00000111962.7	UST	6	979.365	0.303814	4.19825	2.68983e-05	0.0291791
ENSG00000158955.10	WNT9B	17	65.4848	1.00817	4.16424	3.12394e-05	0.0325327
ENSG00000187510.8	PLEKHG7	12	71.0131	0.766476	4.14632	3.37862e-05	0.0338317
ENSG00000171467.15	ZNF318	6	3814.2	0.337692	4.11499	3.87194e-05	0.0373356
ENSG00000225871.2	RP11-495P10.10	1	93.1626	0.644361	4.10466	4.04911e-05	0.0376495
ENSG00000069493.14	CLEC2D	12	4837.69	0.459955	4.09183	4.27988e-05	0.0380774
ENSG00000196132.11	MYT1	20	70.4534	0.994916	4.08606	4.38763e-05	0.0380774
ENSG00000118473.21	SGIP1	1	49.6617	0.769275	4.05565	4.9996e-05	0.0411612
ENSG00000245904.3	RP11-796E2.4	12	383.663	0.493903	4.05288	5.05919e-05	0.0411612
ENSG00000172667.10	ZMAT3	3	1675.93	0.287658	4.04188	5.30246e-05	0.0418332
ENSG00000122557.9	HERPUD2	7	2146.27	0.151662	4.00271	6.26214e-05	0.0465814
ENSG00000225830.12	ERCC6	10	1105.69	0.260342	4.00435	6.21886e-05	0.0465814
ENSG00000016602.9	CLCA4	1	17.5442	-1.23585	-3.98646	6.70655e-05	0.0485014
ENSG00000215012.8	C22orf29	22	1600.82	-0.243402	-3.96737	7.26688e-05	0.0511333
ENSG00000237437.1	ASS1P12	9	28.5991	0.57731	3.95796	7.55925e-05	0.0517908
ENSG00000239453.1	SIDT1-AS1	3	3.39097	1.3306	3.94306	8.04491e-05	0.0537049
ENSG00000120329.6	SLC25A2	5	8.12892	1.14078	3.92981	8.50113e-05	0.0553317
ENSG00000060140.8	STYK1	12	116.957	0.733116	3.91077	9.20019e-05	0.0584212
ENSG00000269737.2	RP11-345P4.6	1	188.314	0.631312	3.85581	0.000115349	0.0594937
ENSG00000117318.8	ID3	1	2814.36	-0.487761	-3.85899	0.000113859	0.0594937
ENSG00000242534.2	IGKV2D-28	2	188.811	-1.54223	-3.84857	0.000118808	0.0594937
ENSG00000114631.10	PODXL2	3	194.254	-0.44659	-3.86976	0.000108941	0.0594937
ENSG00000197057.9	DTHD1	4	258.799	0.670787	3.84853	0.000118827	0.0594937
ENSG00000198825.12	INPP5F	10	1213.14	0.307803	3.85579	0.000115356	0.0594937
ENSG00000158042.8	MRPL17	11	1866.53	-0.282283	-3.86205	0.000112438	0.0594937
ENSG00000171533.11	MAP6	11	255.393	0.536759	3.88218	0.000103526	0.0594937
ENSG00000253234.1	IGLV2-5	22	163.84	-1.08531	-3.88728	0.000101372	0.0594937
ENSG00000109758.8	HGFAC	4	15.9504	0.759282	3.84364	0.000121225	0.059549
ENSG00000187726.8	DNAJB13	11	28.92	0.800791	3.83228	0.000126963	0.0600999
ENSG00000225079.2	FTH1P22	1	44.1205	0.66826	3.80051	0.0001444	0.0630835
ENSG00000226945.1	RP11-564A8.4	1	76.0343	0.742685	3.80343	0.000142703	0.0630835
ENSG00000214922.9	HLA-F-AS1	6	299.481	0.336655	3.79883	0.000145382	0.0630835
ENSG00000220614.1	RP11-480N24.4	6	17.6764	0.69843	3.81265	0.000137483	0.0630835
ENSG00000283907.1	LLNLF-96A1.1	19	5.86778	-2.02906	-3.81102	0.000138393	0.0630835
ENSG00000073861.2	TBX21	17	1400.03	0.515847	3.78185	0.000155667	0.066439
ENSG00000174171.5	RP11-23P13.6	15	354.954	0.697412	3.77355	0.000160938	0.067581
ENSG00000176165.10	FOXG1	14	9.66587	0.994752	3.76364	0.000167459	0.0692032
ENSG00000115896.15	PLCL1	2	194.931	0.397798	3.73048	0.000191115	0.0767106
ENSG00000211968.3	IGHV1-58	14	371.307	-1.15338	-3.72995	0.000191519	0.0767106
ENSG00000185436.11	IFNLR1	1	563.39	0.537307	3.71808	0.000200745	0.0777678
ENSG00000254233.1	RP11-242J7.1	4	11.0469	1.00663	3.72174	0.000197855	0.0777678
ENSG00000253161.5	LINC01605	8	41.4666	0.697899	3.7151	0.000203119	0.0777678
ENSG00000177311.11	ZBTB38	3	3036.01	0.301947	3.69349	0.000221195	0.082374
ENSG00000198353.7	HOXC4	12	152.271	0.409399	3.69317	0.000221478	0.082374
ENSG00000151690.14	MFSD6	2	2149.86	0.256851	3.66424	0.000248078	0.0895966
ENSG00000244055.1	AC007566.10	7	75.3258	0.372427	3.65752	0.000254663	0.0895966
ENSG00000165028.11	NIPSNAP3B	9	252.121	0.361091	3.65943	0.000252778	0.0895966
ENSG00000130270.16	ATP8B3	19	1455.22	-0.387408	-3.66259	0.00024968	0.0895966
ENSG00000253490.5	LINC02099	8	23.8921	0.86169	3.64729	0.000265025	0.091992
ENSG00000182566.13	CLEC4G	19	213.228	1.38512	3.6439	0.000268538	0.091992
ENSG00000188687.17	SLC4A5	2	186.988	0.343051	3.6186	0.000296206	0.0932748
ENSG00000049618.22	ARID1B	6	4997	0.219409	3.61749	0.000297479	0.0932748
ENSG00000198788.8	MUC2	11	16.8651	-1.13579	-3.6195	0.000295171	0.0932748
ENSG00000109956.12	B3GAT1	11	325.108	0.659891	3.6157	0.000299532	0.0932748
ENSG00000255545.7	RP11-627G23.1	11	8.32183	1.04959	3.61519	0.000300127	0.0932748
ENSG00000137776.16	SLTM	15	8186.63	0.120622	3.63481	0.000278181	0.0932748
ENSG00000244649.4	LINC02086	17	30.3125	0.943543	3.63355	0.00027955	0.0932748
ENSG00000131044.16	TTLL9	20	45.6399	0.60895	3.61449	0.000300944	0.0932748
ENSG00000225975.6	LINC01534	19	75.9454	0.358884	3.6056	0.000311438	0.0953916
ENSG00000124788.17	ATXN1	6	3251.31	0.198217	3.59012	0.00033053	0.098912
ENSG00000176894.9	PXMP2	12	481.691	-0.281673	-3.59224	0.000327849	0.098912
ENSG00000068078.17	FGFR3	4	818.948	-0.543543	-3.58706	0.000334422	0.0989395
ENSG00000162643.12	WDR63	1	14.1453	0.843032	3.57855	0.000345502	0.099946
ENSG00000108179.13	PPIF	10	5493.03	-0.308391	-3.5795	0.000344254	0.099946
ENSG00000160856.20	FCRL3	1	6140.18	0.588605	3.57495	0.0003503	0.100221
ENSG00000163564.14	PYHIN1	1	1167.4	0.540625	3.56863	0.000358857	0.100811
ENSG00000165983.14	PTER	10	732.661	0.202927	3.56771	0.000360109	0.100811
ENSG00000094963.13	FMO2	1	121.738	1.03382	3.56113	0.000369259	0.102273
ENSG00000074317.10	SNCB	5	14.1372	0.977825	3.53496	0.000407836	0.107779
ENSG00000137166.14	FOXP4	6	1513.37	0.308429	3.53367	0.000409838	0.107779
ENSG00000182372.9	CLN8	8	2535.03	0.325504	3.53943	0.000400994	0.107779
ENSG00000282122.1	IGHV7-4-1	14	766.146	1.79092	3.53404	0.000409256	0.107779
ENSG00000197273.3	GUCA2A	1	5.60532	-0.981746	-3.52141	0.000429257	0.108302
ENSG00000271730.1	RP11-787I22.3	6	63.3312	0.536153	3.51934	0.000432625	0.108302
ENSG00000168876.8	ANKRD49	11	2045.51	0.240485	3.52536	0.000422907	0.108302
ENSG00000257027.1	RP11-705C15.3	12	438.445	0.289058	3.5236	0.000425725	0.108302
ENSG00000153822.13	KCNJ16	17	284.763	1.09851	3.52808	0.000418582	0.108302
ENSG00000058091.16	CDK14	7	1385.99	0.276985	3.50466	0.000457198	0.113363
ENSG00000188580.14	NKAIN2	6	4.00071	1.20824	3.50076	0.000463938	0.113949
ENSG00000237471.1	AC073115.6	7	4.4563	0.993595	3.49539	0.000473363	0.115178
ENSG00000034677.12	RNF19A	8	4568.12	0.234624	3.48903	0.000484785	0.116454
ENSG00000181800.5	CELF2-AS1	10	58.9158	0.782805	3.4875	0.000487556	0.116454
ENSG00000227217.1	RP11-367J7.3	1	9.40322	1.06935	3.4576	0.000545018	0.120482
ENSG00000132305.20	IMMT	2	4816.19	-0.13972	-3.45847	0.000543254	0.120482
ENSG00000281358.1	RASSF1-AS1	3	108.984	0.384263	3.47209	0.000516426	0.120482
ENSG00000250456.1	AC006552.1	4	68.0908	0.937118	3.46581	0.000528646	0.120482
ENSG00000273340.1	MICE	6	42.3813	0.525225	3.45708	0.000546069	0.120482
ENSG00000155085.15	AK9	6	518.683	0.248529	3.46558	0.000529084	0.120482
ENSG00000148795.6	CYP17A1	10	92.5616	-0.834341	-3.46647	0.000527346	0.120482
ENSG00000274105.1	RP11-278C7.3	12	65.7334	0.345971	3.46003	0.00054012	0.120482
ENSG00000134899.18	ERCC5	13	238.388	0.265562	3.46433	0.000531561	0.120482
ENSG00000135749.18	PCNX2	1	1113.53	0.355023	3.44477	0.000571552	0.123931
ENSG00000135999.11	EPC2	2	1518.82	0.186701	3.44042	0.000580805	0.123931
ENSG00000118482.11	PHF3	6	4078.86	0.251586	3.44296	0.00057538	0.123931
ENSG00000235505.7	RP11-693N9.2	11	1309.04	0.429301	3.43824	0.0005855	0.123931
ENSG00000261879.5	RP11-333E1.1	17	123.298	0.31694	3.43923	0.000583369	0.123931
ENSG00000203883.6	SOX18	20	1818.75	-0.393114	-3.42762	0.000608893	0.127843
ENSG00000203859.9	HSD3B2	1	19.174	-1.07598	-3.41727	0.000632515	0.128836
ENSG00000264343.5	NOTCH2NL	1	183.302	0.418026	3.40657	0.000657847	0.128836
ENSG00000163125.15	RPRD2	1	2573.87	0.149922	3.40597	0.000659291	0.128836
ENSG00000152133.14	GPATCH11	2	822.517	0.248176	3.40642	0.000658206	0.128836
ENSG00000174130.12	TLR6	4	2109.75	0.329421	3.41726	0.000632557	0.128836
ENSG00000204610.12	TRIM15	6	7.09033	-1.25909	-3.41584	0.000635847	0.128836
ENSG00000110427.14	KIAA1549L	11	17.1091	0.856975	3.41291	0.000642729	0.128836
ENSG00000258302.2	RP11-981P6.1	12	151.821	0.392999	3.42132	0.000623183	0.128836
ENSG00000171431.3	KRT20	17	4.54008	-1.4984	-3.40439	0.000663108	0.128836
ENSG00000103942.12	HOMER2	15	554.045	0.343825	3.39962	0.000674784	0.130133
ENSG00000116353.15	MECR	1	678.285	-0.200337	-3.39419	0.000688324	0.131421
ENSG00000164188.8	RANBP3L	5	14.6558	0.884488	3.38893	0.000701655	0.131421
ENSG00000128438.10	TBC1D27	17	3570.31	0.546765	3.38971	0.000699667	0.131421
ENSG00000183246.6	RIMBP3C	22	7.62392	-0.933783	-3.39194	0.000693991	0.131421
ENSG00000205592.13	MUC19	12	5.83294	-1.07816	-3.38508	0.000711587	0.131763
ENSG00000268362.5	CTD-2017D11.1	19	204.693	0.480131	3.3843	0.000713602	0.131763
ENSG00000163635.17	ATXN7	3	2516.2	0.245668	3.37933	0.000726619	0.133222
ENSG00000171861.10	MRM3	17	637.685	-0.188583	-3.37336	0.000742558	0.135192
ENSG00000198945.7	L3MBTL3	6	1584.26	0.377695	3.3664	0.000761568	0.135804
ENSG00000128596.16	CCDC136	7	201.191	0.409549	3.3691	0.000754139	0.135804
ENSG00000101198.14	NKAIN4	20	7.93119	1.17836	3.36712	0.000759579	0.135804
ENSG00000155158.20	TTC39B	9	1561.98	0.345279	3.36441	0.000767071	0.135855
ENSG00000203499.11	FAM83H-AS1	8	21.8701	-0.549464	-3.36034	0.000778471	0.136024
ENSG00000173575.20	CHD2	15	12090.3	0.181181	3.36182	0.000774306	0.136024
ENSG00000169509.5	CRCT1	1	7.53365	-1.31962	-3.35165	0.000803319	0.13791
ENSG00000182606.14	TRAK1	3	5241.09	0.149127	3.35311	0.000799087	0.13791
ENSG00000270433.1	RP11-124D2.7	14	29.6233	0.52225	3.35101	0.000805161	0.13791
ENSG00000125780.11	TGM3	20	59.8351	-0.907265	-3.34613	0.000819486	0.139447
ENSG00000278831.1	RP11-12J10.4	10	59.2991	0.574939	3.34312	0.000828408	0.140001
ENSG00000267122.1	AC004490.1	19	7.94902	0.780035	3.34142	0.000833499	0.140001
ENSG00000231625.4	CTD-2104P17.1	17	8.45121	0.750083	3.33867	0.000841801	0.140489
ENSG00000066294.14	CD84	1	4090.59	0.353386	3.33294	0.000859329	0.141599
ENSG00000224046.1	AC005076.5	7	34.7557	-0.319644	-3.3347	0.000853927	0.141599
ENSG00000115556.13	PLCD4	2	185.972	0.201152	3.32901	0.000871538	0.141635
ENSG00000119977.20	TCTN3	10	2009.44	-0.155152	-3.32763	0.000875869	0.141635
ENSG00000104884.14	ERCC2	19	1442.52	-0.194006	-3.33014	0.000868012	0.141635
ENSG00000143314.12	MRPL24	1	1603.82	-0.245084	-3.32568	0.000882033	0.141751
ENSG00000183476.12	SH2D7	15	5.88933	0.90545	3.32144	0.000895543	0.14304
ENSG00000277954.1	RP11-679B19.1	16	35.9379	0.503563	3.31542	0.000915064	0.145266
ENSG00000125386.15	FAM193A	4	2755.13	0.103841	3.30722	0.000942275	0.146253
ENSG00000118058.20	KMT2A	11	6378.66	0.206273	3.31008	0.000932709	0.146253
ENSG00000123106.10	CCDC91	12	1034.74	0.193205	3.30678	0.00094375	0.146253
ENSG00000002745.12	WNT16	7	104.899	0.554811	3.30372	0.000954103	0.14629
ENSG00000134508.12	CABLES1	18	630.069	-0.511754	-3.30339	0.000955229	0.14629
ENSG00000065883.14	CDK13	7	4564.62	0.156194	3.30028	0.000965873	0.147056
ENSG00000029725.16	RABEP1	17	4433.53	0.131254	3.29197	0.000994889	0.150593
ENSG00000279825.1	CTC-457L16.1	17	63.8103	0.775389	3.2902	0.00100116	0.150666
ENSG00000116198.12	CEP104	1	1779.71	0.184412	3.26213	0.00110578	0.151724
ENSG00000007933.12	FMO3	1	28.7715	0.81898	3.25773	0.00112307	0.151724
ENSG00000152061.23	RABGAP1L	1	3099.28	0.185874	3.27054	0.00107342	0.151724
ENSG00000081479.12	LRP2	2	7.42495	1.21512	3.27764	0.0010468	0.151724
ENSG00000172888.11	ZNF621	3	2121.16	0.220261	3.25984	0.00111475	0.151724
ENSG00000007402.11	CACNA2D2	3	316.661	0.346215	3.26424	0.00109756	0.151724
ENSG00000244681.1	MTHFD2P1	3	150.373	0.50106	3.28279	0.00102785	0.151724
ENSG00000152969.17	JAKMIP1	4	292.031	0.517939	3.25788	0.00112247	0.151724
ENSG00000244694.7	PTCHD4	6	5.85294	1.07282	3.26813	0.00108261	0.151724
ENSG00000164440.14	TXLNB	6	390.829	0.336545	3.26308	0.00110207	0.151724
ENSG00000107954.10	NEURL1	10	237.95	-0.456823	-3.26893	0.00107955	0.151724
ENSG00000060237.16	WNK1	12	8704.84	0.200502	3.26977	0.00107635	0.151724
ENSG00000181827.14	RFX7	15	1710.23	0.265202	3.26598	0.00109086	0.151724
ENSG00000255346.9	NOX5	15	1135.83	0.632425	3.26708	0.00108661	0.151724
ENSG00000162078.11	ZG16B	16	121.955	-0.672473	-3.274	0.00106036	0.151724
ENSG00000228157.4	AC007952.5	17	48.7109	1.53246	3.26535	0.00109327	0.151724
ENSG00000089356.18	FXYD3	19	16.4415	-0.760038	-3.25731	0.00112475	0.151724
ENSG00000090932.10	DLL3	19	12.7563	-0.664565	-3.27557	0.0010545	0.151724
ENSG00000105409.16	ATP1A3	19	193.837	0.367893	3.2785	0.00104362	0.151724
ENSG00000273203.1	AC006946.16	22	103.898	0.532825	3.27999	0.00103812	0.151724
ENSG00000006432.15	MAP3K9	14	619.962	0.370311	3.25428	0.0011368	0.15256
ENSG00000100523.14	DDHD1	14	2564.79	0.2625	3.25234	0.00114457	0.152815
ENSG00000116731.22	PRDM2	1	4203.65	0.190478	3.2484	0.00116056	0.153048
ENSG00000186056.9	MATN1-AS1	1	321.097	0.373424	3.24613	0.00116983	0.153048
ENSG00000067715.13	SYT1	12	192.061	0.502487	3.25038	0.00115251	0.153048
ENSG00000154655.15	L3MBTL4	18	422.071	0.28116	3.24724	0.0011653	0.153048
ENSG00000110917.7	MLEC	12	7428.55	-0.234919	-3.24467	0.00117588	0.15307
ENSG00000181215.14	C4orf50	4	67.8745	0.720997	3.22854	0.00124425	0.153527
ENSG00000249988.1	RP11-669M16.1	4	10.7982	0.752039	3.23102	0.0012335	0.153527
ENSG00000185689.15	C6orf201	6	92.6924	0.381919	3.23779	0.00120459	0.153527
ENSG00000238228.1	OR7E7P	7	41.7855	0.404529	3.23466	0.00121787	0.153527
ENSG00000109920.12	FNBP4	11	11082.6	0.225757	3.23887	0.00120006	0.153527
ENSG00000048649.13	RSF1	11	2405.64	0.165101	3.23311	0.0012245	0.153527
ENSG00000233695.2	GAS6-AS1	13	3341.41	0.506783	3.22924	0.0012412	0.153527
ENSG00000070915.9	SLC12A3	16	118.87	0.591413	3.23903	0.00119937	0.153527
ENSG00000213096.10	ZNF254	19	866.619	0.217371	3.22954	0.00123989	0.153527
ENSG00000125968.8	ID1	20	3254.16	-0.536285	-3.23471	0.00121768	0.153527
ENSG00000101350.7	KIF3B	20	2342.5	0.137162	3.23832	0.00120237	0.153527
ENSG00000284543.1	LINC01226	1	19.571	-0.523607	-3.22502	0.00125963	0.15353
ENSG00000283345.1	CTD-3092A11.3	15	11.2003	0.852388	3.22483	0.00126049	0.15353
ENSG00000270379.5	HEATR9	17	78.2186	0.600582	3.22449	0.00126197	0.15353
ENSG00000204104.11	TRAF3IP1	2	663.19	0.169759	3.2208	0.00127833	0.154796
ENSG00000144791.9	LIMD1	3	3521.57	0.22472	3.21707	0.00129505	0.15503
ENSG00000206177.6	HBM	16	273.05	-1.40284	-3.21859	0.00128824	0.15503
ENSG00000188086.13	PRSS45	3	17.377	0.738092	3.21413	0.00130841	0.155546
ENSG00000276975.2	HYDIN2	1	31.7457	0.593823	3.2112	0.00132182	0.156127
ENSG00000135318.11	NT5E	6	1246.13	0.35203	3.21043	0.00132535	0.156127
ENSG00000213514.2	RP11-428P16.2	10	4.66257	0.950459	3.20791	0.00133701	0.156127
ENSG00000253367.1	IGHVIII-25-1	14	6.31885	1.33931	3.20529	0.00134929	0.156127
ENSG00000259842.2	IGHV3OR16-16	16	7.37986	-1.33044	-3.20552	0.00134817	0.156127
ENSG00000149212.11	SESN3	11	4235.2	0.318497	3.20292	0.0013604	0.156717
ENSG00000235366.2	LINC01055	13	5.72771	-1.34795	-3.19981	0.0013752	0.157724
ENSG00000133226.16	SRRM1	1	8788.94	0.153821	3.19483	0.00139913	0.159323
ENSG00000159712.10	ANKRD18CP	9	5.76203	0.74826	3.19437	0.00140138	0.159323
ENSG00000132591.11	ERAL1	17	2146.19	-0.148239	-3.18934	0.00142596	0.161413
ENSG00000181555.20	SETD2	3	5456.3	0.135587	3.18037	0.00147087	0.161551
ENSG00000181322.13	NME9	3	49.8684	0.429233	3.18779	0.00143363	0.161551
ENSG00000196911.10	KPNA5	6	1193.9	0.246941	3.18388	0.00145314	0.161551
ENSG00000229474.6	PATL2	15	1255.82	0.314754	3.17733	0.00148639	0.161551
ENSG00000166831.8	RBPMS2	15	364.782	0.365425	3.17728	0.00148666	0.161551
ENSG00000174109.4	C16orf91	16	455.643	-0.203578	-3.18562	0.00144446	0.161551
ENSG00000154874.15	CCDC144B	17	103.65	0.763634	3.17677	0.00148924	0.161551
ENSG00000279207.1	RP11-159D12.8	17	772.971	0.27197	3.18163	0.00146451	0.161551
ENSG00000243509.4	TNFRSF6B	20	2456.82	-0.644299	-3.17877	0.00147902	0.161551
ENSG00000279933.1	RP4-671O14.5	22	3076.4	0.275222	3.17913	0.00147718	0.161551
ENSG00000259314.1	CTD-3065B20.3	15	7.63204	0.630196	3.17423	0.00150235	0.162297
ENSG00000272498.1	RP11-415F23.3	3	23.607	0.555436	3.16918	0.00152872	0.162816
ENSG00000254838.5	GVINP1	11	2740.03	0.428364	3.17025	0.00152306	0.162816
ENSG00000171634.16	BPTF	17	4672.49	0.196796	3.17028	0.00152294	0.162816
ENSG00000100351.16	GRAP2	22	1345.45	0.355945	3.16734	0.00153842	0.162816
ENSG00000142910.15	TINAGL1	1	18609.8	-0.30108	-3.15285	0.00161687	0.164421
ENSG00000241294.1	IGKV2-24	2	4013.42	-1.14689	-3.16072	0.00157378	0.164421
ENSG00000163629.12	PTPN13	4	882.102	0.489216	3.1542	0.00160939	0.164421
ENSG00000164190.17	NIPBL	5	5057.16	0.166316	3.15006	0.00163235	0.164421
ENSG00000170734.11	POLH	6	719.685	0.248295	3.15965	0.00157958	0.164421
ENSG00000172172.7	MRPL13	8	845.277	-0.23496	-3.15584	0.00160035	0.164421
ENSG00000228069.1	MTCO3P29	9	5.2728	0.787742	3.15735	0.00159209	0.164421
ENSG00000173258.12	ZNF483	9	57.8228	0.505338	3.15342	0.00161367	0.164421
ENSG00000233198.3	RNF224	9	27.1529	0.553024	3.15461	0.00160712	0.164421
ENSG00000135414.9	GDF11	12	1543.75	0.288582	3.15727	0.00159256	0.164421
ENSG00000166428.12	PLD4	14	901.229	0.638058	3.15568	0.00160125	0.164421
ENSG00000204978.2	ERICH4	19	14.0061	0.810285	3.1505	0.00162992	0.164421
ENSG00000196693.14	ZNF33B	10	1854.77	0.203824	3.14635	0.00165322	0.165545
ENSG00000186235.10	AC016757.3	2	185.055	-0.511281	-3.13889	0.00169589	0.168205
ENSG00000164675.10	IQUB	7	7.82441	0.606918	3.13832	0.00169918	0.168205
ENSG00000063241.7	ISOC2	19	2471.49	-0.287161	-3.13888	0.00169595	0.168205
ENSG00000128482.15	RNF112	17	430.804	0.457786	3.12791	0.00176054	0.172965
ENSG00000160180.15	TFF3	21	1555.28	-0.578181	-3.12868	0.00175594	0.172965
ENSG00000127074.14	RGS13	1	34.5577	0.928062	3.12545	0.00177534	0.173112
ENSG00000244921.2	MTCYBP18	5	13.8432	-0.719925	-3.12604	0.00177176	0.173112
ENSG00000230658.1	KLHL7-AS1	7	25.2436	0.706552	3.12163	0.0017985	0.173422
ENSG00000270344.2	POC1B-AS1	12	457.917	0.273677	3.12258	0.00179274	0.173422
ENSG00000124177.14	CHD6	20	3021.03	0.218355	3.12185	0.0017972	0.173422
ENSG00000267800.1	RP11-49K24.5	18	3.94118	0.652939	3.12027	0.00180685	0.173584
ENSG00000228242.6	AC093495.4	3	303.059	0.277009	3.11871	0.00181643	0.173863
ENSG00000205336.11	ADGRG1	16	1632.5	0.502482	3.11635	0.00183106	0.174621
ENSG00000215910.7	C1orf167	1	9.05853	-0.844473	-3.10581	0.0018976	0.175988
ENSG00000142748.12	FCN3	1	470.798	-0.583432	-3.10576	0.00189793	0.175988
ENSG00000188001.9	TPRG1	3	141.56	0.347983	3.10636	0.00189409	0.175988
ENSG00000260303.1	RP11-203B7.2	4	84.532	0.848548	3.10851	0.00188033	0.175988
ENSG00000213920.8	MDP1	14	505.748	-0.171028	-3.10712	0.00188919	0.175988
ENSG00000223509.8	RP11-632K20.7	15	402.943	0.317222	3.10883	0.00187827	0.175988
ENSG00000137767.13	SQRDL	15	3730.07	-0.246152	-3.10447	0.00190623	0.175988
ENSG00000105251.10	SHD	19	21.5983	-0.883008	-3.10869	0.00187918	0.175988
ENSG00000141867.17	BRD4	19	8664.92	0.112294	3.10463	0.0019052	0.175988
ENSG00000088179.8	PTPN4	2	1337.38	0.229996	3.10077	0.0019302	0.177186
ENSG00000180357.9	ZNF609	15	3309.06	0.184324	3.09933	0.00193962	0.177186
ENSG00000270062.1	RP11-248J18.3	14	46.7311	0.313293	3.09752	0.00195145	0.177643
ENSG00000163029.15	SMC6	2	3059	0.247965	3.09486	0.00196904	0.1782
ENSG00000183354.11	KIAA2026	9	2089.13	0.203035	3.09453	0.00197125	0.1782
ENSG00000002726.20	AOC1	7	30.1395	-0.995643	-3.0932	0.00198012	0.178382
ENSG00000139410.14	SDSL	12	311.814	-0.440645	-3.08161	0.00205885	0.1842
ENSG00000260973.1	RP11-105C19.2	16	8.73503	-2.20396	-3.08233	0.00205388	0.1842
ENSG00000124203.6	ZNF831	20	1301.62	0.392041	3.06964	0.0021432	0.19109
ENSG00000271680.1	RP11-564A8.8	1	162.432	0.571368	3.0647	0.00217887	0.193551
ENSG00000186197.13	EDARADD	1	43.0904	0.351593	3.06174	0.00220054	0.193551
ENSG00000204618.8	RNF39	6	27.8796	0.436045	3.0623	0.0021964	0.193551
ENSG00000276842.1	RP11-713N11.6	12	179.919	0.476927	3.06209	0.00219799	0.193551
ENSG00000116127.17	ALMS1	2	939.909	0.253079	3.05758	0.00223134	0.194291
ENSG00000205482.9	SPDYE18	7	38.0876	0.326717	3.05926	0.00221887	0.194291
ENSG00000157890.17	MEGF11	15	66.8295	0.571568	3.05802	0.00222807	0.194291
ENSG00000165494.11	PCF11	11	7078.22	0.14675	3.05538	0.00224778	0.19507
ENSG00000188818.12	ZDHHC11	5	620.575	0.586958	3.0543	0.00225587	0.195121
ENSG00000234211.2	RP11-25K21.1	1	39.556	0.592602	3.05224	0.00227137	0.195812
ENSG00000242715.7	CCDC169	13	6.65759	-0.773912	-3.04829	0.00230147	0.197752
ENSG00000164330.16	EBF1	5	1052.64	0.290623	3.0462	0.00231751	0.197824
ENSG00000231074.8	HCG18	6	1707.76	0.206621	3.04713	0.00231041	0.197824
ENSG00000237641.1	RP11-690I21.1	2	49.2323	0.435906	3.04493	0.00232732	0.198012
ENSG00000159674.11	SPON2	4	2951.91	0.376631	3.04379	0.00233616	0.198097
ENSG00000119242.8	CCDC92	12	2574.41	0.152203	3.04284	0.00234353	0.198097
ENSG00000099977.13	DDT	22	566.512	-0.265817	-3.03897	0.00237391	0.200015
ENSG00000235545.1	RP11-230B22.1	1	6.32922	0.672942	3.03432	0.0024108	0.200042
ENSG00000247679.2	RP11-1277A3.1	5	193.401	0.250081	3.03788	0.00238251	0.200042
ENSG00000253746.1	RP11-527N22.2	8	13.3278	0.860823	3.03409	0.00241264	0.200042
ENSG00000167094.15	TTC16	9	221.592	0.528896	3.03645	0.00239382	0.200042
ENSG00000278615.4	C11orf98	11	107.895	-0.274055	-3.03532	0.00240283	0.200042
ENSG00000047365.11	ARAP2	4	2664.75	0.288812	3.03159	0.00243267	0.201062
ENSG00000174373.16	RALGAPA1	14	1460.09	0.226085	3.02968	0.00244814	0.201701
ENSG00000228078.1	HLA-U	6	216.197	-1.01067	-3.0266	0.00247321	0.203045
ENSG00000259088.1	CTD-2017C7.2	14	10.9211	0.477966	3.02572	0.00248043	0.203045
ENSG00000273300.1	AC000068.9	22	109.127	0.324435	3.02481	0.00248786	0.203045
ENSG00000227678.7	RP11-73O6.3	6	27.3944	0.420779	3.02344	0.0024992	0.203334
ENSG00000169507.9	SLC38A11	2	1358.13	0.636079	3.02038	0.00252454	0.204756
ENSG00000115109.13	EPB41L5	2	689.353	0.214203	3.01405	0.00257784	0.206115
ENSG00000219222.1	RPL12P47	6	4.48757	0.751487	3.01369	0.00258089	0.206115
ENSG00000235979.8	AC004448.5	17	9.5359	0.670539	3.01508	0.00256908	0.206115
ENSG00000273218.1	LLNLR-246C6.1	19	57.6417	0.367037	3.01422	0.00257638	0.206115
ENSG00000142530.10	FAM71E1	19	16.2138	-0.520816	-3.01375	0.00258038	0.206115
ENSG00000270689.1	BUD13P1	11	115.656	0.460078	3.00683	0.00263991	0.209653
ENSG00000100294.12	MCAT	22	479.519	-0.201829	-3.00667	0.0026413	0.209653
ENSG00000223820.5	CFL1P1	10	25.4115	0.382799	3.00463	0.00265901	0.210417
ENSG00000081148.11	IMPG2	3	84.6155	0.315847	3.00086	0.00269214	0.212393
ENSG00000100450.12	GZMH	14	666.718	0.631782	2.99634	0.00273245	0.213026
ENSG00000205922.4	ONECUT3	19	7.56988	-0.722846	-2.99629	0.00273289	0.213026
ENSG00000130254.11	SAFB2	19	6958.9	0.164611	2.99725	0.0027243	0.213026
ENSG00000167619.11	TMEM145	19	49.3437	-0.425412	-2.9989	0.00270954	0.213026
ENSG00000123838.10	C4BPA	1	62.1566	-0.862858	-2.97177	0.00296086	0.214017
ENSG00000218819.4	TDRD15	2	7.32829	0.982329	2.97513	0.00292861	0.214017
ENSG00000283031.1	RP11-557N21.1	2	31.5831	0.425772	2.97881	0.00289371	0.214017
ENSG00000171132.13	PRKCE	2	725.399	0.251489	2.96749	0.00300244	0.214017
ENSG00000154767.14	XPC	3	2033.04	0.175497	2.97731	0.00290792	0.214017
ENSG00000236833.1	AC024560.2	3	7.9356	0.881359	2.99016	0.00278836	0.214017
ENSG00000249476.1	CTD-2587M2.1	5	325.491	0.356824	2.97709	0.00290995	0.214017
ENSG00000248445.5	SEMA6A-AS1	5	160.211	0.2735	2.97576	0.00292263	0.214017
ENSG00000250159.6	RP11-381K20.2	5	39.2355	0.362464	2.96704	0.00300677	0.214017
ENSG00000031003.10	FAM13B	5	2361.97	0.162639	2.97207	0.00295801	0.214017
ENSG00000184863.10	RBM33	7	8639.57	0.165103	2.97913	0.0028907	0.214017
ENSG00000164985.14	PSIP1	9	4628.1	0.139749	2.9656	0.00302089	0.214017
ENSG00000148337.20	CIZ1	9	5640.08	0.115003	2.98669	0.00282014	0.214017
ENSG00000260220.6	CCDC187	9	20.4467	0.667365	2.97202	0.00295843	0.214017
ENSG00000280355.1	RP11-119F19.5	10	52.2453	0.499793	2.9821	0.00286276	0.214017
ENSG00000260401.1	RP11-800A3.4	11	540.382	-0.416798	-2.9902	0.00278796	0.214017
ENSG00000166535.19	A2ML1	12	32.4389	-0.78864	-2.9832	0.00285247	0.214017
ENSG00000255776.1	VDAC2P2	12	7.78626	0.680595	2.98476	0.00283804	0.214017
ENSG00000270445.1	RP11-972P1.8	12	6.06829	0.602419	2.96434	0.00303331	0.214017
ENSG00000239827.8	SUGT1P3	13	12.5037	0.506727	2.9651	0.00302587	0.214017
ENSG00000247287.2	RP11-902B17.1	14	91.6325	0.368932	2.97496	0.00293027	0.214017
ENSG00000176473.13	WDR25	14	458.741	-0.204436	-2.98437	0.00284164	0.214017
ENSG00000138592.13	USP8	15	2839.71	0.148183	2.97136	0.00296485	0.214017
ENSG00000005339.14	CREBBP	16	8145.81	0.133121	2.96745	0.00300278	0.214017
ENSG00000259962.1	RP11-44F14.4	16	4.37492	-1.09274	-2.97027	0.00297538	0.214017
ENSG00000275040.1	RP11-70D24.4	16	4.64913	0.901105	2.9683	0.00299448	0.214017
ENSG00000240898.1	RP11-48B14.1	17	46.9998	0.397365	2.9919	0.00277247	0.214017
ENSG00000141314.12	RHBDL3	17	28.4473	0.546475	2.96503	0.0030265	0.214017
ENSG00000267349.1	RP11-686D22.9	17	5.82516	0.807179	2.97509	0.00292899	0.214017
ENSG00000197372.9	ZNF675	19	459.79	0.201817	2.98766	0.00281123	0.214017
ENSG00000268947.1	AD000684.2	19	106.839	0.281911	2.97929	0.00288916	0.214017
ENSG00000167645.16	YIF1B	19	2429.23	-0.235947	-2.979	0.00289187	0.214017
ENSG00000124243.17	BCAS4	20	1277.87	0.341892	2.99146	0.00277645	0.214017
ENSG00000211642.3	IGLV10-54	22	1504.99	-1.23004	-2.98879	0.00280089	0.214017
ENSG00000075275.16	CELSR1	22	1420.37	0.395485	2.97633	0.00291724	0.214017
ENSG00000140538.16	NTRK3	15	609.859	0.502752	2.96351	0.00304156	0.214019
ENSG00000237522.1	NONOP2	2	150.725	0.355597	2.96015	0.00307488	0.215201
ENSG00000107679.14	PLEKHA1	10	1738.03	0.198493	2.96054	0.00307102	0.215201
ENSG00000015475.18	BID	22	2361.03	-0.225329	-2.95922	0.00308418	0.215272
ENSG00000231329.7	RP1-225E12.2	6	16.0382	0.552023	2.95658	0.00311069	0.215747
ENSG00000240970.1	RPL23AP64	11	44.6551	0.544895	2.95525	0.00312413	0.215747
ENSG00000270318.1	IGHV3OR16-11	16	8.18512	-1.02626	-2.95555	0.00312108	0.215747
ENSG00000180626.9	ZNF594	17	869.272	0.262186	2.95704	0.00310607	0.215747
ENSG00000272334.1	RP11-129K12.1	3	31.772	0.387718	2.95326	0.00314434	0.215997
ENSG00000179532.12	DNHD1	11	4196.52	0.281903	2.95368	0.00314008	0.215997
ENSG00000187672.12	ERC2	3	12.4643	-0.630031	-2.95159	0.0031614	0.216598
ENSG00000183091.19	NEB	2	377.292	0.552163	2.94949	0.00318294	0.217501
ENSG00000162396.5	PARS2	1	182.501	-0.233273	-2.94504	0.00322911	0.219134
ENSG00000197272.2	IL27	16	80.8244	-0.560872	-2.94501	0.00322941	0.219134
ENSG00000167863.11	ATP5H	17	2888.01	-0.187526	-2.94476	0.00323209	0.219134
ENSG00000107020.9	PLGRKT	9	569.66	-0.214591	-2.94325	0.00324782	0.219629
ENSG00000137996.12	RTCA	1	2124.68	-0.117043	-2.93852	0.00329783	0.22166
ENSG00000118785.13	SPP1	4	337.593	1.11899	2.938	0.0033034	0.22166
ENSG00000151025.9	GPR158	10	25.8224	0.586999	2.93673	0.00331688	0.221992
ENSG00000152056.16	AP1S3	2	175.603	0.38457	2.93585	0.00332639	0.222058
ENSG00000115464.14	USP34	2	3853.3	0.310154	2.934	0.00334624	0.222199
ENSG00000162989.4	KCNJ3	2	83.3173	0.727345	2.92939	0.00339632	0.222199
ENSG00000189362.11	NEMP2	2	611.549	0.151027	2.9284	0.00340707	0.222199
ENSG00000172771.11	EFCAB12	3	100.218	0.415321	2.93151	0.00337317	0.222199
ENSG00000127914.16	AKAP9	7	4632.97	0.202136	2.9302	0.00338739	0.222199
ENSG00000136933.16	RABEPK	9	858.985	-0.170374	-2.93277	0.00335957	0.222199
ENSG00000197992.6	CLEC9A	12	75.5891	-0.756472	-2.92779	0.00341385	0.222199
ENSG00000100796.17	PPP4R3A	14	6149.68	0.12444	2.92907	0.00339976	0.222199
ENSG00000280198.1	RP11-384M20.1	17	53.4537	0.320445	2.93098	0.00337891	0.222199
ENSG00000180011.6	ZADH2	18	2792.42	0.211408	2.93078	0.00338113	0.222199
ENSG00000232628.5	RP11-365O16.3	1	30.4113	1.19403	2.92625	0.00343076	0.22264
ENSG00000154025.15	SLC5A10	17	271.648	0.407649	2.92562	0.00343772	0.22264
ENSG00000160752.14	FDPS	1	1920.02	-0.172858	-2.92024	0.00349765	0.223738
ENSG00000175920.16	DOK7	4	220.329	0.539679	2.92094	0.00348973	0.223738
ENSG00000255240.5	RP11-142C4.6	11	44.5155	0.377836	2.92249	0.00347247	0.223738
ENSG00000074657.13	ZNF532	18	3083.82	0.195344	2.92033	0.00349664	0.223738
ENSG00000163947.11	ARHGEF3	3	2063.31	0.207653	2.91919	0.00350943	0.223941
ENSG00000186566.12	GPATCH8	17	2284.73	0.310932	2.91833	0.00351911	0.22401
ENSG00000244682.7	FCGR2C	1	1076.76	0.46071	2.91719	0.00353202	0.224283
ENSG00000182718.16	ANXA2	15	17226.3	-0.263016	-2.91505	0.00355632	0.22473
ENSG00000184009.9	ACTG1	17	107324	-0.248999	-2.91508	0.00355603	0.22473
ENSG00000232732.9	AC073043.1	2	14.0574	0.561666	2.90852	0.00363138	0.22618
ENSG00000214960.9	ISPD	7	47.7841	0.337696	2.91007	0.00361352	0.22618
ENSG00000233178.7	RP11-88I18.2	9	24.9564	0.445877	2.91078	0.00360531	0.22618
ENSG00000196876.15	SCN8A	12	287.917	0.267788	2.90913	0.00362438	0.22618
ENSG00000260810.1	CTD-2547L24.4	14	21.6571	0.612994	2.90911	0.00362464	0.22618
ENSG00000042753.11	AP2S1	19	4154.73	-0.26294	-2.91121	0.00360029	0.22618
ENSG00000222014.5	RAB6C	2	38.3645	0.50439	2.90595	0.00366145	0.227508
ENSG00000117448.13	AKR1A1	1	5679.54	-0.232519	-2.90366	0.00368826	0.228085
ENSG00000166004.14	CEP295	11	728.664	0.334742	2.90385	0.00368602	0.228085
ENSG00000270871.1	AC015849.19	17	61.9882	0.441345	2.90057	0.00372485	0.229802
ENSG00000118997.13	DNAH7	2	18.0548	0.429035	2.89935	0.00373941	0.230155
ENSG00000225131.2	PSME2P2	13	160.911	-0.341275	-2.8985	0.0037495	0.230232
ENSG00000147548.16	NSD3	8	5242.97	0.142207	2.89533	0.0037876	0.232024
ENSG00000135837.15	CEP350	1	3169.48	0.186366	2.89273	0.00381908	0.233403
ENSG00000211710.3	TRBV4-1	7	33.6472	0.76807	2.89125	0.00383709	0.233408
ENSG00000111639.7	MRPL51	12	2502.5	-0.221006	-2.89139	0.00383544	0.233408
ENSG00000126522.16	ASL	7	2711.31	-0.1843	-2.89015	0.00385055	0.233581
ENSG00000100150.16	DEPDC5	22	1835.67	0.162519	2.88955	0.00385788	0.233581
ENSG00000261505.1	LA16c-358B7.3	16	989.602	0.267294	2.88859	0.00386972	0.233754
ENSG00000054392.12	HHAT	1	314.955	0.222826	2.88785	0.00387881	0.233761
ENSG00000072694.20	FCGR2B	1	1564.64	0.326168	2.88276	0.00394206	0.235513
ENSG00000168079.16	SCARA5	8	266.66	0.802081	2.88081	0.00396655	0.235513
ENSG00000253704.1	RP11-267M23.4	8	28.1653	0.3713	2.88338	0.00393436	0.235513
ENSG00000188385.11	JAKMIP3	10	75.7237	0.432002	2.88044	0.0039712	0.235513
ENSG00000181619.11	GPR135	14	128.042	0.318659	2.88154	0.00395731	0.235513
ENSG00000161405.16	IKZF3	17	9564.3	0.282535	2.8806	0.00396921	0.235513
ENSG00000105205.6	CLC	19	221.245	-0.979495	-2.88426	0.0039233	0.235513
ENSG00000070770.8	CSNK2A2	16	3763.9	0.0911641	2.8786	0.0039944	0.23635
ENSG00000118407.14	FILIP1	6	59.7591	0.463401	2.87749	0.00400853	0.236649
ENSG00000163946.13	FAM208A	3	3932.89	0.126213	2.87528	0.00403663	0.236697
ENSG00000187556.7	NANOS3	19	6.15857	-0.640927	-2.87657	0.00402018	0.236697
ENSG00000205559.3	CHKB-AS1	22	25.4325	-0.39214	-2.87592	0.00402853	0.236697
ENSG00000143575.14	HAX1	1	3305.94	-0.15864	-2.87202	0.00407858	0.237022
ENSG00000148948.7	LRRC4C	11	44.2115	0.502709	2.87316	0.00406386	0.237022
ENSG00000092929.11	UNC13D	17	12451.5	-0.232802	-2.87371	0.00405675	0.237022
ENSG00000185608.8	MRPL40	22	1177.33	-0.198258	-2.87242	0.00407344	0.237022
ENSG00000258727.1	RP11-66N24.3	14	1456.48	0.208667	2.8705	0.00409824	0.237106
ENSG00000004142.11	POLDIP2	17	4207.3	-0.134901	-2.87053	0.00409781	0.237106
ENSG00000272750.1	RP11-378J18.8	1	144.265	0.270082	2.86731	0.00413981	0.237483
ENSG00000254157.1	IGKV2-18	2	15.2692	-0.83384	-2.86559	0.00416235	0.237483
ENSG00000114841.17	DNAH1	3	4373.67	0.261275	2.86569	0.00416096	0.237483
ENSG00000163687.13	DNASE1L3	3	8609.79	-0.516691	-2.86642	0.00415147	0.237483
ENSG00000241155.1	ARHGAP31-AS1	3	9.67703	0.550657	2.86511	0.00416861	0.237483
ENSG00000182463.15	TSHZ2	20	885.809	0.426566	2.868	0.00413076	0.237483
ENSG00000218018.2	RP4-800J21.3	20	45.2118	0.405032	2.86778	0.00413362	0.237483
ENSG00000205810.8	KLRC3	12	154.794	0.539935	2.86385	0.00418522	0.237909
ENSG00000075151.20	EIF4G3	1	4954.16	0.160598	2.85648	0.00428373	0.240013
ENSG00000065413.18	ANKRD44	2	2810.73	0.257387	2.85426	0.0043137	0.240013
ENSG00000113119.12	TMCO6	5	1334.8	-0.148991	-2.85602	0.00428993	0.240013
ENSG00000124688.13	MAD2L1BP	6	962.318	-0.202519	-2.8547	0.0043077	0.240013
ENSG00000120440.13	TTLL2	6	37.5657	0.423292	2.85302	0.00433062	0.240013
ENSG00000075826.16	SEC31B	10	4406.66	0.218951	2.85285	0.00433287	0.240013
ENSG00000196323.12	ZBTB44	11	3270.61	0.203596	2.85946	0.0042436	0.240013
ENSG00000184271.16	POU6F1	12	2131.66	0.256547	2.85931	0.00424565	0.240013
ENSG00000053254.15	FOXN3	14	2485.67	0.186735	2.85773	0.00426687	0.240013
ENSG00000160229.11	ZNF66	19	64.2252	0.339983	2.85372	0.00432099	0.240013
ENSG00000185897.6	FFAR3	19	24.9869	-1.00167	-2.85435	0.00431245	0.240013
ENSG00000188677.14	PARVB	22	2915.49	-0.17458	-2.85892	0.0042508	0.240013
ENSG00000146872.17	TLK2	17	1595.64	0.0913651	2.85215	0.00434253	0.240038
ENSG00000227070.1	RP11-191G24.1	1	7.37855	0.501761	2.84713	0.00441153	0.240784
ENSG00000196230.12	TUBB	6	17809.3	-0.322536	-2.84851	0.00439248	0.240784
ENSG00000174353.17	STAG3L3	7	186.792	0.257264	2.84791	0.00440078	0.240784
ENSG00000254036.1	IGHVIII-67-2	14	6.24097	-1.18233	-2.84806	0.00439864	0.240784
ENSG00000279162.1	CTD-3126B10.2	16	22.99	0.555887	2.84773	0.00440323	0.240784
ENSG00000162852.13	CNST	1	1794.83	0.163113	2.84552	0.00443395	0.240998
ENSG00000010319.6	SEMA3G	3	1588.45	0.289689	2.84601	0.00442703	0.240998
ENSG00000217165.1	ANKRD18EP	6	169.477	0.432995	2.84455	0.00444737	0.241224
ENSG00000239789.5	MRPS17	7	761.123	-0.164925	-2.84363	0.00446029	0.241421
ENSG00000076321.10	KLHL20	1	1084.74	0.172587	2.83261	0.00461699	0.241638
ENSG00000253435.1	IGKV2-4	2	8.3168	-0.962218	-2.8364	0.00456249	0.241638
ENSG00000082438.15	COBLL1	2	1993.87	0.320468	2.82835	0.00467884	0.241638
ENSG00000131375.9	CAPN7	3	1576.53	0.18025	2.83365	0.00460197	0.241638
ENSG00000272969.1	RP11-528I4.2	4	12.7406	-0.514682	-2.82722	0.00469536	0.241638
ENSG00000145451.12	GLRA3	4	10.5476	0.898449	2.84013	0.00450954	0.241638
ENSG00000198780.11	FAM169A	5	118.828	0.359476	2.82926	0.00466561	0.241638
ENSG00000168944.15	CEP120	5	1754.07	0.195081	2.83166	0.00463073	0.241638
ENSG00000249738.8	AC008697.1	5	12.0463	0.549798	2.83221	0.00462278	0.241638
ENSG00000164463.12	CREBRF	5	4126.24	0.21359	2.83395	0.00459761	0.241638
ENSG00000146083.11	RNF44	5	10051.2	0.164411	2.83758	0.00454564	0.241638
ENSG00000005483.20	KMT2E	7	5690.06	0.188058	2.84031	0.00450692	0.241638
ENSG00000056586.15	RC3H2	9	3617.78	0.131318	2.83137	0.00463488	0.241638
ENSG00000250959.2	GLUD1P3	10	86.0539	0.34278	2.83201	0.00462566	0.241638
ENSG00000137504.13	CREBZF	11	8698.17	0.218029	2.83959	0.00451722	0.241638
ENSG00000134548.9	SPX	12	31.4409	0.513128	2.8283	0.00467966	0.241638
ENSG00000157734.13	SNX22	15	1258.42	0.372568	2.837	0.00455389	0.241638
ENSG00000260927.1	RP11-459F6.3	16	22.4997	0.323845	2.8395	0.00451847	0.241638
ENSG00000171724.2	VAT1L	16	9.03146	0.812082	2.83737	0.00454866	0.241638
ENSG00000248714.6	RP11-1079K10.3	17	19.2518	0.440171	2.82716	0.00469633	0.241638
ENSG00000183691.4	NOG	17	18.8458	-0.771878	-2.82828	0.00467992	0.241638
ENSG00000267651.1	RP11-95O2.1	18	10.3484	0.634079	2.82875	0.00467295	0.241638
ENSG00000278709.1	NKILA	20	50.8133	-0.326399	-2.82771	0.00468816	0.241638
ENSG00000160185.14	UBASH3A	21	713.493	0.439785	2.83767	0.00454447	0.241638
ENSG00000282639.1	IGHV3-64D	14	932.164	-1.11288	-2.82608	0.00471213	0.241973
ENSG00000116863.10	ADPRHL2	1	1697.56	-0.16268	-2.81869	0.00482208	0.242403
ENSG00000181036.13	FCRL6	1	802.394	0.515627	2.82326	0.00475378	0.242403
ENSG00000169031.18	COL4A3	2	2622.85	0.463441	2.81281	0.00491099	0.242403
ENSG00000173200.12	PARP15	3	10633	0.369724	2.81486	0.00487983	0.242403
ENSG00000113088.5	GZMK	5	810.56	0.405139	2.81457	0.00488425	0.242403
ENSG00000164181.13	ELOVL7	5	92.183	0.361589	2.81748	0.00484019	0.242403
ENSG00000124787.13	RPP40	6	245.189	-0.230963	-2.81515	0.00487543	0.242403
ENSG00000164659.14	KIAA1324L	7	1051.46	0.342695	2.81208	0.00492221	0.242403
ENSG00000211721.2	TRBV6-5	7	45.4167	0.690368	2.81982	0.00480509	0.242403
ENSG00000179091.4	CYC1	8	4538.6	-0.189679	-2.81577	0.00486604	0.242403
ENSG00000197579.7	TOPORS	9	1316.67	0.211217	2.81589	0.00486431	0.242403
ENSG00000166326.6	TRIM44	11	6198.98	0.140116	2.82252	0.00476484	0.242403
ENSG00000048028.11	USP28	11	1922.36	0.177723	2.8169	0.004849	0.242403
ENSG00000160613.12	PCSK7	11	1711.4	0.241915	2.81366	0.00489806	0.242403
ENSG00000245648.1	RP11-277P12.20	12	103.374	0.509554	2.81412	0.00489109	0.242403
ENSG00000261592.1	RP11-178L8.3	16	5.37669	0.62615	2.82296	0.00475825	0.242403
ENSG00000205710.3	C17orf107	17	119.653	0.418763	2.81429	0.00488854	0.242403
ENSG00000260552.1	RP11-49I11.1	18	8.20635	0.760828	2.81127	0.00493466	0.242403
ENSG00000167232.13	ZNF91	19	1011.04	0.185945	2.81356	0.00489962	0.242403
ENSG00000257103.8	LSM14A	19	6002.95	0.0900051	2.81612	0.00486069	0.242403
ENSG00000101040.19	ZMYND8	20	4361.18	0.145767	2.81133	0.00493371	0.242403
ENSG00000101191.16	DIDO1	20	8556.89	0.117122	2.81474	0.00488162	0.242403
ENSG00000086102.18	NFX1	9	3492.41	0.118806	2.80984	0.00495661	0.243023
ENSG00000147724.11	FAM135B	8	5.21554	0.972494	2.80849	0.00497743	0.243586
ENSG00000154237.12	LRRK1	15	4538.78	0.222394	2.80778	0.00498843	0.243666
ENSG00000030419.16	IKZF2	2	734.93	0.372613	2.80698	0.00500087	0.243816
ENSG00000166783.21	KIAA0430	16	7268.92	0.130281	2.80473	0.00503591	0.244608
ENSG00000171817.16	ZNF540	19	688.819	0.322823	2.80487	0.00503368	0.244608
ENSG00000162402.13	USP24	1	6799.04	0.146382	2.80233	0.00507357	0.244612
ENSG00000282651.2	IGHV5-10-1	14	1428.07	-1.26471	-2.80328	0.00505865	0.244612
ENSG00000099341.11	PSMD8	19	4916.09	-0.190861	-2.80288	0.00506487	0.244612
ENSG00000124140.13	SLC12A5	20	55.0579	0.405186	2.80344	0.005056	0.244612
ENSG00000272145.1	NFYC-AS1	1	239.347	0.303543	2.77835	0.00546362	0.244726
ENSG00000153898.12	MCOLN2	1	1096.7	0.337251	2.77468	0.00552556	0.244726
ENSG00000116539.12	ASH1L	1	3781.13	0.187552	2.79606	0.00517296	0.244726
ENSG00000198399.14	ITSN2	2	7001.2	0.161725	2.78188	0.00540456	0.244726
ENSG00000227394.1	AC007386.3	2	12.4828	0.610514	2.77304	0.00555345	0.244726
ENSG00000135968.20	GCC2	2	2830.47	0.201877	2.77213	0.00556907	0.244726
ENSG00000198130.15	HIBCH	2	1150.5	-0.211611	-2.78052	0.00542721	0.244726
ENSG00000178149.16	DALRD3	3	1264.3	-0.145299	-2.79659	0.00516443	0.244726
ENSG00000050730.15	TNIP3	4	48.8478	0.597881	2.78297	0.00538637	0.244726
ENSG00000171497.4	PPID	4	1411.21	-0.147484	-2.77371	0.00554205	0.244726
ENSG00000206077.10	ZDHHC11B	5	1407.75	0.559363	2.77742	0.00547918	0.244726
ENSG00000248554.1	RP11-159F24.6	5	10.006	0.438213	2.77419	0.00553392	0.244726
ENSG00000069020.18	MAST4	5	1589.11	0.197026	2.79989	0.00511194	0.244726
ENSG00000043143.20	JADE2	5	5476.37	0.178017	2.77524	0.00551615	0.244726
ENSG00000113578.17	FGF1	5	354.049	0.666348	2.78907	0.00528602	0.244726
ENSG00000177556.11	ATOX1	5	2142.42	-0.209131	-2.76664	0.00566379	0.244726
ENSG00000164574.15	GALNT10	5	4259.91	0.126047	2.7688	0.00562632	0.244726
ENSG00000204764.13	RANBP17	5	96.883	-0.393308	-2.77735	0.00548049	0.244726
ENSG00000112212.11	TSPO2	6	49.8987	-1.12741	-2.76795	0.00564106	0.244726
ENSG00000132424.14	PNISR	6	20744.2	0.208605	2.7931	0.0052206	0.244726
ENSG00000175048.16	ZDHHC14	6	1177.03	0.232856	2.78243	0.00539527	0.244726
ENSG00000049541.10	RFC2	7	1080.86	-0.189057	-2.77435	0.00553114	0.244726
ENSG00000272941.1	RP11-134L10.1	7	209.583	0.222318	2.77538	0.00551368	0.244726
ENSG00000260231.1	JHDM1D-AS1	7	261.524	-0.239845	-2.78353	0.00537702	0.244726
ENSG00000042980.12	ADAM28	8	3809.48	0.377031	2.76775	0.0056445	0.244726
ENSG00000137547.8	MRPL15	8	1217.51	-0.229809	-2.78393	0.00537047	0.244726
ENSG00000275160.1	RP11-187C18.3	9	24.2092	0.370033	2.7889	0.00528874	0.244726
ENSG00000136828.18	RALGPS1	9	1011.07	0.175792	2.76695	0.00565832	0.244726
ENSG00000120555.13	SEPT7P9	10	10.0542	0.483425	2.79791	0.00514352	0.244726
ENSG00000233665.8	RP11-523O18.5	10	59.1197	0.380561	2.77439	0.00553059	0.244726
ENSG00000228778.2	RP11-129J12.1	10	39.7897	0.411105	2.76972	0.00561053	0.244726
ENSG00000214788.2	OOSP1	11	5.19103	-1.04121	-2.79023	0.00526707	0.244726
ENSG00000174547.13	MRPL11	11	1484.46	-0.177471	-2.79016	0.00526812	0.244726
ENSG00000255980.1	AP000439.1	11	12.5363	-0.882783	-2.78454	0.00536045	0.244726
ENSG00000251143.1	RP11-849H4.4	11	121.509	0.280964	2.77844	0.00546205	0.244726
ENSG00000254703.2	SENCR	11	357.222	-0.249553	-2.78017	0.00543297	0.244726
ENSG00000256720.1	BTG1P1	12	55.3399	0.512014	2.77336	0.00554801	0.244726
ENSG00000111481.9	COPZ1	12	5274.94	-0.156904	-2.7871	0.00531814	0.244726
ENSG00000092841.18	MYL6	12	31608.1	-0.222058	-2.78979	0.00527427	0.244726
ENSG00000198270.12	TMEM116	12	609.126	0.191405	2.77008	0.00560432	0.244726
ENSG00000233325.3	MIPEPP3	13	18.0211	0.372153	2.7911	0.00525296	0.244726
ENSG00000129562.10	DAD1	14	4325.23	-0.202945	-2.7845	0.00536102	0.244726
ENSG00000214900.9	LINC01588	14	602.287	0.292688	2.78481	0.00535592	0.244726
ENSG00000258689.1	LINC01269	14	5.70741	0.713866	2.80104	0.00509389	0.244726
ENSG00000100591.7	AHSA1	14	3677.24	-0.278808	-2.79659	0.00516451	0.244726
ENSG00000174197.16	MGA	15	2941.77	0.13817	2.78987	0.00527292	0.244726
ENSG00000259539.1	CTD-2651B20.1	15	17.2732	0.382676	2.78409	0.00536778	0.244726
ENSG00000129003.15	VPS13C	15	7747.13	0.215181	2.76647	0.00566675	0.244726
ENSG00000262700.1	RP11-266L9.3	16	16.6882	0.521969	2.7789	0.0054544	0.244726
ENSG00000279030.1	RP11-212I21.3	16	3.91935	1.29482	2.76639	0.00566813	0.244726
ENSG00000135686.12	KLHL36	16	1142.38	0.186346	2.79255	0.00522946	0.244726
ENSG00000186532.11	SMYD4	17	1278.28	0.142918	2.79529	0.00518532	0.244726
ENSG00000129197.14	RPAIN	17	1552.4	0.14354	2.78495	0.00535357	0.244726
ENSG00000171916.16	LGALS9C	17	119.731	-0.761677	-2.76891	0.00562445	0.244726
ENSG00000267023.5	LRRC37A16P	17	98.2394	0.274681	2.76654	0.00566554	0.244726
ENSG00000187997.11	C17orf99	17	22.4528	-0.931	-2.78811	0.00530165	0.244726
ENSG00000132010.15	ZNF20	19	328.452	-0.150064	-2.78535	0.00534695	0.244726
ENSG00000269069.1	CTC-471F3.5	19	87.1711	0.283602	2.79745	0.00515084	0.244726
ENSG00000263002.7	ZNF234	19	958.755	0.185761	2.79732	0.00515291	0.244726
ENSG00000242019.1	KIR3DL3	19	4.4107	-1.44003	-2.77233	0.00556565	0.244726
ENSG00000022277.12	RTFDC1	20	4017.74	-0.135048	-2.79192	0.00523965	0.244726
ENSG00000279278.1	CH17-264L24.1	22	695.246	0.330028	2.79329	0.00521743	0.244726
ENSG00000197077.13	KIAA1671	22	704.554	0.243185	2.7905	0.00526262	0.244726
ENSG00000178878.12	APOLD1	12	1334.66	0.647671	2.76516	0.00568942	0.245239
ENSG00000196482.16	ESRRG	1	111.762	0.486398	2.76291	0.00572884	0.245347
ENSG00000115935.17	WIPF1	2	11590.7	0.163142	2.76126	0.0057579	0.245347
ENSG00000114423.18	CBLB	3	3109.54	0.235354	2.76214	0.0057424	0.245347
ENSG00000237972.1	TUBG1P	7	6.64799	0.62444	2.76183	0.00574783	0.245347
ENSG00000107864.14	CPEB3	10	592.637	0.204588	2.76146	0.00575429	0.245347
ENSG00000279192.1	PWAR5	15	49.2107	0.590469	2.76324	0.00572303	0.245347
ENSG00000276071.1	CTD-3234P18.6	19	27.8635	0.41278	2.76199	0.00574508	0.245347
ENSG00000220804.8	LINC01881	2	81.0874	0.27862	2.76046	0.00577208	0.24554
ENSG00000134532.15	SOX5	12	236.902	0.409878	2.75993	0.0057813	0.24554
ENSG00000205155.7	PSENEN	19	1535.09	-0.215163	-2.75818	0.00581248	0.246462
ENSG00000198677.10	TTC37	5	4261.99	0.169785	2.7574	0.00582628	0.246646
ENSG00000196196.2	HRCT1	9	33.6398	-0.747608	-2.75566	0.0058574	0.246877
ENSG00000149311.18	ATM	11	9720.37	0.231923	2.7555	0.0058602	0.246877
ENSG00000274487.1	CH17-431G21.1	17	82.3775	0.377362	2.75607	0.00585	0.246877
ENSG00000281195.1	ZNF638-IT1	2	33.7086	0.520629	2.75329	0.00589988	0.247437
ENSG00000244124.1	ATP1B3-AS1	3	7.81012	0.770206	2.75394	0.00588819	0.247437
ENSG00000173480.10	ZNF417	19	531.833	0.219256	2.75318	0.005902	0.247437
ENSG00000260382.1	RP11-540B6.2	15	7.23919	0.942955	2.75225	0.00591865	0.247737
ENSG00000244378.1	RPS2P45	16	3.87155	0.929207	2.75048	0.00595072	0.248552
ENSG00000124181.14	PLCG1	20	9037.13	0.194148	2.75013	0.00595722	0.248552
ENSG00000136522.13	MRPL47	3	944.073	-0.199425	-2.74803	0.00599554	0.249351
ENSG00000173457.10	PPP1R14B	11	2409.59	-0.241317	-2.74806	0.00599497	0.249351
ENSG00000173163.10	COMMD1	2	729.28	-0.189638	-2.74517	0.00604801	0.249573
ENSG00000138398.15	PPIG	2	4224.2	0.129548	2.74403	0.00606905	0.249573
ENSG00000126804.13	ZBTB1	14	3777.39	0.180062	2.74499	0.00605131	0.249573
ENSG00000261064.1	RP11-1000B6.3	15	8.49739	0.512089	2.74652	0.00602316	0.249573
ENSG00000102924.11	CBLN1	16	13.6066	-0.792347	-2.74357	0.00607756	0.249573
ENSG00000180787.5	ZFP3	17	979.915	0.181867	2.74532	0.0060452	0.249573
ENSG00000136463.7	TACO1	17	823.362	-0.160005	-2.74426	0.0060647	0.249573
ENSG00000215478.8	CES5AP1	22	3.52204	-1.10512	-2.74538	0.00604417	0.249573
ENSG00000113249.12	HAVCR1	5	20.8225	0.563934	2.74118	0.0061219	0.250603
ENSG00000229180.6	GS1-124K5.12	7	2447.19	0.15871	2.73963	0.00615078	0.250603
ENSG00000158321.15	AUTS2	7	1100.55	0.229205	2.74004	0.00614326	0.250603
ENSG00000169181.12	GSG1L	16	26.6178	1.04453	2.74031	0.00613814	0.250603
ENSG00000185624.14	P4HB	17	27858.5	-0.186298	-2.73905	0.00616175	0.250658
ENSG00000167130.17	DOLPP1	9	829.461	-0.201512	-2.73828	0.00617608	0.250849
ENSG00000273454.1	RP11-797D24.3	3	6.38541	0.547016	2.73621	0.00621504	0.251073
ENSG00000215548.2	FRG1JP	9	65.7285	0.512931	2.73606	0.00621799	0.251073
ENSG00000171988.18	JMJD1C	10	4916.21	0.215346	2.73594	0.00622017	0.251073
ENSG00000133265.10	HSPBP1	19	1429.64	-0.20897	-2.73683	0.0062034	0.251073
ENSG00000170464.9	DNAJC18	5	584.854	0.188606	2.73386	0.00625975	0.252267
ENSG00000065029.14	ZNF76	6	5120.81	0.186429	2.73235	0.00628851	0.252267
ENSG00000172673.10	THEMIS	6	302.048	0.427441	2.73262	0.00628328	0.252267
ENSG00000174282.11	ZBTB4	17	6327.08	0.129915	2.73303	0.00627553	0.252267
ENSG00000143811.18	PYCR2	1	4427.94	-0.117979	-2.7304	0.00632577	0.252327
ENSG00000163975.11	MELTF	3	153.379	-0.319161	-2.73141	0.00630635	0.252327
ENSG00000121690.10	DEPDC7	11	26.0459	-0.377312	-2.72997	0.00633401	0.252327
ENSG00000075568.16	TMEM131	2	5096.87	0.11201	2.72813	0.00636939	0.253171
ENSG00000228434.1	AC004951.6	7	15.9336	0.413064	2.72733	0.0063849	0.253401
ENSG00000279778.1	RP11-60A14.1	1	13.2995	0.758511	2.72624	0.00640596	0.25385
ENSG00000197603.13	C5orf42	5	882.518	0.248404	2.72505	0.00642911	0.254039
ENSG00000176624.10	MEX3C	18	2122.81	0.174892	2.72499	0.00643026	0.254039
ENSG00000182903.15	ZNF721	4	1514.45	0.236023	2.7238	0.0064536	0.254575
ENSG00000168000.14	BSCL2	11	2256.54	-0.200807	-2.723	0.00646911	0.254801
ENSG00000275888.1	RP13-516M14.10	17	364.451	0.228986	2.72126	0.00650341	0.255765
ENSG00000280067.1	CTD-2600H12.2	16	120.539	0.287254	2.72062	0.006516	0.255873
ENSG00000250116.2	RP11-417F21.1	2	72.0196	0.360617	2.71648	0.00659807	0.257105
ENSG00000145217.13	SLC26A1	4	252.51	0.305827	2.7154	0.00661967	0.257105
ENSG00000213149.3	CNN2P9	6	18.649	0.385938	2.71523	0.00662305	0.257105
ENSG00000146776.14	ATXN7L1	7	708.31	0.164449	2.7171	0.00658564	0.257105
ENSG00000134020.7	PEBP4	8	27.8842	0.482236	2.71487	0.0066301	0.257105
ENSG00000181690.7	PLAG1	8	846.996	0.269737	2.71457	0.00663625	0.257105
ENSG00000196597.11	ZNF782	9	344.035	0.217155	2.71646	0.00659832	0.257105
ENSG00000250507.1	AC008984.6	19	29.8865	0.612418	2.71483	0.00663099	0.257105
ENSG00000268182.5	SMIM17	19	14.9046	0.567573	2.71634	0.00660078	0.257105
ENSG00000116586.11	LAMTOR2	1	1614.2	-0.227064	-2.71007	0.006727	0.257177
ENSG00000109390.11	NDUFC1	4	1409.66	-0.156049	-2.71353	0.00665708	0.257177
ENSG00000150867.13	PIP4K2A	10	7669.77	0.153835	2.7109	0.00671009	0.257177
ENSG00000185303.16	SFTPA2	10	22.7974	0.992284	2.71209	0.00668611	0.257177
ENSG00000166902.4	MRPL16	11	2022.05	-0.137383	-2.71079	0.00671241	0.257177
ENSG00000235286.1	AP000925.2	11	4.63191	0.85467	2.71255	0.00667668	0.257177
ENSG00000125447.16	GGA3	17	7789.37	0.130217	2.71169	0.00669421	0.257177
ENSG00000184208.10	C22orf46	22	1466.95	0.140304	2.71039	0.00672034	0.257177
ENSG00000265354.3	TIMM23	10	1304.54	-0.189362	-2.70871	0.00675456	0.257695
ENSG00000139826.5	ABHD13	13	1172.17	0.148608	2.70843	0.00676034	0.257695
ENSG00000253981.5	ALG1L13P	8	19.5403	0.510616	2.70723	0.00678469	0.258161
ENSG00000274751.1	LA16c-358B7.4	16	34.2934	0.364811	2.70616	0.00680657	0.258322
ENSG00000041982.15	TNC	9	5584.47	0.579008	2.70455	0.00683977	0.258679
ENSG00000166035.10	LIPC	15	58.6952	0.429958	2.70482	0.00683406	0.258679
ENSG00000131475.6	VPS25	17	1660.23	-0.185499	-2.70426	0.00684577	0.258679
ENSG00000183022.5	TPM3P8	2	10.5852	0.84084	2.7013	0.00690683	0.258733
ENSG00000137168.7	PPIL1	6	795.245	-0.272221	-2.70319	0.00686778	0.258733
ENSG00000005471.15	ABCB4	7	838.796	0.405407	2.702	0.00689235	0.258733
ENSG00000259116.1	RP11-973N13.4	14	10.8399	0.628658	2.70265	0.00687901	0.258733
ENSG00000211933.2	IGHV6-1	14	2131.49	-0.828857	-2.70352	0.00686085	0.258733
ENSG00000275066.4	SYNRG	17	5488.8	0.138291	2.70158	0.00690117	0.258733
ENSG00000163170.11	BOLA3	2	369.128	-0.253744	-2.69958	0.00694265	0.259152
ENSG00000196912.12	ANKRD36B	2	159.164	0.384685	2.69978	0.00693861	0.259152
ENSG00000172508.10	CARNS1	11	534.716	0.350496	2.69886	0.00695784	0.259152
ENSG00000280011.1	RP4-671O14.7	22	99.3801	0.389442	2.69905	0.00695372	0.259152
ENSG00000067221.13	STOML1	15	693.059	-0.19933	-2.69832	0.00696905	0.259199
ENSG00000183114.7	FAM43B	1	94.7612	0.571824	2.69717	0.00699323	0.259727
ENSG00000229106.1	BTBD6P1	1	81.887	0.489335	2.69592	0.00701942	0.259958
ENSG00000117472.9	TSPAN1	1	99.601	-0.333363	-2.69181	0.00710658	0.260039
ENSG00000143367.15	TUFT1	1	197.734	-0.211281	-2.68988	0.00714781	0.260039
ENSG00000163344.5	PMVK	1	2435.4	-0.184073	-2.68869	0.00717334	0.260039
ENSG00000074211.13	PPP2R2C	4	50.2974	0.635503	2.69216	0.0070991	0.260039
ENSG00000204568.11	MRPS18B	6	2929.82	-0.143289	-2.68739	0.00720138	0.260039
ENSG00000055208.18	TAB2	6	4169.78	0.121616	2.68786	0.00719117	0.260039
ENSG00000104325.6	DECR1	8	3470.41	-0.13186	-2.69156	0.00711192	0.260039
ENSG00000160349.9	LCN1	9	9.54481	0.835084	2.69487	0.00704167	0.260039
ENSG00000260917.1	RP11-57H14.4	10	643.284	0.173572	2.69211	0.00710013	0.260039
ENSG00000100804.18	PSMB5	14	2546.62	-0.180003	-2.68746	0.00719978	0.260039
ENSG00000140265.12	ZSCAN29	15	1813.77	0.146951	2.69356	0.00706925	0.260039
ENSG00000258315.5	C17orf49	17	388.766	-0.204686	-2.68813	0.00718531	0.260039
ENSG00000101608.12	MYL12A	18	15452.3	-0.181186	-2.69299	0.00708146	0.260039
ENSG00000105176.17	URI1	19	2681.29	0.109224	2.6908	0.00712817	0.260039
ENSG00000125870.10	SNRPB2	20	2165.39	-0.160241	-2.69226	0.0070969	0.260039
ENSG00000242372.6	EIF6	20	3632.37	-0.184812	-2.69339	0.00707296	0.260039
ENSG00000128228.4	SDF2L1	22	2231.69	-0.452914	-2.68853	0.00717684	0.260039
ENSG00000272824.1	RP6-74O6.6	1	11.1817	0.977931	2.68497	0.00725355	0.261419
ENSG00000105135.15	ILVBL	19	1992.71	-0.14537	-2.68469	0.00725969	0.261419
ENSG00000147676.13	MAL2	8	28.9984	0.755574	2.68325	0.00729114	0.262189
ENSG00000119042.16	SATB2	2	209.329	0.289999	2.68214	0.00731539	0.262336
ENSG00000198324.13	FAM109A	12	2867.48	-0.300775	-2.68254	0.00730659	0.262336
ENSG00000083067.22	TRPM3	9	78.8887	0.448714	2.68051	0.00735099	0.262889
ENSG00000118680.12	MYL12B	18	13179	-0.166458	-2.68059	0.00734925	0.262889
ENSG00000240859.1	AC093627.10	7	239.125	-0.380577	-2.67887	0.00738709	0.263817
ENSG00000144648.15	ACKR2	3	65.9342	-0.42544	-2.67811	0.00740378	0.263893
ENSG00000087258.14	GNAO1	16	364.066	0.314342	2.67786	0.00740948	0.263893
ENSG00000168356.11	SCN11A	3	798.22	0.544683	2.67642	0.0074414	0.264273
ENSG00000013288.8	MAN2B2	4	4988.22	0.122446	2.676	0.0074506	0.264273
ENSG00000227619.1	RP11-492E3.2	9	18.4796	-0.636037	-2.67685	0.00743186	0.264273
ENSG00000127603.23	MACF1	1	21761.2	0.163299	2.67396	0.00749624	0.265029
ENSG00000231064.7	RP11-263K19.4	1	92.608	0.212515	2.67391	0.00749725	0.265029
ENSG00000180901.10	KCTD2	17	3206.27	-0.122363	-2.67368	0.00750244	0.265029
ENSG00000144504.15	ANKMY1	2	1332.61	0.164648	2.67308	0.00751584	0.265142
ENSG00000106153.12	CHCHD2	7	7260.17	-0.189024	-2.66999	0.00758543	0.266514
ENSG00000100503.23	NIN	14	5369.45	0.188326	2.67077	0.00756771	0.266514
ENSG00000083807.9	SLC27A5	19	195.403	-0.193547	-2.67013	0.0075823	0.266514
ENSG00000138347.15	MYPN	10	12.7856	1.06455	2.66891	0.00760984	0.267011
ENSG00000112695.11	COX7A2	6	3050.09	-0.197557	-2.66817	0.00762647	0.267069
ENSG00000278616.1	BEND3P3	10	36.8755	0.48755	2.66748	0.00764226	0.267069
ENSG00000072736.18	NFATC3	16	1178.84	0.21495	2.66762	0.00763914	0.267069
ENSG00000231304.2	SGO1-AS1	3	20.0369	0.407868	2.6668	0.00765765	0.267248
ENSG00000184293.7	CLECL1	12	371.747	0.382812	2.66468	0.0077061	0.268579
ENSG00000250073.2	RP11-677M14.3	11	48.5351	0.253897	2.66397	0.00772247	0.268789
ENSG00000269825.1	CTD-3099C6.9	19	136.331	0.383016	2.66273	0.00775106	0.269424
ENSG00000163590.13	PPM1L	3	642.783	0.238335	2.66095	0.00779197	0.269766
ENSG00000259494.1	MRPL46	15	870.541	-0.151202	-2.66115	0.00778737	0.269766
ENSG00000130856.15	ZNF236	18	1017.84	0.166404	2.6617	0.00777476	0.269766
ENSG00000146856.14	AGBL3	7	83.5154	0.263497	2.66023	0.00780871	0.269986
ENSG00000095787.21	WAC	10	8843.11	0.105517	2.65943	0.00782723	0.270268
ENSG00000183186.7	C2CD4C	19	156.465	-0.678323	-2.65864	0.00784576	0.270549
ENSG00000119596.17	YLPM1	14	4584.23	0.104252	2.65746	0.00787321	0.270778
ENSG00000278389.1	RP11-626G11.6	16	4.24064	-0.740445	-2.65746	0.00787313	0.270778
ENSG00000174611.11	KY	3	4.702	0.897085	2.65685	0.00788757	0.270914
ENSG00000238000.1	RP11-274E7.2	5	75.077	-0.373194	-2.65614	0.00790413	0.271125
ENSG00000226933.1	NRBF2P2	3	5.02061	0.740041	2.65341	0.00796837	0.272242
ENSG00000163312.10	HELQ	4	1264.22	0.106688	2.65349	0.00796648	0.272242
ENSG00000081818.3	PCDHB4	5	70.9314	0.368123	2.65298	0.00797851	0.272242
ENSG00000104447.12	TRPS1	8	896.528	0.196625	2.6536	0.00796375	0.272242
ENSG00000127481.14	UBR4	1	12693.6	0.183878	2.65098	0.00802585	0.272429
ENSG00000230943.1	RP11-367G18.1	6	20.7562	0.515352	2.65156	0.00801218	0.272429
ENSG00000272264.1	RP11-92K15.3	8	43.2904	0.452711	2.65108	0.00802342	0.272429
ENSG00000269553.1	U62631.5	19	213.851	0.48329	2.6514	0.0080159	0.272429
ENSG00000127838.13	PNKD	2	3647.95	-0.187333	-2.64998	0.00804959	0.272879
ENSG00000131781.12	FMO5	1	393.204	0.286606	2.64909	0.00807096	0.273123
ENSG00000143970.16	ASXL2	2	2187.15	0.185163	2.6488	0.00807777	0.273123
ENSG00000070759.16	TESK2	1	760.639	0.167736	2.64746	0.00810981	0.273442
ENSG00000018189.12	RUFY3	4	2954.46	0.162243	2.64714	0.00811753	0.273442
ENSG00000173621.8	LRFN4	11	589.977	-0.245579	-2.64709	0.00811873	0.273442
ENSG00000165269.12	AQP7	9	185.514	0.474649	2.64593	0.00814672	0.273677
ENSG00000269570.2	CMB9-55A18.1	11	15.8188	0.654049	2.64623	0.00813936	0.273677
ENSG00000204228.3	HSD17B8	6	692.236	-0.261938	-2.64512	0.0081662	0.273722
ENSG00000256249.1	RP11-324E6.6	12	6.58368	0.655403	2.645	0.00816907	0.273722
ENSG00000162739.13	SLAMF6	1	4037.5	0.267108	2.64333	0.00820959	0.274079
ENSG00000273308.1	RP11-496H1.2	3	6.44162	0.550146	2.64325	0.00821133	0.274079
ENSG00000272779.1	LL22NC03-80A10.6	22	767.146	0.194858	2.6436	0.00820287	0.274079
ENSG00000114439.18	BBX	3	2976.2	0.172599	2.64251	0.00822952	0.274335
ENSG00000262434.1	RP11-676J12.8	17	6.79569	0.534877	2.6419	0.00824432	0.274477
ENSG00000115204.14	MPV17	2	2289.05	-0.115116	-2.63875	0.00832119	0.276682
ENSG00000272913.1	RP11-440D17.3	2	49.6933	-0.290451	-2.63673	0.00837091	0.277626
ENSG00000152689.17	RASGRP3	2	2008.73	0.268461	2.63351	0.00845065	0.278967
ENSG00000212126.3	TAS2R50	12	3.41706	0.754817	2.63401	0.0084383	0.278967
ENSG00000240087.3	RPSAP12	12	22.4603	-0.392489	-2.63376	0.00844462	0.278967
ENSG00000188130.13	MAPK12	22	758.923	-0.246641	-2.63337	0.0084542	0.278967
ENSG00000075643.5	MOCOS	18	96.3771	0.577135	2.63131	0.00850567	0.279956
ENSG00000156261.12	CCT8	21	7193.68	-0.178445	-2.63169	0.00849606	0.279956
ENSG00000130779.19	CLIP1	12	2874.09	0.167622	2.63036	0.0085295	0.280386
ENSG00000006606.8	CCL26	7	7.86199	-0.724296	-2.62968	0.0085465	0.28054
ENSG00000023041.11	ZDHHC6	10	2949.04	0.10307	2.62889	0.00856653	0.28054
ENSG00000177548.12	RABEP2	16	4568.91	0.229491	2.62905	0.00856231	0.28054
ENSG00000143621.16	ILF2	1	6462.02	-0.176548	-2.62636	0.00863042	0.280866
ENSG00000115353.10	TACR1	2	11.9615	0.667339	2.62677	0.00861993	0.280866
ENSG00000283709.1	LINC00202-1	10	128.3	0.352825	2.62712	0.00861111	0.280866
ENSG00000023191.16	RNH1	11	10184.5	-0.184161	-2.62731	0.0086064	0.280866
ENSG00000249654.1	VN1R104P	19	7.94836	0.776613	2.62763	0.00859817	0.280866
ENSG00000179639.10	FCER1A	1	43	-1.02799	-2.62117	0.0087629	0.280923
ENSG00000226124.6	FTCDNL1	2	172.354	-0.285703	-2.62052	0.0087796	0.280923
ENSG00000271843.1	RP11-245J9.5	3	26.723	0.37816	2.62479	0.00867012	0.280923
ENSG00000279277.1	RP11-861A13.3	3	90.2241	0.320548	2.61775	0.00885127	0.280923
ENSG00000168594.15	ADAM29	4	6.76773	0.837407	2.62128	0.00875993	0.280923
ENSG00000254701.3	RP11-1415C14.4	5	15.8213	0.41291	2.62109	0.00876497	0.280923
ENSG00000113522.13	RAD50	5	2449	0.132616	2.62297	0.00871673	0.280923
ENSG00000090266.12	NDUFB2	7	2231.14	-0.196355	-2.61907	0.00881706	0.280923
ENSG00000156671.12	SAMD8	10	1938.64	0.143991	2.6201	0.00879027	0.280923
ENSG00000261011.1	RP11-96C23.11	10	378.787	0.402967	2.62	0.0087931	0.280923
ENSG00000214413.7	BBIP1	10	1226.76	0.156573	2.61803	0.00884402	0.280923
ENSG00000160584.15	SIK3	11	3985.28	0.114463	2.61915	0.00881497	0.280923
ENSG00000134539.16	KLRD1	12	3738.61	0.335835	2.62142	0.0087564	0.280923
ENSG00000167552.13	TUBA1A	12	5826.15	-0.3201	-2.61704	0.00886954	0.280923
ENSG00000274292.1	RP11-347I19.7	12	69.1511	0.332778	2.61816	0.00884059	0.280923
ENSG00000150456.10	EEF1AKMT1	13	222.612	-0.175172	-2.61932	0.00881057	0.280923
ENSG00000258926.1	RP11-47I22.1	14	17.6135	0.49493	2.61737	0.00886095	0.280923
ENSG00000118894.14	EEF2KMT	16	299.567	-0.22372	-2.62003	0.0087922	0.280923
ENSG00000279095.1	AC092066.1	19	223.015	-0.222362	-2.61966	0.00880164	0.280923
ENSG00000204653.9	ASPDH	19	16.4944	0.46511	2.62209	0.00873911	0.280923
ENSG00000198646.13	NCOA6	20	2940.22	0.0975052	2.61997	0.00879382	0.280923
ENSG00000100354.20	TNRC6B	22	4094.57	0.144078	2.61878	0.00882459	0.280923
ENSG00000129255.15	MPDU1	17	2920.76	-0.189094	-2.61654	0.0088827	0.280998
ENSG00000167862.9	MRPL58	17	794.666	-0.164152	-2.61591	0.00889911	0.281175
ENSG00000143702.15	CEP170	1	1809.82	0.154912	2.61075	0.00903449	0.285107
ENSG00000166333.13	ILK	11	8390.98	-0.139198	-2.60843	0.00909573	0.285558
ENSG00000168439.16	STIP1	11	6435.15	-0.273563	-2.60893	0.00908265	0.285558
ENSG00000279649.1	RP11-96D1.8	16	177.164	0.354191	2.60866	0.00908986	0.285558
ENSG00000189042.13	ZNF567	19	420.212	0.203611	2.60814	0.00910362	0.285558
ENSG00000235888.1	AF064858.8	21	384.286	-0.419046	-2.60852	0.00909351	0.285558
ENSG00000175130.6	MARCKSL1	1	4676.77	-0.223654	-2.6048	0.00919273	0.285686
ENSG00000075886.10	TUBA3D	2	14.5527	0.425946	2.6046	0.0091981	0.285686
ENSG00000244586.1	WNT5A-AS1	3	7.14989	-0.680674	-2.60618	0.00915595	0.285686
ENSG00000144891.17	AGTR1	3	527.938	0.409911	2.60359	0.00922522	0.285686
ENSG00000113658.16	SMAD5	5	2552.88	0.184195	2.60141	0.00928425	0.285686
ENSG00000188994.12	ZNF292	6	3215.74	0.230781	2.60063	0.00930523	0.285686
ENSG00000002746.14	HECW1	7	9.56476	0.616374	2.60332	0.00923257	0.285686
ENSG00000228653.2	HNRNPCP7	7	49.63	0.32174	2.60211	0.00926512	0.285686
ENSG00000147316.12	MCPH1	8	1140.1	0.117131	2.60413	0.00921065	0.285686
ENSG00000104368.17	PLAT	8	250.257	0.580454	2.60068	0.00930396	0.285686
ENSG00000197969.11	VPS13A	9	4516.75	0.199665	2.60209	0.00926576	0.285686
ENSG00000256742.1	RP13-941N14.1	12	9.71318	0.427845	2.6042	0.00920895	0.285686
ENSG00000172590.18	MRPL52	14	1689.31	-0.197075	-2.60131	0.00928673	0.285686
ENSG00000259709.1	CTD-2184D3.7	15	6.82192	0.703179	2.60205	0.00926677	0.285686
ENSG00000169189.16	NSMCE1	16	1452.17	-0.194181	-2.60153	0.00928101	0.285686
ENSG00000282936.1	CTC-281F24.5	17	19.9617	0.490927	2.60266	0.00925032	0.285686
ENSG00000064607.16	SUGP2	19	14373.8	0.146988	2.60664	0.00914348	0.285686
ENSG00000054116.11	TRAPPC3	1	3119.47	-0.0977935	-2.59401	0.00948644	0.28614
ENSG00000174021.10	GNG5	1	4326.98	-0.178685	-2.58972	0.00960529	0.28614
ENSG00000116147.16	TNR	1	131.017	0.477702	2.58853	0.00963873	0.28614
ENSG00000144199.11	FAHD2B	2	373.212	-0.202097	-2.59628	0.0094238	0.28614
ENSG00000223466.1	LINC01825	2	4.43474	0.838161	2.59224	0.00953545	0.28614
ENSG00000236165.1	PRADC1P1	3	15.2773	0.395066	2.58986	0.00960139	0.28614
ENSG00000163815.5	CLEC3B	3	2670.16	-0.532529	-2.5893	0.00961721	0.28614
ENSG00000180610.10	ZBTB12BP	4	11.4418	0.515704	2.5924	0.00953098	0.28614
ENSG00000173376.13	NDNF	4	10.8841	0.796394	2.59502	0.00945854	0.28614
ENSG00000189043.9	NDUFA4	7	6253.1	-0.195873	-2.58885	0.00962984	0.28614
ENSG00000105866.13	SP4	7	657.6	0.217988	2.59959	0.0093336	0.28614
ENSG00000106631.8	MYL7	7	22.471	0.88959	2.58985	0.00960179	0.28614
ENSG00000270157.1	RP5-894A10.6	7	137.28	0.402385	2.58857	0.00963746	0.28614
ENSG00000137040.9	RANBP6	9	2132.63	0.175381	2.59434	0.00947723	0.28614
ENSG00000099284.13	H2AFY2	10	222.992	-0.227726	-2.5965	0.00941783	0.28614
ENSG00000172586.7	CHCHD1	10	1429.71	-0.155383	-2.58905	0.00962417	0.28614
ENSG00000156650.12	KAT6B	10	2024.69	0.16878	2.58926	0.00961829	0.28614
ENSG00000213593.9	TMX2	11	3668.73	-0.125338	-2.5938	0.00949206	0.28614
ENSG00000167799.9	NUDT8	11	145.434	-0.252613	-2.59081	0.00957505	0.28614
ENSG00000150779.11	TIMM8B	11	1145.59	-0.214724	-2.58884	0.00962988	0.28614
ENSG00000135469.13	COQ10A	12	839.198	0.176734	2.59088	0.00957321	0.28614
ENSG00000088451.10	TGDS	13	715.513	-0.110074	-2.59222	0.00953596	0.28614
ENSG00000100722.18	ZC3H14	14	1874.83	0.13491	2.58969	0.00960631	0.28614
ENSG00000211943.2	IGHV3-15	14	5189.8	-0.819308	-2.59884	0.00935404	0.28614
ENSG00000167004.12	PDIA3	15	14311.9	-0.196613	-2.59103	0.00956882	0.28614
ENSG00000069966.18	GNB5	15	1482.84	0.168071	2.59481	0.00946422	0.28614
ENSG00000268119.5	CTD-2561J22.5	19	26.7838	-0.584957	-2.5962	0.00942599	0.28614
ENSG00000176177.9	ENTHD1	22	8.01869	-0.739133	-2.59816	0.00937243	0.28614
ENSG00000025708.13	TYMP	22	8234.51	-0.400429	-2.59821	0.00937117	0.28614
ENSG00000150995.18	ITPR1	3	2827.52	0.221431	2.58717	0.00967679	0.286214
ENSG00000170153.10	RNF150	4	1884.98	0.388633	2.58626	0.00970242	0.286214
ENSG00000113441.15	LNPEP	5	4988.89	0.154915	2.5844	0.00975482	0.286214
ENSG00000172568.4	FNDC9	5	11.8953	0.564694	2.5868	0.00968727	0.286214
ENSG00000253829.1	RP11-723D22.3	8	17.0821	0.543615	2.58533	0.00972864	0.286214
ENSG00000187024.13	PTRH1	9	381.848	-0.232191	-2.58379	0.00977201	0.286214
ENSG00000245571.6	AP001258.4	11	271.141	0.198928	2.58424	0.00975947	0.286214
ENSG00000159199.13	ATP5G1	17	1812.61	-0.243175	-2.58375	0.00977316	0.286214
ENSG00000265136.1	RP13-638C3.6	17	5.7576	0.662852	2.58458	0.00974982	0.286214
ENSG00000268573.1	RP11-158H5.7	18	157.436	0.227684	2.58558	0.00972144	0.286214
ENSG00000065268.10	WDR18	19	1623.71	-0.204681	-2.58642	0.00969782	0.286214
ENSG00000101126.15	ADNP	20	6337.82	0.0903828	2.58574	0.00971696	0.286214
ENSG00000256705.3	CTD-2017C7.1	14	13.0447	0.569299	2.58284	0.00979921	0.286615
ENSG00000236283.4	AC013463.2	2	42.1729	0.511068	2.58145	0.00983855	0.28716
ENSG00000169085.11	C8orf46	8	136.606	0.433409	2.57888	0.00991216	0.288661
ENSG00000102984.14	ZNF821	16	227.983	0.201084	2.57889	0.00991195	0.288661
ENSG00000272341.1	RP1-151F17.2	6	476.955	0.321587	2.57751	0.0099515	0.288837
ENSG00000105877.17	DNAH11	7	50.5544	0.512727	2.57773	0.00994508	0.288837
ENSG00000237493.3	RP11-603J24.7	12	15.2776	0.397131	2.57812	0.00993409	0.288837
ENSG00000181143.15	MUC16	19	18.3498	0.72526	2.57685	0.00997054	0.289068
ENSG00000198756.10	COLGALT2	1	105.393	0.464086	2.57619	0.00998961	0.289299
ENSG00000139651.10	ZNF740	12	3594.41	0.107685	2.5757	0.0100038	0.289389
ENSG00000106400.11	ZNHIT1	7	3839.62	-0.130755	-2.57445	0.01004	0.290112
ENSG00000130762.14	ARHGEF16	1	152.918	-0.489526	-2.57202	0.0101108	0.290556
ENSG00000234338.1	RP11-797H7.1	7	66.9162	0.550032	2.57211	0.0101081	0.290556
ENSG00000239883.8	PARGP1	10	196.079	0.321558	2.57326	0.0100744	0.290556
ENSG00000023516.8	AKAP11	13	3258.6	0.191891	2.57201	0.0101111	0.290556
ENSG00000124151.18	NCOA3	20	7651	0.168597	2.57234	0.0101013	0.290556
ENSG00000090104.11	RGS1	1	5038.53	0.653029	2.56686	0.0102624	0.290587
ENSG00000109534.16	GAR1	4	735.632	-0.200211	-2.56726	0.0102504	0.290587
ENSG00000112763.15	BTN2A1	6	6260.33	0.140737	2.56703	0.0102572	0.290587
ENSG00000137413.15	TAF8	6	2180.49	0.0948652	2.56894	0.010201	0.290587
ENSG00000182165.17	TP53TG1	7	181.046	-0.192318	-2.5709	0.0101434	0.290587
ENSG00000107290.13	SETX	9	10078.9	0.107191	2.56839	0.0102171	0.290587
ENSG00000183542.5	KLRC4	12	205.051	0.455176	2.5681	0.0102257	0.290587
ENSG00000139645.9	ANKRD52	12	4547.47	0.111754	2.57067	0.0101503	0.290587
ENSG00000261208.1	RP11-452D12.1	14	50.5939	0.485341	2.57108	0.0101382	0.290587
ENSG00000261423.1	RP11-1007O24.3	15	38.5729	0.22534	2.5679	0.0102317	0.290587
ENSG00000260075.1	NSFP1	17	8.18804	1.07145	2.56642	0.0102753	0.290587
ENSG00000150477.14	KIAA1328	18	512.373	0.196162	2.566	0.010288	0.290587
ENSG00000216490.3	IFI30	19	18807.6	-0.431469	-2.56661	0.0102699	0.290587
ENSG00000155313.15	USP25	21	2505.98	0.141361	2.57022	0.0101633	0.290587
ENSG00000215270.3	LA16c-60H5.7	22	6.62235	0.66975	2.56947	0.0101855	0.290587
ENSG00000253823.1	IGLV1-62	22	4.46577	0.719956	2.5659	0.0102908	0.290587
ENSG00000139324.11	TMTC3	12	690.739	0.172449	2.5651	0.0103147	0.290945
ENSG00000163528.12	CHCHD4	3	629.793	-0.150524	-2.56439	0.0103356	0.291221
ENSG00000214013.9	GANC	15	1601.79	0.152127	2.56376	0.0103546	0.291441
ENSG00000152767.16	FARP1	13	1756.18	0.211553	2.56331	0.0103679	0.291499
ENSG00000272727.1	RP11-142A22.4	4	9.1704	0.675998	2.56084	0.0104418	0.291687
ENSG00000134283.17	PPHLN1	12	3353.04	0.109575	2.56205	0.0104058	0.291687
ENSG00000259124.1	RP11-187O7.3	14	7.43674	0.633783	2.56085	0.0104415	0.291687
ENSG00000261367.1	RP11-455F5.4	16	7.16658	-0.546691	-2.56092	0.0104396	0.291687
ENSG00000129235.10	TXNDC17	17	1436.31	-0.206327	-2.56101	0.0104369	0.291687
ENSG00000267521.1	RP11-87G24.6	17	7.26686	0.896762	2.56195	0.0104086	0.291687
ENSG00000104133.14	SPG11	15	6180.28	0.12996	2.55932	0.0104877	0.292341
ENSG00000141519.14	CCDC40	17	287.938	0.510606	2.55944	0.0104841	0.292341
ENSG00000156738.17	MS4A1	11	31764.5	0.387954	2.5574	0.0105457	0.293541
ENSG00000267554.1	RP11-686D22.10	17	94.8223	0.37676	2.55715	0.0105533	0.293541
ENSG00000188257.10	PLA2G2A	1	39.3027	-0.756757	-2.55497	0.0106197	0.294133
ENSG00000175229.6	GAL3ST3	11	3.29553	-0.775005	-2.55564	0.0105992	0.294133
ENSG00000230373.8	GOLGA6L5P	15	112.028	0.3803	2.555	0.0106186	0.294133
ENSG00000145734.18	BDP1	5	1879.62	0.187173	2.55427	0.0106412	0.294415
ENSG00000226571.1	RP11-445F6.2	6	82.8741	0.54355	2.55222	0.0107039	0.295522
ENSG00000020426.10	MNAT1	14	469.184	-0.137925	-2.55229	0.0107019	0.295522
ENSG00000143061.17	IGSF3	1	80.5394	-0.357782	-2.55079	0.010748	0.295757
ENSG00000112578.9	BYSL	6	686.675	-0.303911	-2.54936	0.010792	0.295757
ENSG00000075790.10	BCAP29	7	1912.85	0.134336	2.54937	0.0107918	0.295757
ENSG00000110801.13	PSMD9	12	2145.03	-0.142296	-2.5515	0.010726	0.295757
ENSG00000157450.15	RNF111	15	2094.33	0.125371	2.54962	0.0107839	0.295757
ENSG00000167850.3	CD300C	17	505.213	-0.519523	-2.54947	0.0107886	0.295757
ENSG00000167680.15	SEMA6B	19	5601.07	-0.308808	-2.54973	0.0107807	0.295757
ENSG00000255970.1	RP11-43N5.1	12	9.98281	0.568442	2.54864	0.0108143	0.296056
ENSG00000163468.14	CCT3	1	7706.94	-0.203436	-2.54803	0.0108332	0.296115
ENSG00000128654.13	MTX2	2	944.979	-0.107714	-2.5477	0.0108435	0.296115
ENSG00000227155.7	RP11-165F24.3	9	124.197	0.417669	2.54515	0.0109232	0.297787
ENSG00000118194.18	TNNT2	1	35.013	0.768652	2.54372	0.0109678	0.297884
ENSG00000174514.12	MFSD4A	1	164.692	0.257386	2.54006	0.0110832	0.297884
ENSG00000242540.2	AC010729.1	2	3.93769	0.984018	2.5399	0.0110883	0.297884
ENSG00000232411.1	AC009495.3	2	9.33368	0.551843	2.53757	0.0111624	0.297884
ENSG00000280927.1	CTBP1-AS	4	599.3	0.183404	2.54122	0.0110466	0.297884
ENSG00000145241.10	CENPC	4	1697.95	0.132322	2.53771	0.0111581	0.297884
ENSG00000250427.1	LINC02148	5	5.00978	0.807743	2.53743	0.0111671	0.297884
ENSG00000276291.5	FRG1HP	9	467.269	0.18481	2.54221	0.0110153	0.297884
ENSG00000107984.9	DKK1	10	80.4583	0.537158	2.5428	0.0109967	0.297884
ENSG00000110318.13	CEP126	11	399.885	0.262646	2.53837	0.0111371	0.297884
ENSG00000214851.4	LINC00612	12	26.5418	0.395437	2.54296	0.0109917	0.297884
ENSG00000256594.7	RP11-705C15.2	12	848.877	0.209267	2.53809	0.0111458	0.297884
ENSG00000245482.2	RP11-847H18.2	12	9.3178	0.462024	2.53994	0.0110871	0.297884
ENSG00000128881.16	TTBK2	15	1178.5	0.178801	2.54335	0.0109794	0.297884
ENSG00000162069.14	BICDL2	16	52.168	-0.705398	-2.54128	0.0110446	0.297884
ENSG00000140836.14	ZFHX3	16	1097.03	0.189887	2.54029	0.0110762	0.297884
ENSG00000142507.9	PSMB6	17	3109.68	-0.213698	-2.54193	0.0110242	0.297884
ENSG00000108578.14	BLMH	17	2434.32	-0.11867	-2.54104	0.0110522	0.297884
ENSG00000267632.1	RP11-400F19.18	17	84.5375	0.38944	2.53934	0.0111061	0.297884
ENSG00000108384.14	RAD51C	17	707.025	-0.157436	-2.53817	0.0111434	0.297884
ENSG00000130724.8	CHMP2A	19	4457.56	-0.165409	-2.53771	0.0111579	0.297884
ENSG00000115685.14	PPP1R7	2	2571.01	-0.143552	-2.53453	0.0112597	0.298863
ENSG00000114491.13	UMPS	3	1478.08	-0.156067	-2.53451	0.0112605	0.298863
ENSG00000232097.1	AC079781.8	7	3.37915	0.610454	2.5343	0.0112671	0.298863
ENSG00000204403.9	CASP12	11	17.6961	0.552153	2.53352	0.0112925	0.298863
ENSG00000256967.1	RP11-273B20.1	12	187.953	0.299059	2.53365	0.0112882	0.298863
ENSG00000170113.15	NIPA1	15	1225.54	0.185448	2.53342	0.0112956	0.298863
ENSG00000068305.17	MEF2A	15	4484.28	0.210499	2.53494	0.0112466	0.298863
ENSG00000103187.7	COTL1	16	26410.3	-0.232686	-2.5356	0.0112256	0.298863
ENSG00000217783.2	LDHAL6FP	6	3.61608	0.865559	2.53086	0.0113783	0.299832
ENSG00000198728.10	LDB1	10	6244.29	0.140685	2.53115	0.0113689	0.299832
ENSG00000107833.10	NPM3	10	579.297	-0.264014	-2.52915	0.0114338	0.300991
ENSG00000225217.1	HSPA7	1	1547.86	0.432993	2.5279	0.0114749	0.301222
ENSG00000178567.7	EPM2AIP1	3	3942.32	0.154164	2.52828	0.0114624	0.301222
ENSG00000225648.5	SBDSP1	7	710.592	0.15896	2.52782	0.0114773	0.301222
ENSG00000163510.13	CWC22	2	1799.26	0.12371	2.52589	0.0115404	0.301758
ENSG00000224660.1	SH3BP5-AS1	3	2589.56	0.202797	2.52629	0.0115273	0.301758
ENSG00000218073.1	RP1-13D10.2	6	33.4007	0.425428	2.52518	0.0115637	0.301758
ENSG00000092051.16	JPH4	14	358.265	0.495187	2.52646	0.0115218	0.301758
ENSG00000188511.12	C22orf34	22	603.184	-0.20135	-2.52508	0.0115673	0.301758
ENSG00000185946.15	RNPC3	1	1674.09	0.27401	2.52362	0.0116154	0.302
ENSG00000251474.6	RPL32P3	3	1224.44	0.186244	2.5233	0.0116258	0.302
ENSG00000240950.1	RP11-372E1.1	3	7.7531	-0.512848	-2.52242	0.0116549	0.302
ENSG00000106367.13	AP1S1	7	1237.87	-0.173505	-2.52242	0.0116551	0.302
ENSG00000174177.12	CTU2	16	772.106	-0.200077	-2.52346	0.0116207	0.302
ENSG00000132481.6	TRIM47	17	2794.08	-0.282456	-2.52234	0.0116578	0.302
ENSG00000199691.1	RN7SKP173	20	10.0396	0.538904	2.52425	0.0115944	0.302
ENSG00000116754.13	SRSF11	1	21744.6	0.180859	2.52013	0.0117311	0.302671
ENSG00000272419.6	RP11-403I13.8	1	424.954	0.260266	2.51839	0.0117894	0.302671
ENSG00000084676.15	NCOA1	2	3888.02	0.128546	2.51805	0.0118006	0.302671
ENSG00000085511.19	MAP3K4	6	2180.06	0.0854816	2.51772	0.0118116	0.302671
ENSG00000225411.2	RP11-764K9.1	9	90.4902	0.438371	2.51793	0.0118047	0.302671
ENSG00000236671.7	PRKG1-AS1	10	17.1845	0.622255	2.51872	0.0117781	0.302671
ENSG00000139428.11	MMAB	12	1057.77	-0.149402	-2.51995	0.0117372	0.302671
ENSG00000279149.1	RP11-374F3.5	13	73.0146	0.381011	2.52014	0.0117308	0.302671
ENSG00000184508.10	HDDC3	15	409.497	-0.151071	-2.51864	0.0117808	0.302671
ENSG00000099800.7	TIMM13	19	2244.28	-0.191233	-2.5181	0.0117988	0.302671
ENSG00000267523.1	CTD-2537I9.12	19	632.413	0.248022	2.51773	0.0118115	0.302671
ENSG00000171603.16	CLSTN1	1	6734.66	0.0983882	2.51564	0.0118818	0.303315
ENSG00000219102.3	HNRNPA3P12	1	4.38518	0.741096	2.51562	0.0118823	0.303315
ENSG00000164047.4	CAMP	3	495.42	-0.91113	-2.51559	0.0118833	0.303315
ENSG00000135679.22	MDM2	12	4181.02	0.181375	2.5163	0.0118593	0.303315
ENSG00000270923.1	TAS2R6P	7	27.8521	0.393339	2.51402	0.0119364	0.304076
ENSG00000255670.1	RP11-253I19.3	12	7.20376	0.576213	2.51435	0.0119251	0.304076
ENSG00000224550.1	RP11-270C12.3	1	5.40935	-0.569155	-2.51229	0.0119951	0.304379
ENSG00000256817.1	TPT1P12	12	3.38359	0.779972	2.51322	0.0119636	0.304379
ENSG00000004779.9	NDUFAB1	16	1909.16	-0.187349	-2.51262	0.0119839	0.304379
ENSG00000214338.10	SOGA3	6	50.1032	0.443238	2.51126	0.0120303	0.304677
ENSG00000267724.1	RP11-49K24.8	18	21.2791	0.489268	2.51132	0.0120279	0.304677
ENSG00000222041.10	CYTOR	2	955.742	-0.28399	-2.51062	0.0120521	0.304933
ENSG00000090432.6	MUL1	1	1709.61	-0.150732	-2.50973	0.0120825	0.305071
ENSG00000159166.13	LAD1	1	57.84	-0.710606	-2.50909	0.0121044	0.305071
ENSG00000268785.1	RPL7P50	19	18.1731	0.579532	2.50995	0.0120749	0.305071
ENSG00000131067.16	GGT7	20	1948.89	0.161049	2.50937	0.0120946	0.305071
ENSG00000165264.10	NDUFB6	9	1189.54	-0.182874	-2.5065	0.0121933	0.305303
ENSG00000092439.13	TRPM7	15	2951.45	0.144989	2.50716	0.0121705	0.305303
ENSG00000086504.15	MRPL28	16	2727.74	-0.16288	-2.50663	0.0121889	0.305303
ENSG00000261207.1	LA16c-361A3.3	16	30.8949	0.421919	2.50643	0.0121957	0.305303
ENSG00000183011.13	NAA38	17	1578.67	-0.198179	-2.50725	0.0121676	0.305303
ENSG00000063180.8	CA11	19	529.81	0.267566	2.50787	0.0121463	0.305303
ENSG00000126001.15	CEP250	20	5039.49	0.146959	2.50815	0.0121364	0.305303
ENSG00000008869.11	HEATR5B	2	3348.07	0.154818	2.50435	0.0122678	0.305719
ENSG00000164405.10	UQCRQ	5	2005.01	-0.209337	-2.50499	0.0122455	0.305719
ENSG00000165283.15	STOML2	9	3209.01	-0.150979	-2.5044	0.012266	0.305719
ENSG00000168070.11	MAJIN	11	34.5441	0.569659	2.50493	0.0122474	0.305719
ENSG00000177700.5	POLR2L	11	3531.67	-0.238413	-2.50356	0.0122951	0.306026
ENSG00000153029.14	MR1	1	2145.45	0.132156	2.50155	0.0123652	0.306891
ENSG00000136929.12	HEMGN	9	326.586	-0.93368	-2.5017	0.01236	0.306891
ENSG00000143921.6	ABCG8	2	10.5422	-0.947634	-2.49736	0.0125122	0.307898
ENSG00000135940.6	COX5B	2	4160.22	-0.16469	-2.49781	0.0124965	0.307898
ENSG00000241111.1	PRICKLE2-AS1	3	4.64605	0.930007	2.4983	0.0124792	0.307898
ENSG00000145782.12	ATG12	5	2905.02	0.107391	2.49876	0.0124629	0.307898
ENSG00000234753.5	FOXP4-AS1	6	3.31918	0.863816	2.49759	0.0125042	0.307898
ENSG00000117983.17	MUC5B	11	28.382	-0.690291	-2.49759	0.0125041	0.307898
ENSG00000140854.12	KATNB1	16	1488.97	-0.120737	-2.49919	0.0124477	0.307898
ENSG00000167874.6	TMEM88	17	486.622	-0.351662	-2.49931	0.0124436	0.307898
ENSG00000267519.5	CTD-3252C9.4	19	2339.72	-0.221176	-2.49983	0.0124254	0.307898
ENSG00000197905.8	TEAD4	12	613.93	-0.271214	-2.49665	0.0125371	0.308218
ENSG00000079950.13	STX7	6	7016.24	0.149005	2.49613	0.0125557	0.308385
ENSG00000129071.9	MBD4	3	3794.55	0.116234	2.49544	0.0125802	0.308694
ENSG00000250132.6	RP11-359B12.2	12	93.9875	0.193922	2.49442	0.0126163	0.30929
ENSG00000253497.1	IGKV1-13	2	345.171	0.982427	2.49266	0.0126789	0.309948
ENSG00000109519.12	GRPEL1	4	1888.37	-0.163411	-2.4929	0.0126705	0.309948
ENSG00000271503.5	CCL5	17	5975.17	0.370741	2.49306	0.0126647	0.309948
ENSG00000119013.8	NDUFB3	2	1350.84	-0.213145	-2.49185	0.012708	0.310197
ENSG00000121073.13	SLC35B1	17	2246.5	-0.180948	-2.49171	0.0127129	0.310197
ENSG00000153790.11	C7orf31	7	430.758	0.129341	2.49102	0.0127378	0.310515
ENSG00000114796.15	KLHL24	3	2896.49	0.233939	2.49053	0.0127552	0.310646
ENSG00000115808.11	STRN	2	1794.64	0.158719	2.48889	0.0128141	0.31179
ENSG00000159479.16	MED8	1	1726.41	-0.124601	-2.47385	0.0133664	0.311816
ENSG00000272031.2	ANKRD34A	1	173.536	0.248308	2.47528	0.0133132	0.311816
ENSG00000268154.2	Metazoa_SRP	1	6.38814	0.57883	2.48563	0.0129324	0.311816
ENSG00000173171.14	MTX1	1	564.211	-0.203252	-2.48097	0.0131027	0.311816
ENSG00000226330.1	RP11-739N20.2	1	5.99209	0.564584	2.47758	0.0132275	0.311816
ENSG00000135801.9	TAF5L	1	1472.67	0.113831	2.48372	0.0130018	0.311816
ENSG00000143869.6	GDF7	2	566.443	0.546486	2.48671	0.0128931	0.311816
ENSG00000243264.2	IGKV2D-29	2	1138.13	-0.772008	-2.48705	0.0128806	0.311816
ENSG00000230606.10	AC159540.1	2	65.149	0.39118	2.48569	0.0129301	0.311816
ENSG00000135974.9	C2orf49	2	1428.36	0.135528	2.47657	0.0132653	0.311816
ENSG00000114812.12	VIPR1	3	941.502	-0.312422	-2.47258	0.013414	0.311816
ENSG00000151552.11	QDPR	4	1027.1	-0.184349	-2.4801	0.0131344	0.311816
ENSG00000113595.14	TRIM23	5	755.462	0.178965	2.48204	0.0130634	0.311816
ENSG00000164400.5	CSF2	5	6.29174	-1.31987	-2.47896	0.0131767	0.311816
ENSG00000246323.2	RP11-325L7.1	5	5.81783	0.620038	2.47351	0.0133794	0.311816
ENSG00000185129.5	PURA	5	1843.03	0.190003	2.47656	0.0132657	0.311816
ENSG00000197948.10	FCHSD1	5	3951.6	0.151204	2.47662	0.0132632	0.311816
ENSG00000137193.13	PIM1	6	7860.42	-0.351785	-2.47574	0.0132961	0.311816
ENSG00000169976.6	SF3B5	6	2904.54	-0.179999	-2.47685	0.0132546	0.311816
ENSG00000234500.1	GS1-124K5.10	7	18.1199	0.300456	2.47387	0.0133659	0.311816
ENSG00000253636.1	RP11-531A24.5	8	81.7016	0.268026	2.47405	0.0133589	0.311816
ENSG00000138138.13	ATAD1	10	1697.43	0.133226	2.48321	0.0130204	0.311816
ENSG00000227032.1	RPS2P36	10	20.0984	0.462015	2.47912	0.0131707	0.311816
ENSG00000151532.13	VTI1A	10	1230.09	0.114028	2.48728	0.0128725	0.311816
ENSG00000185627.17	PSMD13	11	6101.56	-0.14178	-2.48093	0.0131042	0.311816
ENSG00000084207.15	GSTP1	11	10133.8	-0.199552	-2.4841	0.0129879	0.311816
ENSG00000170325.14	PRDM10	11	896.398	0.17099	2.48357	0.0130072	0.311816
ENSG00000076108.11	BAZ2A	12	13199.6	0.14299	2.4873	0.0128716	0.311816
ENSG00000277595.1	RP11-946P6.6	12	56.1048	0.422293	2.47287	0.0134033	0.311816
ENSG00000110987.8	BCL7A	12	790.343	0.31387	2.48208	0.0130619	0.311816
ENSG00000100941.8	PNN	14	16720.2	0.1442	2.4884	0.0128318	0.311816
ENSG00000165516.10	KLHDC2	14	2129.16	0.148549	2.47862	0.0131891	0.311816
ENSG00000100865.14	CINP	14	1026.98	-0.149905	-2.47415	0.0133555	0.311816
ENSG00000249839.1	AC011330.5	15	9.57638	0.535018	2.47277	0.013407	0.311816
ENSG00000268218.1	AC137932.4	16	280.383	0.231598	2.47521	0.013316	0.311816
ENSG00000167182.13	SP2	17	2165.38	0.109922	2.47327	0.0133883	0.311816
ENSG00000243678.11	NME2	17	10251.2	-0.19404	-2.477	0.0132491	0.311816
ENSG00000007314.12	SCN4A	17	350.091	0.417079	2.47788	0.0132165	0.311816
ENSG00000260005.6	AC027601.1	17	412.167	0.19996	2.48367	0.0130036	0.311816
ENSG00000154080.13	CHST9	18	677.371	0.414123	2.47427	0.013351	0.311816
ENSG00000167749.11	KLK4	19	5.59708	-0.798853	-2.47348	0.0133805	0.311816
ENSG00000101146.12	RAE1	20	2043.04	-0.114712	-2.47473	0.0133338	0.311816
ENSG00000273212.1	AC000068.10	22	6.50909	0.49443	2.47282	0.0134052	0.311816
ENSG00000100285.9	NEFH	22	219.198	-0.369961	-2.48144	0.0130851	0.311816
ENSG00000116663.10	FBXO6	1	855.613	-0.290476	-2.47056	0.0134901	0.312296
ENSG00000183520.11	UTP11	1	1133.07	-0.142378	-2.47011	0.0135071	0.312296
ENSG00000239653.1	PSMD6-AS2	3	174.576	0.291252	2.46981	0.0135183	0.312296
ENSG00000249138.1	SLED1	4	66.2473	1.16225	2.47116	0.0134676	0.312296
ENSG00000080546.13	SESN1	6	4411.09	0.305723	2.46981	0.0135186	0.312296
ENSG00000159433.11	STARD9	15	3811.59	0.249654	2.47071	0.0134844	0.312296
ENSG00000247735.2	CTD-2574D22.2	16	14.7503	0.382997	2.47149	0.0134552	0.312296
ENSG00000157796.17	WDR19	4	1448.65	0.198528	2.46912	0.0135445	0.312615
ENSG00000115484.14	CCT4	2	5751.94	-0.184056	-2.46852	0.0135671	0.312861
ENSG00000109265.13	KIAA1211	4	153.094	0.481139	2.46807	0.0135844	0.312982
ENSG00000117523.15	PRRC2C	1	12162.7	0.128937	2.46651	0.0136437	0.31324
ENSG00000232903.2	LINC01166	10	8.32485	-0.911705	-2.46663	0.013639	0.31324
ENSG00000127325.18	BEST3	12	5.74264	-0.733145	-2.46725	0.0136154	0.31324
ENSG00000100902.10	PSMA6	14	4719.32	-0.185949	-2.46665	0.0136382	0.31324
ENSG00000222046.2	DCDC2B	1	12.317	0.387592	2.46338	0.0137635	0.313424
ENSG00000158711.13	ELK4	1	4926.52	0.169731	2.46555	0.0136802	0.313424
ENSG00000143816.7	WNT9A	1	209.891	0.398741	2.46223	0.0138078	0.313424
ENSG00000281691.1	RBM5-AS1	3	18.0479	0.447926	2.46564	0.0136767	0.313424
ENSG00000083168.9	KAT6A	8	4791.14	0.156835	2.4624	0.0138009	0.313424
ENSG00000132549.18	VPS13B	8	2741.31	0.15012	2.46227	0.0138062	0.313424
ENSG00000262814.7	MRPL12	17	2227.65	-0.238764	-2.4644	0.0137243	0.313424
ENSG00000130520.10	LSM4	19	3260.97	-0.167842	-2.46289	0.0137823	0.313424
ENSG00000154723.12	ATP5J	21	2072.03	-0.185413	-2.46221	0.0138083	0.313424
ENSG00000189269.12	DRICH1	22	92.2191	0.421734	2.46267	0.0137907	0.313424
ENSG00000100348.9	TXN2	22	3941.5	-0.14924	-2.46423	0.013731	0.313424
ENSG00000246596.6	RP11-1277A3.2	5	94.3058	0.442709	2.46019	0.0138865	0.314651
ENSG00000088986.10	DYNLL1	12	4882.78	-0.219801	-2.46039	0.0138787	0.314651
ENSG00000128626.11	MRPS12	19	1309.68	-0.199166	-2.45961	0.0139089	0.314886
ENSG00000186818.12	LILRB4	19	1754.31	-0.39476	-2.45905	0.0139305	0.3151
ENSG00000269934.1	RP5-1139B12.3	1	14.2097	0.468919	2.457	0.0140103	0.315535
ENSG00000272183.1	RP11-523H20.3	2	18.9634	0.480236	2.45723	0.0140013	0.315535
ENSG00000111863.12	ADTRP	6	176.597	-0.460565	-2.45768	0.0139838	0.315535
ENSG00000173064.12	HECTD4	12	5405.67	0.156777	2.45793	0.0139742	0.315535
ENSG00000253460.2	IGKV2OR22-3	22	5.02489	-1.03008	-2.45701	0.0140098	0.315535
ENSG00000139613.11	SMARCC2	12	6151.84	0.165374	2.4562	0.0140414	0.315963
ENSG00000173486.12	FKBP2	11	2442.4	-0.209294	-2.45556	0.0140663	0.316172
ENSG00000005379.15	TSPOAP1	17	3186.84	0.317964	2.45534	0.014075	0.316172
ENSG00000145050.15	MANF	3	3748.19	-0.378272	-2.45178	0.014215	0.316475
ENSG00000132394.10	EEFSEC	3	1284.56	-0.148322	-2.45244	0.0141892	0.316475
ENSG00000174227.15	PIGG	4	2959.15	0.1045	2.45129	0.0142344	0.316475
ENSG00000122678.16	POLM	7	3861.39	0.166529	2.45138	0.0142311	0.316475
ENSG00000127952.16	STYXL1	7	1146.42	-0.205545	-2.45172	0.0142174	0.316475
ENSG00000197217.12	ENTPD4	8	7394.82	0.18693	2.45226	0.0141964	0.316475
ENSG00000254595.1	CTD-2010I16.1	11	58.0152	0.286776	2.45356	0.014145	0.316475
ENSG00000251364.6	CTD-2516F10.2	11	488.609	0.288869	2.4527	0.0141787	0.316475
ENSG00000255165.1	CTD-2609K8.3	11	3.33062	0.822736	2.45429	0.0141162	0.316475
ENSG00000236953.1	ZDHHC20-IT1	13	8.06371	0.518508	2.45448	0.0141087	0.316475
ENSG00000169877.9	AHSP	16	382.673	-1.11616	-2.45389	0.0141322	0.316475
ENSG00000188662.6	HILS1	17	5.83918	0.738248	2.45226	0.014196	0.316475
ENSG00000167978.16	SRRM2	16	116807	0.18142	2.45087	0.014251	0.316574
ENSG00000136206.3	SPDYE1	7	34.3723	0.259901	2.45026	0.0142752	0.316841
ENSG00000116990.10	MYCL	1	334.792	-0.455649	-2.4436	0.0145417	0.31708
ENSG00000176393.10	RNPEP	1	5088.91	-0.167086	-2.446	0.0144451	0.31708
ENSG00000116096.5	SPR	2	615.036	-0.28678	-2.44436	0.0145109	0.31708
ENSG00000109684.14	CLNK	4	231.464	0.402582	2.44431	0.0145128	0.31708
ENSG00000241809.1	CTD-2207L17.1	5	41.1764	0.544159	2.44557	0.0144624	0.31708
ENSG00000279204.1	RP11-175K6.2	5	51.0174	0.34129	2.44474	0.0144958	0.31708
ENSG00000062582.13	MRPS24	7	1987.29	-0.175295	-2.44628	0.0144339	0.31708
ENSG00000243335.9	KCTD7	7	2081.42	0.187097	2.44808	0.014362	0.31708
ENSG00000132561.13	MATN2	8	471.622	0.377583	2.44534	0.0144716	0.31708
ENSG00000123416.15	TUBA1B	12	4954.04	-0.351317	-2.44379	0.0145339	0.31708
ENSG00000089041.16	P2RX7	12	1330.83	0.300352	2.44939	0.0143097	0.31708
ENSG00000158865.12	SLC5A11	16	36.5105	0.609103	2.44372	0.0145368	0.31708
ENSG00000261131.1	RP11-93O14.2	16	9.30342	0.475221	2.44479	0.0144938	0.31708
ENSG00000243988.1	RPS24P17	16	8.83553	0.633196	2.44449	0.0145056	0.31708
ENSG00000170298.15	LGALS9B	17	30.8844	-0.653549	-2.44923	0.014316	0.31708
ENSG00000278535.4	DHRS11	17	325.066	-0.190675	-2.44687	0.0144102	0.31708
ENSG00000279555.1	RP11-426D19.1	17	14.9083	0.452329	2.44583	0.0144519	0.31708
ENSG00000261770.1	CTC-459F4.1	19	204.2	0.350045	2.44656	0.0144227	0.31708
ENSG00000236772.1	RP5-1184F4.5	20	17.3775	0.507871	2.44505	0.014483	0.31708
ENSG00000214535.3	RPS15AP1	20	28.8064	0.310088	2.4417	0.0146181	0.31848
ENSG00000254030.1	IGLC5	22	132.923	-0.791277	-2.44135	0.0146325	0.318526
ENSG00000117395.12	EBNA1BP2	1	1736.95	-0.18871	-2.43744	0.0147916	0.318791
ENSG00000196542.8	SPTSSB	3	65.4613	-0.535389	-2.43822	0.0147599	0.318791
ENSG00000091732.15	ZC3HC1	7	1149.43	-0.119712	-2.44069	0.0146591	0.318791
ENSG00000257093.6	KIAA1147	7	4886.31	0.249784	2.43859	0.0147445	0.318791
ENSG00000198169.8	ZNF251	8	1662.89	0.167992	2.44019	0.0146794	0.318791
ENSG00000255624.2	RP11-564D11.3	10	32.8542	0.325391	2.43871	0.01474	0.318791
ENSG00000270972.1	RP11-326C3.15	11	312.854	-0.432815	-2.43926	0.0147174	0.318791
ENSG00000259657.1	PIGHP1	15	18.0299	0.49608	2.43758	0.0147861	0.318791
ENSG00000277791.4	PSMB3	17	3619.4	-0.220239	-2.43994	0.0146898	0.318791
ENSG00000265100.1	RP11-147L13.2	17	31.1387	0.347976	2.43744	0.0147916	0.318791
ENSG00000180530.10	NRIP1	21	1477.94	0.244276	2.43876	0.0147379	0.318791
ENSG00000226828.1	RP11-278H7.1	1	14.2378	0.431039	2.43668	0.0148228	0.318937
ENSG00000165060.11	FXN	9	553.39	-0.172024	-2.43668	0.0148229	0.318937
ENSG00000178385.14	PLEKHM3	2	995.784	0.163545	2.43612	0.0148456	0.319034
ENSG00000125827.8	TMX4	20	2738.51	0.171458	2.43597	0.0148519	0.319034
ENSG00000143631.10	FLG	1	49.2282	0.571745	2.43424	0.0149232	0.319721
ENSG00000205420.10	KRT6A	12	134.37	-0.81365	-2.434	0.014933	0.319721
ENSG00000100784.10	RPS6KA5	14	916.881	0.172385	2.43472	0.0149035	0.319721
ENSG00000260465.1	RP11-63M22.2	16	273.408	0.376601	2.43408	0.0149299	0.319721
ENSG00000233231.1	HNRNPA1P49	6	52.827	0.370355	2.43209	0.0150121	0.321151
ENSG00000189339.11	SLC35E2B	1	6057.14	0.210835	2.42912	0.0151356	0.321192
ENSG00000116138.12	DNAJC16	1	1499.44	0.114437	2.42515	0.0153019	0.321192
ENSG00000115825.9	PRKD3	2	3936.56	0.140077	2.43034	0.0150848	0.321192
ENSG00000223318.1	RNA5SP111	2	6.80827	0.594903	2.43031	0.0150861	0.321192
ENSG00000114529.12	C3orf52	3	161.612	0.333281	2.42728	0.0152125	0.321192
ENSG00000065485.19	PDIA5	3	1121.4	-0.229211	-2.42555	0.0152853	0.321192
ENSG00000225578.1	NCBP2-AS1	3	14.1382	0.410143	2.42583	0.0152732	0.321192
ENSG00000152583.12	SPARCL1	4	11942.8	0.404167	2.43094	0.0150597	0.321192
ENSG00000240535.8	CTD-2313F11.1	5	15.3544	0.407935	2.43154	0.0150347	0.321192
ENSG00000169230.9	PRELID1	5	2505.3	-0.243102	-2.42532	0.0152951	0.321192
ENSG00000009413.15	REV3L	6	1376.05	0.177107	2.42567	0.0152801	0.321192
ENSG00000071189.21	SNX13	7	2152.4	0.154422	2.42725	0.0152137	0.321192
ENSG00000109943.8	CRTAM	11	284.293	0.355638	2.42875	0.015151	0.321192
ENSG00000180881.19	CAPS2	12	275.4	0.21779	2.4278	0.0151907	0.321192
ENSG00000279636.2	LINC00216	14	19.6526	0.420113	2.42699	0.0152246	0.321192
ENSG00000119684.15	MLH3	14	1717.61	0.104284	2.4298	0.0151073	0.321192
ENSG00000233614.6	DDX11L10	16	16.4156	0.850664	2.42591	0.0152699	0.321192
ENSG00000271620.1	IGHV3OR16-7	16	7.85257	-1.00144	-2.43109	0.0150536	0.321192
ENSG00000261239.6	ANKRD26P1	16	11.958	0.981944	2.42808	0.0151789	0.321192
ENSG00000072849.10	DERL2	17	2600.11	-0.122742	-2.42496	0.0153101	0.321192
ENSG00000105671.11	DDX49	19	2105.58	-0.135482	-2.42502	0.0153076	0.321192
ENSG00000267475.1	CTD-2538C1.2	19	47.3077	-0.266048	-2.43019	0.0150909	0.321192
ENSG00000171456.16	ASXL1	20	10104.5	0.144029	2.42809	0.0151788	0.321192
ENSG00000249780.1	RP11-352E6.2	4	3.563	-0.982981	-2.42358	0.0153683	0.321893
ENSG00000131495.8	NDUFA2	5	1497.61	-0.153963	-2.42364	0.0153659	0.321893
ENSG00000179218.13	CALR	19	19218	-0.259709	-2.4231	0.0153888	0.322064
ENSG00000267058.1	RP11-15A1.3	19	20.9623	0.405347	2.42263	0.0154087	0.32222
ENSG00000139154.14	AEBP2	12	1432.72	0.16627	2.42155	0.0154545	0.32266
ENSG00000178096.8	BOLA1	1	587.053	-0.141204	-2.41925	0.0155527	0.322898
ENSG00000240747.7	KRBOX1	3	16.0129	-0.455056	-2.41974	0.0155318	0.322898
ENSG00000176049.15	JAKMIP2	5	93.7712	0.396612	2.41965	0.0155355	0.322898
ENSG00000213619.9	NDUFS3	11	2780.13	-0.140224	-2.41938	0.015547	0.322898
ENSG00000177455.12	CD19	16	8813.42	0.361184	2.4193	0.0155502	0.322898
ENSG00000274756.1	CTB-75G16.1	17	31.4022	0.389636	2.41996	0.0155223	0.322898
ENSG00000251247.10	ZNF345	19	683.421	0.172137	2.41934	0.0155488	0.322898
ENSG00000228436.2	RP5-864K19.4	1	15.0286	0.310077	2.41813	0.0156003	0.322935
ENSG00000136521.12	NDUFB5	3	2554.03	-0.121661	-2.41781	0.0156143	0.322935
ENSG00000215217.6	C5orf49	5	6.17858	-0.605063	-2.41838	0.0155897	0.322935
ENSG00000106638.15	TBL2	7	1464.45	-0.126203	-2.41776	0.0156165	0.322935
ENSG00000100911.15	PSME2	14	9500.5	-0.230611	-2.41873	0.0155747	0.322935
ENSG00000272512.1	RP11-54O7.17	1	149.768	0.623607	2.41723	0.0156392	0.323047
ENSG00000065457.10	ADAT1	16	977.355	0.1687	2.41705	0.0156467	0.323047
ENSG00000158079.14	PTPDC1	9	464.164	0.166186	2.41579	0.0157013	0.323917
ENSG00000228784.7	LINC00954	2	301.189	0.319396	2.41456	0.0157544	0.323961
ENSG00000177688.6	SUMO4	6	27.9242	0.704105	2.41383	0.0157857	0.323961
ENSG00000232053.6	AC009784.3	7	4.84564	0.604427	2.41372	0.0157905	0.323961
ENSG00000253782.1	RP11-350F16.2	8	6.71839	0.666774	2.41468	0.0157489	0.323961
ENSG00000168913.6	ENHO	9	16.6317	-0.500759	-2.41457	0.015754	0.323961
ENSG00000139572.3	GPR84	12	260.757	-0.69721	-2.41409	0.0157747	0.323961
ENSG00000240487.1	RP11-553L6.3	3	11.1017	0.66301	2.41134	0.0158938	0.325099
ENSG00000170776.21	AKAP13	15	12925.9	0.184446	2.41155	0.0158849	0.325099
ENSG00000125740.13	FOSB	19	454.365	0.94096	2.4113	0.0158959	0.325099
ENSG00000280767.3	RP13-465B17.5	X_and_Y	7.18143	-0.581562	-2.41095	0.0159112	0.325156
ENSG00000074800.13	ENO1	1	31847.8	-0.257313	-2.4096	0.01597	0.325824
ENSG00000011021.21	CLCN6	1	3104.8	0.124505	2.40734	0.0160691	0.325824
ENSG00000134186.11	PRPF38B	1	9401.24	0.137059	2.40747	0.0160637	0.325824
ENSG00000246203.2	RP11-29H23.5	1	58.424	0.283736	2.40896	0.015998	0.325824
ENSG00000215835.2	RP11-9L18.2	1	18.2536	0.384414	2.40801	0.0160397	0.325824
ENSG00000037241.7	RPL26L1	5	565.617	-0.188354	-2.40904	0.0159945	0.325824
ENSG00000164967.9	RPP25L	9	932.184	-0.174627	-2.40789	0.0160448	0.325824
ENSG00000215417.12	MIR17HG	13	135.129	-0.41754	-2.40844	0.016021	0.325824
ENSG00000274765.1	RP11-139H15.7	15	16.782	0.341891	2.40829	0.0160275	0.325824
ENSG00000141741.11	MIEN1	17	1329.76	-0.14487	-2.40918	0.0159884	0.325824
ENSG00000229961.2	RP11-71G12.1	1	16.1622	-1.06019	-2.40653	0.016105	0.326157
ENSG00000115760.13	BIRC6	2	6790.49	0.14507	2.4064	0.0161106	0.326157
ENSG00000117419.14	ERI3	1	1927.46	-0.118394	-2.40585	0.0161348	0.326206
ENSG00000188229.5	TUBB4B	9	6095.14	-0.314002	-2.40493	0.0161756	0.326206
ENSG00000276097.1	AC006538.8	19	8.52769	0.851992	2.40548	0.0161511	0.326206
ENSG00000075043.18	KCNQ2	20	20.6813	0.544936	2.40559	0.0161464	0.326206
ENSG00000185721.12	DRG1	22	1624.48	-0.121982	-2.40506	0.01617	0.326206
ENSG00000245552.6	RP11-712B9.2	11	238.157	0.220653	2.40424	0.0162063	0.32632
ENSG00000139684.13	ESD	13	3008.63	-0.121523	-2.40427	0.0162048	0.32632
ENSG00000230393.1	AC092667.2	2	8.60937	0.60778	2.40206	0.0163032	0.326537
ENSG00000048392.11	RRM2B	8	1522	0.159776	2.40301	0.0162606	0.326537
ENSG00000175505.10	CLCF1	11	675.84	0.255664	2.40174	0.0163174	0.326537
ENSG00000258938.1	RP11-317N8.5	14	10.1624	0.437055	2.40293	0.0162642	0.326537
ENSG00000259442.1	RP11-752G15.8	15	21.7075	0.366421	2.40231	0.0162921	0.326537
ENSG00000179958.8	DCTPP1	16	1050.51	-0.241707	-2.40274	0.0162729	0.326537
ENSG00000205045.8	SLFN12L	17	336.596	0.3881	2.40344	0.0162418	0.326537
ENSG00000258682.1	CTD-2002H8.2	14	39.882	0.273639	2.40015	0.0163884	0.327203
ENSG00000183751.14	TBL3	16	2443.22	-0.14924	-2.40064	0.0163666	0.327203
ENSG00000113811.10	SELENOK	3	2051.37	-0.20141	-2.39901	0.0164397	0.327472
ENSG00000183826.16	BTBD9	6	1083.95	0.13431	2.39932	0.0164255	0.327472
ENSG00000272384.1	RP11-44N11.2	8	9.94666	-0.394291	-2.39911	0.016435	0.327472
ENSG00000244187.7	TMEM141	9	1362.33	-0.18624	-2.39778	0.0164947	0.327606
ENSG00000107771.15	CCSER2	10	1882.7	0.15593	2.39793	0.016488	0.327606
ENSG00000166557.12	TMED3	15	2575.8	-0.170892	-2.39774	0.0164967	0.327606
ENSG00000105197.10	TIMM50	19	1890.07	-0.132315	-2.39812	0.0164796	0.327606
ENSG00000234722.3	LINC01287	7	7.88511	0.633092	2.39611	0.01657	0.328323
ENSG00000174791.10	RIN1	11	866.636	-0.262708	-2.3961	0.0165706	0.328323
ENSG00000139180.10	NDUFA9	12	2589.98	-0.172166	-2.39449	0.0166436	0.329268
ENSG00000278740.1	RP11-147L13.14	17	33.1298	0.388595	2.39416	0.0166583	0.329307
ENSG00000072364.12	AFF4	5	4631	0.187421	2.39345	0.0166908	0.329699
ENSG00000170264.12	FAM161A	2	151.743	0.224634	2.3902	0.0168393	0.329811
ENSG00000177646.18	ACAD9	3	2164.63	-0.126664	-2.39018	0.0168401	0.329811
ENSG00000233974.3	RP11-823P9.3	5	9.16931	-0.788802	-2.39065	0.0168187	0.329811
ENSG00000228495.1	LINC01013	6	18.887	0.621264	2.39142	0.0167833	0.329811
ENSG00000154678.16	PDE1C	7	125.825	0.378455	2.39057	0.016822	0.329811
ENSG00000122679.8	RAMP3	7	631.801	-0.342793	-2.3915	0.0167798	0.329811
ENSG00000137074.18	APTX	9	1279.7	-0.110093	-2.39	0.0168484	0.329811
ENSG00000274209.4	ANTXRL	10	16.8726	-0.853723	-2.39214	0.0167504	0.329811
ENSG00000280202.1	RP5-1180D12.1	12	206.173	0.25898	2.39029	0.0168351	0.329811
ENSG00000165416.14	SUGT1	13	2378.38	-0.101488	-2.39225	0.0167456	0.329811
ENSG00000091157.13	WDR7	18	1074.8	0.124823	2.39123	0.0167919	0.329811
ENSG00000159128.14	IFNGR2	21	4591.17	-0.161556	-2.39183	0.0167646	0.329811
ENSG00000138663.8	COPS4	4	1709.42	-0.127549	-2.38863	0.0169115	0.330074
ENSG00000145743.15	FBXL17	5	948.588	0.160976	2.3888	0.0169033	0.330074
ENSG00000095574.11	IKZF5	10	1832.14	0.146833	2.38864	0.0169107	0.330074
ENSG00000273442.1	AC006946.17	22	20.1028	0.4708	2.3886	0.0169125	0.330074
ENSG00000123600.19	METTL8	2	1321.71	0.240953	2.38738	0.0169691	0.330492
ENSG00000235821.1	IFITM4P	6	29.3579	0.502901	2.38731	0.0169721	0.330492
ENSG00000107104.18	KANK1	9	1095.32	0.252838	2.38768	0.0169553	0.330492
ENSG00000157764.12	BRAF	7	2139.6	0.119588	2.38698	0.0169876	0.330546
ENSG00000181722.16	ZBTB20	3	102.641	0.373728	2.38662	0.0170041	0.330622
ENSG00000253667.2	RP11-30L15.4	8	35.7262	0.508964	2.38575	0.0170443	0.331155
ENSG00000131771.13	PPP1R1B	17	14.101	-0.512331	-2.38509	0.0170749	0.331503
ENSG00000106397.11	PLOD3	7	3574.66	-0.151486	-2.38473	0.0170915	0.331578
ENSG00000228329.1	LINC01890	2	4.4344	-0.690555	-2.38446	0.0171044	0.33158
ENSG00000133519.12	ZDHHC8P1	22	93.0141	-0.707491	-2.38411	0.0171207	0.33165
ENSG00000229852.2	RP11-398K22.12	6	144.454	0.226159	2.3835	0.017149	0.33169
ENSG00000203734.11	ECT2L	6	18.9559	0.317696	2.38324	0.017161	0.33169
ENSG00000211788.2	TRAV13-1	14	45.2009	0.460567	2.38359	0.0171448	0.33169
ENSG00000117118.9	SDHB	1	2853.67	-0.187964	-2.38243	0.0171989	0.331743
ENSG00000124562.9	SNRPC	6	2600.8	-0.189627	-2.38209	0.0172147	0.331743
ENSG00000136891.13	TEX10	9	2146.71	0.110081	2.38228	0.0172058	0.331743
ENSG00000273372.1	SFTPD-AS1	10	22.4661	0.498756	2.38182	0.0172274	0.331743
ENSG00000032219.18	ARID4A	14	2384.98	0.150646	2.38277	0.0171829	0.331743
ENSG00000162924.13	REL	2	697.369	0.310763	2.38075	0.0172773	0.331845
ENSG00000273407.1	RP11-757A13.1	7	5.83484	-0.589402	-2.38101	0.0172653	0.331845
ENSG00000147614.3	ATP6V0D2	8	19.574	-0.880945	-2.38062	0.0172837	0.331845
ENSG00000225544.1	KB-1027C11.4	22	5.59178	-0.844081	-2.38097	0.0172671	0.331845
ENSG00000182307.12	C8orf33	8	2171.22	-0.116043	-2.37879	0.0173697	0.332151
ENSG00000107890.16	ANKRD26	10	595.989	0.205338	2.3794	0.017341	0.332151
ENSG00000263142.5	LRRC37A17P	17	303.682	0.238243	2.37875	0.0173714	0.332151
ENSG00000243064.8	ABCC13	21	48.4785	-1.00326	-2.37865	0.0173762	0.332151
ENSG00000271425.7	NBPF10	1	433.729	0.251896	2.37667	0.0174699	0.332257
ENSG00000174255.6	ZNF80	3	125.491	0.424852	2.37654	0.0174757	0.332257
ENSG00000169116.11	PARM1	4	2167.21	0.295718	2.37637	0.0174839	0.332257
ENSG00000175806.14	MSRA	8	1073.04	-0.190298	-2.37795	0.0174092	0.332257
ENSG00000095564.13	BTAF1	10	6879.79	0.235926	2.37661	0.0174724	0.332257
ENSG00000205106.4	DKFZp779M0652	11	17.1615	-0.476335	-2.37681	0.0174633	0.332257
ENSG00000182957.15	SPATA13	13	15068.5	0.219703	2.37688	0.0174598	0.332257
ENSG00000268204.1	CTD-3214H19.6	19	58.6975	0.27697	2.37649	0.0174781	0.332257
ENSG00000162517.12	PEF1	1	3789.63	-0.113245	-2.37434	0.0175804	0.332347
ENSG00000106541.11	AGR2	7	11.8793	-0.738431	-2.37472	0.0175622	0.332347
ENSG00000147485.12	PXDNL	8	49.8891	0.420885	2.37521	0.0175388	0.332347
ENSG00000278601.1	RP11-348N5.9	10	36.5097	0.292671	2.37412	0.0175907	0.332347
ENSG00000270179.1	RP11-159N11.4	11	93.2319	0.250681	2.37587	0.0175075	0.332347
ENSG00000256269.7	HMBS	11	1427.07	-0.421918	-2.37446	0.0175746	0.332347
ENSG00000258425.1	CTD-2207P18.1	14	5.42846	0.674903	2.37536	0.0175316	0.332347
ENSG00000205544.3	TMEM256	17	1052.03	-0.17986	-2.37457	0.0175694	0.332347
ENSG00000229393.1	RP3-395M20.3	1	10.4945	0.459046	2.37195	0.0176944	0.332493
ENSG00000008118.9	CAMK1G	1	624.86	0.36964	2.37076	0.0177517	0.332493
ENSG00000086619.13	ERO1B	1	1845.71	0.14835	2.37331	0.0176292	0.332493
ENSG00000229453.2	SPINK8	3	17.6902	-0.756383	-2.37111	0.0177349	0.332493
ENSG00000213760.10	ATP6V1G2	6	195.192	0.257742	2.37224	0.0176804	0.332493
ENSG00000244480.1	AC005154.7	7	195.431	0.210344	2.37137	0.0177224	0.332493
ENSG00000165055.15	METTL2B	7	1058.67	-0.108474	-2.37191	0.0176964	0.332493
ENSG00000147905.17	ZCCHC7	9	1285.17	0.155626	2.37087	0.0177465	0.332493
ENSG00000148541.12	FAM13C	10	180.518	0.426284	2.37175	0.017704	0.332493
ENSG00000108001.13	EBF3	10	42.5135	0.413035	2.37269	0.0176592	0.332493
ENSG00000166002.6	SMCO4	11	1654.58	-0.249848	-2.37303	0.017643	0.332493
ENSG00000072041.16	SLC6A15	12	8.56573	0.830935	2.37143	0.0177192	0.332493
ENSG00000227265.2	AC073464.4	2	3.96737	1.04443	2.37018	0.0177792	0.33254
ENSG00000158985.13	CDC42SE2	5	5973.15	0.168631	2.36973	0.0178013	0.33254
ENSG00000198315.10	ZKSCAN8	6	3151.7	0.195795	2.36885	0.0178436	0.33254
ENSG00000218208.1	RPS27AP11	6	7.4107	0.525337	2.36999	0.0177887	0.33254
ENSG00000233523.1	PHBP5	7	5.70091	0.708194	2.36903	0.017835	0.33254
ENSG00000181074.3	OR52N4	11	136.61	0.430072	2.36919	0.017827	0.33254
ENSG00000213976.4	CTD-2561J22.2	19	82.5769	0.304048	2.36955	0.0178096	0.33254
ENSG00000196655.11	TRAPPC4	11	2090.3	-0.148756	-2.36833	0.0178687	0.33277
ENSG00000112309.10	B3GAT2	6	113.164	0.293756	2.36779	0.0178949	0.332958
ENSG00000180747.15	SMG1P3	16	114.399	0.322497	2.36733	0.0179172	0.332958
ENSG00000282458.1	WASH5P	19	87.0855	0.470074	2.3674	0.0179135	0.332958
ENSG00000167797.7	CDK2AP2	11	3231.32	-0.251502	-2.36659	0.0179526	0.333379
ENSG00000260884.1	AC009120.5	16	30.2505	0.372043	2.36627	0.0179684	0.333433
ENSG00000213872.3	AC092798.2	3	4.55051	0.662543	2.36397	0.01808	0.333752
ENSG00000075624.13	ACTB	7	259486	-0.271331	-2.36411	0.0180734	0.333752
ENSG00000211694.2	TRGV10	7	105.945	0.400701	2.3636	0.0180981	0.333752
ENSG00000169155.9	ZBTB43	9	1312.2	0.113786	2.36337	0.0181098	0.333752
ENSG00000184857.7	TMEM186	16	480.566	-0.135184	-2.36302	0.0181266	0.333752
ENSG00000213373.7	LINC00671	17	240.922	-0.622577	-2.36424	0.018067	0.333752
ENSG00000275132.1	RN7SL663P	19	8.13668	0.501135	2.36317	0.0181194	0.333752
ENSG00000101464.10	PIGU	20	705.21	-0.137432	-2.36455	0.0180522	0.333752
ENSG00000105677.11	TMEM147	19	2192.46	-0.178461	-2.36274	0.0181402	0.333767
ENSG00000100567.12	PSMA3	14	3073.31	-0.194453	-2.36161	0.0181956	0.334313
ENSG00000275620.1	FLJ16779	20	4.5509	0.874205	2.36166	0.0181932	0.334313
ENSG00000135164.18	DMTF1	7	6536.25	0.14182	2.36113	0.0182194	0.334515
ENSG00000228594.3	FNDC10	1	292.501	-0.259998	-2.35843	0.0183526	0.335315
ENSG00000143771.11	CNIH4	1	1553.32	-0.230695	-2.3559	0.0184777	0.335315
ENSG00000182389.19	CACNB4	2	136.135	0.328774	2.35645	0.0184503	0.335315
ENSG00000221955.10	SLC12A8	3	78.3582	0.338864	2.3561	0.0184679	0.335315
ENSG00000179348.11	GATA2	3	1907.84	-0.235996	-2.35582	0.0184819	0.335315
ENSG00000251287.8	ALG1L2	3	23.7243	0.513432	2.35698	0.0184242	0.335315
ENSG00000173889.15	PHC3	3	2427.22	0.237782	2.35594	0.0184758	0.335315
ENSG00000273179.1	RP11-20I20.4	4	174.743	0.416444	2.35946	0.0183017	0.335315
ENSG00000179157.4	RPS2P28	6	3.39989	-0.604581	-2.35594	0.0184757	0.335315
ENSG00000081386.12	ZNF510	9	696.661	0.187197	2.35618	0.0184637	0.335315
ENSG00000165629.19	ATP5C1	10	4869.19	-0.152774	-2.35607	0.0184696	0.335315
ENSG00000178440.5	LINC00843	10	19.2546	0.358137	2.35841	0.0183536	0.335315
ENSG00000110955.8	ATP5B	12	23617.3	-0.158633	-2.35647	0.0184496	0.335315
ENSG00000136026.13	CKAP4	12	3601.4	-0.307889	-2.35678	0.018434	0.335315
ENSG00000258769.1	RAP1AP	14	9.27676	0.483256	2.3567	0.0184383	0.335315
ENSG00000274712.1	RP11-147L13.15	17	866.083	0.290445	2.3597	0.0182897	0.335315
ENSG00000100410.7	PHF5A	22	1195.5	-0.11265	-2.35726	0.0184103	0.335315
ENSG00000120616.15	EPC1	10	2377.1	0.101612	2.3555	0.0184978	0.33537
ENSG00000182010.10	RTKN2	10	193.459	0.38978	2.35517	0.018514	0.335371
ENSG00000134058.11	CDK7	5	771.55	-0.107342	-2.35464	0.0185404	0.335442
ENSG00000179912.20	R3HDM2	12	5036.84	0.0983508	2.35426	0.0185597	0.335556
ENSG00000253738.1	OTUD6B-AS1	8	1112.38	0.139776	2.35363	0.0185911	0.335892
ENSG00000158691.14	ZSCAN12	6	542.201	0.135113	2.35329	0.0186081	0.335966
ENSG00000136051.13	WASHC4	12	5139.81	0.16949	2.35164	0.0186907	0.336756
ENSG00000118922.17	KLF12	13	1961.43	0.204299	2.35178	0.018684	0.336756
ENSG00000264107.1	RP11-848P1.5	17	7.66074	-0.415303	-2.3519	0.018678	0.336756
ENSG00000078081.7	LAMP3	3	190.856	-0.621117	-2.35131	0.0187075	0.336825
ENSG00000170962.12	PDGFD	11	287.789	0.308936	2.35088	0.0187291	0.336982
ENSG00000169598.15	DFFB	1	1061.42	0.134271	2.34962	0.0187928	0.337031
ENSG00000282499.1	TRBV25-1	7	14.0953	0.678325	2.34978	0.0187845	0.337031
ENSG00000270300.2	PHACTR2P1	10	4.73143	0.753319	2.34954	0.0187966	0.337031
ENSG00000224650.2	IGHV3-74	14	4936.61	-0.883465	-2.35029	0.0187588	0.337031
ENSG00000143106.12	PSMA5	1	3604.29	-0.196454	-2.34759	0.0188953	0.337094
ENSG00000272195.1	RP11-156E8.1	1	37.3602	0.300794	2.34743	0.0189037	0.337094
ENSG00000135617.3	PRADC1	2	1049.72	-0.219271	-2.34904	0.0188218	0.337094
ENSG00000144228.8	SPOPL	2	1676.15	0.173124	2.34763	0.0188933	0.337094
ENSG00000247708.7	STX18-AS1	4	140.084	0.194403	2.34759	0.0188953	0.337094
ENSG00000175334.7	BANF1	11	3563.86	-0.180916	-2.34869	0.0188398	0.337094
ENSG00000280486.1	LLNLR-307A6.1	19	40.9194	0.302304	2.34874	0.0188372	0.337094
ENSG00000078401.6	EDN1	6	947.075	-0.364862	-2.34574	0.0189893	0.337927
ENSG00000266094.7	RASSF5	1	11214.6	0.105364	2.34338	0.01911	0.338649
ENSG00000275342.4	PRAG1	8	1875.96	0.231941	2.34173	0.0191948	0.338649
ENSG00000120910.14	PPP3CC	8	1568.21	0.128563	2.34222	0.0191692	0.338649
ENSG00000129159.7	KCNC1	11	17.6339	0.368963	2.34288	0.0191358	0.338649
ENSG00000154144.12	TBRG1	11	3525.77	0.135297	2.34384	0.0190864	0.338649
ENSG00000185479.5	KRT6B	12	14.8398	-0.729441	-2.34181	0.0191904	0.338649
ENSG00000250462.8	LRRC37BP1	17	966.956	0.106062	2.34375	0.019091	0.338649
ENSG00000267758.1	RP11-358B23.5	17	4.3107	0.622441	2.34239	0.0191607	0.338649
ENSG00000108510.9	MED13	17	3041.96	0.146558	2.34441	0.0190571	0.338649
ENSG00000262663.1	RP11-497H17.1	17	27.0445	0.632721	2.3431	0.0191242	0.338649
ENSG00000131069.19	ACSS2	20	2380.18	-0.131474	-2.34349	0.0191044	0.338649
ENSG00000215386.11	MIR99AHG	21	7.34214	0.747595	2.34281	0.0191392	0.338649
ENSG00000164031.16	DNAJB14	4	2609.03	0.158065	2.3401	0.0192784	0.33866
ENSG00000081189.15	MEF2C	5	4041.68	0.138215	2.33972	0.0192982	0.33866
ENSG00000156475.18	PPP2R2B	5	227.783	0.289302	2.33936	0.0193167	0.33866
ENSG00000168484.12	SFTPC	8	25.8441	1.00491	2.33995	0.0192864	0.33866
ENSG00000258260.1	RP11-977G19.14	12	27.652	0.25029	2.34122	0.0192206	0.33866
ENSG00000185710.9	SMG1P4	16	9.15059	0.975593	2.34017	0.0192749	0.33866
ENSG00000140995.16	DEF8	16	5887.45	-0.163671	-2.34036	0.0192654	0.33866
ENSG00000171885.13	AQP4	18	7.51499	0.646471	2.33939	0.019315	0.33866
ENSG00000259436.1	CTC-378H22.2	19	232.741	0.309241	2.34052	0.0192568	0.33866
ENSG00000117411.16	B4GALT2	1	1187.41	-0.214941	-2.33454	0.0195674	0.339144
ENSG00000119801.12	YPEL5	2	5688.67	0.132252	2.33571	0.0195062	0.339144
ENSG00000176542.9	USF3	3	1684.92	0.161712	2.33449	0.0195699	0.339144
ENSG00000127418.14	FGFRL1	4	1381.85	0.226	2.33661	0.0194593	0.339144
ENSG00000249412.1	CTC-563A5.2	5	7.17103	0.49765	2.33669	0.0194552	0.339144
ENSG00000214106.7	PAXIP1-AS2	7	299.209	0.165219	2.33428	0.0195812	0.339144
ENSG00000129170.8	CSRP3	11	5.40539	0.933366	2.33383	0.0196047	0.339144
ENSG00000247137.8	RP11-727A23.5	11	139.563	0.209281	2.33383	0.0196048	0.339144
ENSG00000151229.12	SLC2A13	12	319.992	0.201966	2.33414	0.0195884	0.339144
ENSG00000165949.12	IFI27	14	13985.4	-0.300692	-2.33701	0.0194387	0.339144
ENSG00000183092.16	BEGAIN	14	727.894	0.400421	2.3352	0.0195329	0.339144
ENSG00000273851.1	RP11-809H16.3	15	25.458	0.580987	2.33796	0.0193896	0.339144
ENSG00000261143.1	ADAMTS7P3	15	24.9875	0.419938	2.33482	0.0195526	0.339144
ENSG00000262312.2	LA16c-390H2.4	16	213.837	0.355013	2.33731	0.019423	0.339144
ENSG00000171791.12	BCL2	18	3425.81	0.162825	2.33845	0.0193637	0.339144
ENSG00000060558.3	GNA15	19	814.025	-0.356386	-2.33438	0.0195759	0.339144
ENSG00000101109.11	STK4	20	5777.65	0.172881	2.33621	0.0194803	0.339144
ENSG00000284070.1	KB-1995A5.5	22	34.805	-0.430815	-2.33576	0.0195036	0.339144
ENSG00000282012.1	LL22NC03-N95F10.1	22	22.7352	-0.748532	-2.33541	0.0195218	0.339144
ENSG00000177989.13	ODF3B	22	1474.92	-0.327198	-2.33706	0.0194361	0.339144
ENSG00000134744.13	ZCCHC11	1	3148.46	0.155511	2.33355	0.0196193	0.339168
ENSG00000224093.5	RP5-1033H22.2	1	7.99925	0.494773	2.33273	0.0196621	0.339458
ENSG00000219992.2	RP11-420L9.2	6	3.68773	0.5899	2.33284	0.0196565	0.339458
ENSG00000225523.2	IGKV6D-21	2	268.048	-0.760639	-2.33212	0.0196942	0.339465
ENSG00000114654.7	EFCC1	3	892.668	0.29908	2.33198	0.0197016	0.339465
ENSG00000153064.11	BANK1	4	5579.95	0.337721	2.33225	0.0196877	0.339465
ENSG00000260331.1	RP11-111J6.2	2	36.3211	0.275154	2.33121	0.0197422	0.33994
ENSG00000236905.2	RP11-348H3.2	1	6.48841	0.472624	2.32967	0.0198238	0.339995
ENSG00000145375.7	SPATA5	4	345.526	0.188167	2.33055	0.0197774	0.339995
ENSG00000151914.19	DST	6	8181.63	0.214275	2.3299	0.0198117	0.339995
ENSG00000119421.6	NDUFA8	9	1341.51	-0.159987	-2.33036	0.0197873	0.339995
ENSG00000041357.15	PSMA4	15	5414.29	-0.153155	-2.33014	0.0197986	0.339995
ENSG00000278129.1	ZNF8	19	903.979	0.127422	2.32981	0.0198162	0.339995
ENSG00000234742.1	AC144530.1	3	11.1144	0.382931	2.32838	0.0198918	0.340345
ENSG00000237125.8	HAND2-AS1	4	217.252	0.459961	2.32826	0.0198981	0.340345
ENSG00000085563.14	ABCB1	7	676.357	0.234396	2.32794	0.0199151	0.340345
ENSG00000130643.8	CALY	10	34.23	0.455527	2.32774	0.0199257	0.340345
ENSG00000257511.1	RP11-278C7.1	12	224.791	0.183576	2.32872	0.0198739	0.340345
ENSG00000100605.16	ITPK1	14	5248.35	-0.159974	-2.32756	0.0199357	0.340345
ENSG00000089723.9	OTUB2	14	30.3241	-0.358734	-2.3276	0.0199334	0.340345
ENSG00000183230.16	CTNNA3	10	24.7369	0.456081	2.32684	0.0199739	0.340677
ENSG00000260828.1	HMGB3P32	16	30.7405	0.401158	2.3267	0.0199813	0.340677
ENSG00000229405.1	AC092580.1	2	4.01648	0.86892	2.32545	0.0200477	0.341362
ENSG00000096746.17	HNRNPH3	10	11014.5	0.100196	2.32568	0.0200355	0.341362
ENSG00000272817.1	RP11-402D21.2	10	8.16339	-0.39594	-2.32488	0.0200784	0.341661
ENSG00000144061.12	NPHP1	2	220.944	0.206881	2.32302	0.0201779	0.341701
ENSG00000196428.12	TSC22D2	3	2136.75	0.142552	2.32361	0.0201463	0.341701
ENSG00000255176.1	AP002954.3	11	28.4071	0.443898	2.323	0.020179	0.341701
ENSG00000224356.5	RP11-151A6.4	13	13.8184	0.398691	2.32317	0.0201701	0.341701
ENSG00000074603.18	DPP8	15	3010.35	0.114214	2.32317	0.0201701	0.341701
ENSG00000169609.13	C15orf40	15	1359.1	0.109569	2.32357	0.0201488	0.341701
ENSG00000178971.13	CTC1	17	7198.69	0.146497	2.32288	0.0201858	0.341701
ENSG00000186951.16	PPARA	22	1356.9	0.149303	2.3232	0.0201683	0.341701
ENSG00000130244.12	FAM98C	19	815.458	-0.134295	-2.32223	0.0202203	0.342063
ENSG00000114446.4	IFT57	3	1570.34	0.168191	2.32092	0.0202912	0.34304
ENSG00000175591.11	P2RY2	11	403.546	-0.30919	-2.32045	0.0203168	0.343071
ENSG00000038532.14	CLEC16A	16	2698.04	0.098109	2.3204	0.0203194	0.343071
ENSG00000069998.12	HDHD5	22	2115.59	-0.129824	-2.3194	0.0203736	0.343763
ENSG00000144821.9	MYH15	3	72.4597	-0.444566	-2.31832	0.020432	0.344044
ENSG00000110888.17	CAPRIN2	12	3624.86	0.153702	2.31821	0.0204378	0.344044
ENSG00000262227.1	RP5-1050D4.5	17	31.3331	0.313816	2.31811	0.0204431	0.344044
ENSG00000205755.11	CRLF2	X_and_Y	10.724	-0.765793	-2.31819	0.0204391	0.344044
ENSG00000188672.17	RHCE	1	70.2621	-0.901198	-2.31364	0.0206875	0.345835
ENSG00000196754.10	S100A2	1	33.7064	-0.433432	-2.31534	0.0205942	0.345835
ENSG00000106346.11	USP42	7	1076.79	0.102715	2.31586	0.0205657	0.345835
ENSG00000127366.5	TAS2R5	7	102.101	0.299178	2.31397	0.0206694	0.345835
ENSG00000271882.1	KB-1410C5.5	8	9.77383	-0.372622	-2.31406	0.0206646	0.345835
ENSG00000197353.3	LYPD2	8	3.83228	-1.09957	-2.31325	0.0207089	0.345835
ENSG00000119397.16	CNTRL	9	3970.14	0.147277	2.31412	0.0206614	0.345835
ENSG00000178307.9	TMEM11	17	1116.07	-0.122507	-2.31431	0.0206509	0.345835
ENSG00000169689.14	CENPX	17	1089.4	-0.166263	-2.31349	0.020696	0.345835
ENSG00000105058.11	FAM32A	19	4032.63	-0.109094	-2.31565	0.0205775	0.345835
ENSG00000131043.11	AAR2	20	1998.42	-0.13601	-2.31509	0.020608	0.345835
ENSG00000184076.13	UQCR10	22	2371.07	-0.155512	-2.31428	0.0206521	0.345835
ENSG00000255920.1	CCND2-AS2	12	3.43326	0.610164	2.31286	0.0207301	0.345968
ENSG00000151006.7	PRSS53	16	351.567	0.209954	2.31258	0.0207459	0.346008
ENSG00000214435.7	AS3MT	10	1967.22	-0.339816	-2.31224	0.0207646	0.346098
ENSG00000272226.1	RP11-63G10.3	1	14.3929	0.383833	2.31188	0.0207842	0.346204
ENSG00000233593.8	RP4-665J23.1	1	45.1144	0.380681	2.31117	0.0208235	0.346444
ENSG00000138439.11	FAM117B	2	1002.02	0.199031	2.3106	0.0208551	0.346444
ENSG00000111652.9	COPS7A	12	3120.76	-0.125929	-2.31042	0.0208652	0.346444
ENSG00000103365.15	GGA2	16	14679.2	0.152809	2.31075	0.0208465	0.346444
ENSG00000080603.16	SRCAP	16	11859	0.127322	2.31111	0.020827	0.346444
ENSG00000198879.11	SFMBT2	10	3290.22	0.183217	2.31007	0.0208844	0.346542
ENSG00000155657.26	TTN	2	1947.42	0.251258	2.30881	0.0209541	0.346552
ENSG00000188738.14	FSIP2	2	83.3475	0.375294	2.3086	0.0209657	0.346552
ENSG00000197043.13	ANXA6	5	16237.9	-0.161853	-2.30898	0.0209447	0.346552
ENSG00000048162.20	NOP16	5	672.333	-0.228249	-2.30839	0.0209772	0.346552
ENSG00000232295.7	RP11-154D6.1	6	15.0347	0.383654	2.30838	0.0209781	0.346552
ENSG00000147854.16	UHRF2	9	4399.31	0.114116	2.30859	0.0209663	0.346552
ENSG00000278881.2	RP3-477J10.1	22	21.802	0.816897	2.30935	0.0209243	0.346552
ENSG00000135976.17	ANKRD36	2	418.791	0.324306	2.3081	0.0209935	0.346586
ENSG00000054267.21	ARID4B	1	3586.38	0.131136	2.30499	0.021167	0.346587
ENSG00000177463.15	NR2C2	3	5068.67	0.175905	2.30694	0.0210581	0.346587
ENSG00000248874.5	C5orf17	5	7.40568	-1.15299	-2.30595	0.0211134	0.346587
ENSG00000227766.1	HCG4P5	6	19.0767	0.433007	2.30628	0.0210952	0.346587
ENSG00000029363.16	BCLAF1	6	8496.94	0.119852	2.30563	0.0211313	0.346587
ENSG00000244490.1	RWDD4P1	7	3.97518	0.697425	2.30461	0.0211884	0.346587
ENSG00000122873.11	CISD1	10	665.859	-0.184617	-2.30777	0.0210117	0.346587
ENSG00000172867.3	KRT2	12	55.68	0.720111	2.30452	0.0211933	0.346587
ENSG00000273824.1	RP11-81H14.1	12	63.7531	0.407484	2.30739	0.0210331	0.346587
ENSG00000140740.10	UQCRC2	16	6438.98	-0.103857	-2.30543	0.0211427	0.346587
ENSG00000267440.1	CTC-501O10.1	17	11.8017	0.627223	2.30494	0.0211697	0.346587
ENSG00000152242.10	C18orf25	18	2266.78	0.132769	2.30657	0.0210789	0.346587
ENSG00000129932.7	DOHH	19	764.552	-0.187164	-2.30472	0.0211824	0.346587
ENSG00000267343.2	ZNF833P	19	23.4454	-0.363775	-2.30585	0.0211189	0.346587
ENSG00000100122.5	CRYBB1	22	78.1421	-0.430625	-2.30536	0.0211465	0.346587
ENSG00000272072.1	CTA-363E19.2	7	40.6422	0.364971	2.30394	0.0212259	0.346903
ENSG00000197616.11	MYH6	14	58.853	0.975826	2.30341	0.0212558	0.347173
ENSG00000229425.2	AJ006998.2	21	15.9148	0.45998	2.30309	0.0212735	0.347246
ENSG00000225126.1	RP4-549F15.1	1	54.1401	-0.365667	-2.30065	0.0214116	0.347332
ENSG00000172086.7	KRCC1	2	1984.98	0.114726	2.30177	0.0213482	0.347332
ENSG00000230747.1	AC021188.4	2	44.4105	0.285257	2.30238	0.0213135	0.347332
ENSG00000164327.12	RICTOR	5	3498.2	0.187434	2.30064	0.0214122	0.347332
ENSG00000132970.12	WASF3	13	888.225	0.273951	2.30067	0.0214106	0.347332
ENSG00000255529.7	POLR2M	15	1537.96	0.137443	2.30257	0.0213032	0.347332
ENSG00000183458.13	RP11-958N24.1	16	1902.04	0.21026	2.30164	0.0213553	0.347332
ENSG00000280332.1	CTD-2013N17.6	19	481.344	0.195339	2.30086	0.0213994	0.347332
ENSG00000183527.11	PSMG1	21	784.279	-0.177972	-2.30228	0.0213195	0.347332
ENSG00000241973.10	PI4KA	22	7846.73	0.101541	2.30064	0.0214121	0.347332
ENSG00000137124.7	ALDH1B1	9	629.314	-0.294921	-2.30015	0.0214397	0.347561
ENSG00000006128.11	TAC1	7	2497.71	0.807977	2.29946	0.0214786	0.347682
ENSG00000196850.5	PPTC7	12	2339.7	0.14586	2.29931	0.0214873	0.347682
ENSG00000171189.17	GRIK1	21	20.5014	-0.338104	-2.2995	0.0214765	0.347682
ENSG00000154917.10	RAB6B	3	1005.4	-0.26448	-2.29849	0.0215339	0.348191
ENSG00000104299.14	INTS9	8	1566	-0.0945885	-2.29829	0.0215455	0.348191
ENSG00000120725.12	SIL1	5	1512.8	-0.22609	-2.2962	0.0216646	0.34855
ENSG00000272269.1	RP11-500C11.3	6	75.1388	-0.220057	-2.29697	0.0216206	0.34855
ENSG00000213073.4	RP11-288H12.3	6	455.793	0.235042	2.29569	0.0216936	0.34855
ENSG00000158636.16	EMSY	11	1654.89	0.14221	2.29757	0.0215862	0.34855
ENSG00000256667.6	KLRA1P	12	477.699	0.242348	2.29637	0.0216548	0.34855
ENSG00000258731.1	RP11-547D23.1	14	3.29781	0.685685	2.29545	0.0217075	0.34855
ENSG00000186260.16	MKL2	16	1323.31	0.16321	2.29513	0.0217258	0.34855
ENSG00000181610.12	MRPS23	17	1345.08	-0.161998	-2.29716	0.0216095	0.34855
ENSG00000185988.11	PLK5	19	3.36915	0.831779	2.29608	0.0216712	0.34855
ENSG00000076826.9	CAMSAP3	19	146.898	-0.331944	-2.29611	0.0216694	0.34855
ENSG00000187664.8	HAPLN4	19	7.60275	0.60864	2.29508	0.0217283	0.34855
ENSG00000253691.2	IGKV2OR22-4	22	17.4955	-0.870442	-2.29546	0.0217066	0.34855
ENSG00000225636.1	HNRNPA3P15	2	4.57775	0.700661	2.2948	0.0217448	0.3486
ENSG00000143127.12	ITGA10	1	475.234	0.289011	2.29427	0.0217749	0.348867
ENSG00000065526.10	SPEN	1	7350.15	0.137871	2.28939	0.0220566	0.349084
ENSG00000257800.1	FNBP1P1	2	38.7127	0.461527	2.29013	0.0220135	0.349084
ENSG00000115524.15	SF3B1	2	43787.3	0.133326	2.28949	0.0220507	0.349084
ENSG00000213689.11	TREX1	3	2105.07	-0.169905	-2.29052	0.021991	0.349084
ENSG00000163935.13	SFMBT1	3	779.587	0.181345	2.28979	0.0220337	0.349084
ENSG00000122012.13	SV2C	5	33.9828	0.451587	2.29376	0.0218045	0.349084
ENSG00000082269.16	FAM135A	6	686.695	0.154743	2.28965	0.0220414	0.349084
ENSG00000156928.4	MALSU1	7	726.535	-0.134226	-2.29136	0.0219427	0.349084
ENSG00000105967.15	TFEC	7	1861.18	0.284463	2.29199	0.0219061	0.349084
ENSG00000138161.13	CUZD1	10	210.479	0.293047	2.29302	0.0218471	0.349084
ENSG00000149541.9	B3GAT3	11	3119.76	-0.150624	-2.29027	0.0220054	0.349084
ENSG00000171202.6	TMEM126A	11	654.992	-0.126791	-2.29302	0.021847	0.349084
ENSG00000121318.2	TAS2R10	12	17.3301	0.386773	2.29066	0.0219832	0.349084
ENSG00000152315.4	KCNK13	14	70.5573	-0.522934	-2.29082	0.021974	0.349084
ENSG00000005194.14	CIAPIN1	16	1932.53	-0.135301	-2.29002	0.0220201	0.349084
ENSG00000170190.15	SLC16A5	17	1049.25	-0.25588	-2.29158	0.0219299	0.349084
ENSG00000127511.9	SIN3B	19	9351.09	0.127692	2.29309	0.021843	0.349084
ENSG00000131115.15	ZNF227	19	674.179	0.155068	2.29168	0.021924	0.349084
ENSG00000211675.2	IGLC1	22	57304.4	-0.688752	-2.29044	0.0219961	0.349084
ENSG00000272733.1	KB-208E9.1	22	65.8506	0.391793	2.29259	0.0218715	0.349084
ENSG00000203761.5	MSTO2P	1	317.542	0.199196	2.2873	0.0221781	0.349097
ENSG00000198643.6	FAM3D	3	9.58223	-0.613425	-2.28778	0.0221506	0.349097
ENSG00000164258.11	NDUFS4	5	1070.44	-0.131578	-2.28802	0.0221364	0.349097
ENSG00000083223.17	ZCCHC6	9	2988.82	0.155872	2.28794	0.0221409	0.349097
ENSG00000106948.16	AKNA	9	20718.7	0.169932	2.28752	0.0221654	0.349097
ENSG00000103356.15	EARS2	16	1006.47	-0.157138	-2.28898	0.0220806	0.349097
ENSG00000168256.17	NKIRAS2	17	1928.71	-0.0936263	-2.28773	0.0221532	0.349097
ENSG00000279425.1	CTD-2017D11.2	19	129.08	0.234038	2.28878	0.0220922	0.349097
ENSG00000012124.16	CD22	19	21786.9	0.337467	2.28793	0.0221414	0.349097
ENSG00000235440.1	RP11-214J9.1	2	4.64981	0.670096	2.2856	0.0222775	0.349325
ENSG00000185149.5	NPY2R	4	4.23838	1.08911	2.28612	0.0222472	0.349325
ENSG00000039600.10	SOX30	5	16.7295	0.357801	2.28675	0.0222104	0.349325
ENSG00000112739.16	PRPF4B	6	8031.98	0.123799	2.28597	0.0222558	0.349325
ENSG00000205537.2	RP11-89H19.1	12	3.72149	-0.68215	-2.28605	0.0222513	0.349325
ENSG00000257941.1	RP11-290L1.4	12	13.391	0.507629	2.28545	0.0222865	0.349325
ENSG00000171346.15	KRT15	17	39.3644	-0.607238	-2.28551	0.0222828	0.349325
ENSG00000008311.14	AASS	7	794.366	0.360042	2.28437	0.0223495	0.349718
ENSG00000004478.7	FKBP4	12	3199.14	-0.35645	-2.28365	0.0223922	0.349718
ENSG00000104859.14	CLASRP	19	6941.98	0.140157	2.28412	0.0223648	0.349718
ENSG00000198482.11	ZNF808	19	486.285	0.169964	2.28367	0.0223907	0.349718
ENSG00000183570.16	PCBP3	21	890.921	0.247858	2.28374	0.0223869	0.349718
ENSG00000147862.15	NFIB	9	2551.29	-0.19654	-2.28282	0.0224407	0.350035
ENSG00000108604.15	SMARCD2	17	6802.68	-0.103501	-2.28262	0.0224528	0.350035
ENSG00000197808.11	ZNF461	19	382.043	0.137672	2.28305	0.0224276	0.350035
ENSG00000196177.12	ACADSB	10	1328.67	0.174277	2.28237	0.0224673	0.350052
ENSG00000272578.5	AP000347.2	22	2357.9	0.156394	2.28137	0.0225266	0.350765
ENSG00000137834.14	SMAD6	15	625.471	-0.309502	-2.28112	0.0225415	0.350788
ENSG00000255282.6	WTAPP1	11	8.87194	-0.683811	-2.28043	0.0225824	0.351215
ENSG00000174640.12	SLCO2A1	3	4824.83	-0.331197	-2.2791	0.0226609	0.351422
ENSG00000189180.15	ZNF33A	10	3545.67	0.141859	2.27958	0.0226326	0.351422
ENSG00000138629.15	UBL7	15	2687	-0.135683	-2.27884	0.0226767	0.351422
ENSG00000279476.1	RP11-391L3.3	16	6.41119	0.639003	2.27946	0.0226397	0.351422
ENSG00000184361.12	SPATA32	17	16.2465	0.420602	2.2789	0.0226733	0.351422
ENSG00000260948.1	RP11-552M11.8	1	96.5841	0.261437	2.27752	0.0227549	0.351436
ENSG00000111907.20	TPD52L1	6	122.952	-0.465199	-2.27761	0.02275	0.351436
ENSG00000256898.1	RP11-707G14.8	11	6.84053	0.507687	2.27746	0.0227589	0.351436
ENSG00000283297.1	RP4-816N1.8	12	51.1402	0.295066	2.27724	0.0227721	0.351436
ENSG00000132963.7	POMP	13	3511.91	-0.181223	-2.27787	0.0227346	0.351436
ENSG00000189136.8	UBE2Q2P1	15	122.545	0.370129	2.27752	0.0227551	0.351436
ENSG00000133030.20	MPRIP	17	15044	0.119293	2.27739	0.0227632	0.351436
ENSG00000237476.1	LINC01637	22	58.4976	-0.298157	-2.27681	0.0227975	0.351619
ENSG00000111775.2	COX6A1	12	3312.55	-0.161362	-2.27656	0.0228124	0.35164
ENSG00000138685.13	FGF2	4	141.595	0.326315	2.27614	0.0228375	0.351643
ENSG00000174917.8	C19orf70	19	1504.58	-0.16716	-2.27611	0.0228396	0.351643
ENSG00000124490.13	CRISP2	6	32.7935	-0.920218	-2.27552	0.0228745	0.351973
ENSG00000254220.1	IGKV2D-18	2	8.84451	-0.952824	-2.2749	0.0229117	0.352273
ENSG00000279700.1	RP13-554M15.2	12	118.368	0.36897	2.27475	0.0229211	0.352273
ENSG00000132207.17	SLX1A	16	65.5681	0.287463	2.27382	0.0229768	0.35292
ENSG00000211593.2	IGKJ5	2	5757.72	-0.625437	-2.27357	0.0229921	0.352948
ENSG00000184164.14	CRELD2	22	2761.29	-0.302945	-2.27322	0.0230131	0.353061
ENSG00000108786.10	HSD17B1	17	200.123	0.223255	2.27268	0.0230454	0.353248
ENSG00000081665.13	ZNF506	19	1529.93	0.150035	2.27257	0.0230524	0.353248
ENSG00000053372.4	MRTO4	1	1553.4	-0.21081	-2.26868	0.0232876	0.353395
ENSG00000144560.14	VGLL4	3	1261.33	0.179739	2.27141	0.023122	0.353395
ENSG00000252410.1	RNU5B-3P	3	6.40725	-0.662044	-2.26926	0.0232523	0.353395
ENSG00000214135.8	AC024560.3	3	1019.66	0.182774	2.27144	0.0231205	0.353395
ENSG00000261366.1	MANEA-AS1	6	98.1085	0.331535	2.2714	0.0231229	0.353395
ENSG00000058404.19	CAMK2B	7	70.1307	0.461079	2.26861	0.0232919	0.353395
ENSG00000206047.2	DEFA1	8	5.44442	-1.32285	-2.26962	0.0232305	0.353395
ENSG00000136930.12	PSMB7	9	3601.53	-0.131349	-2.26838	0.0233063	0.353395
ENSG00000139626.15	ITGB7	12	1258.31	0.303712	2.27034	0.0231867	0.353395
ENSG00000166734.18	CASC4	15	2582.14	0.140969	2.27216	0.0230767	0.353395
ENSG00000167397.14	VKORC1	16	1792.51	-0.151986	-2.26967	0.0232273	0.353395
ENSG00000262692.1	CTD-3195I5.3	17	46.4556	0.233155	2.27102	0.0231456	0.353395
ENSG00000108474.16	PIGL	17	1258.43	0.23692	2.26856	0.023295	0.353395
ENSG00000104976.11	SNAPC2	19	1327.89	-0.151365	-2.26998	0.0232087	0.353395
ENSG00000214212.8	C19orf38	19	1127.59	-0.401133	-2.27	0.0232078	0.353395
ENSG00000105552.14	BCAT2	19	1369.47	-0.140355	-2.26936	0.0232465	0.353395
ENSG00000088826.17	SMOX	20	666.522	-0.31228	-2.26911	0.0232619	0.353395
ENSG00000277425.1	RP5-1116H23.3	20	7.18708	0.419869	2.26911	0.0232618	0.353395
ENSG00000126432.13	PRDX5	11	5514.55	-0.170284	-2.26796	0.0233317	0.353534
ENSG00000133639.4	BTG1	12	20949.5	0.234962	2.26778	0.0233426	0.353534
ENSG00000220323.3	HIST2H2BD	1	10.1355	0.592806	2.26693	0.0233943	0.353667
ENSG00000175414.6	ARL10	5	956.828	0.201418	2.26634	0.0234307	0.353667
ENSG00000156574.9	NODAL	10	11.2601	0.466783	2.26666	0.0234108	0.353667
ENSG00000139641.12	ESYT1	12	8034.09	-0.090213	-2.26653	0.0234189	0.353667
ENSG00000165525.17	NEMF	14	2017.87	0.144434	2.2674	0.0233658	0.353667
ENSG00000105464.3	GRIN2D	19	70.0415	-0.320798	-2.2663	0.0234329	0.353667
ENSG00000225039.1	LINC01058	13	8.28143	0.524614	2.26519	0.0235013	0.354493
ENSG00000224331.2	AC019181.3	2	10.1094	0.5398	2.26485	0.0235221	0.35451
ENSG00000180992.6	MRPL14	6	976.728	-0.187011	-2.26435	0.0235528	0.35451
ENSG00000164713.9	BRI3	7	5931.49	-0.198202	-2.26463	0.0235351	0.35451
ENSG00000234771.3	SLC25A25-AS1	9	2219.76	0.195522	2.26428	0.0235568	0.35451
ENSG00000133065.10	SLC41A1	1	2446.5	0.143232	2.26256	0.0236625	0.354515
ENSG00000180385.8	EMC3-AS1	3	238.715	0.23992	2.2628	0.023648	0.354515
ENSG00000281016.1	RP11-2H3.7	4	5.21399	0.627508	2.26386	0.023583	0.354515
ENSG00000248213.3	CICP16	4	37.7467	0.448233	2.26251	0.0236661	0.354515
ENSG00000158406.4	HIST1H4H	6	356.324	-0.3062	-2.26298	0.0236367	0.354515
ENSG00000048544.5	MRPS10	6	1521.76	-0.116318	-2.26273	0.0236525	0.354515
ENSG00000120215.9	MLANA	9	21.4361	0.31846	2.26322	0.0236223	0.354515
ENSG00000130182.7	ZSCAN10	16	6.29558	-0.566939	-2.26269	0.0236549	0.354515
ENSG00000138111.14	MFSD13A	10	896.192	-0.190113	-2.26227	0.0236807	0.354529
ENSG00000122335.13	SERAC1	6	518.757	0.179177	2.26135	0.0237377	0.354882
ENSG00000029153.14	ARNTL2	12	110.555	-0.306189	-2.26123	0.0237451	0.354882
ENSG00000142546.13	NOSIP	19	3037.22	-0.14564	-2.26123	0.0237447	0.354882
ENSG00000146701.11	MDH2	7	7126.53	-0.168367	-2.2607	0.0237778	0.355166
ENSG00000168763.15	CNNM3	2	1560.73	0.129685	2.2602	0.0238086	0.355219
ENSG00000109189.12	USP46	4	787.59	0.134847	2.26025	0.023806	0.355219
ENSG00000136936.10	XPA	9	921.444	0.0951825	2.25991	0.0238269	0.355289
ENSG00000140395.8	WDR61	15	1856.39	-0.100967	-2.25966	0.0238424	0.355316
ENSG00000282164.2	PEG13	8	92.6898	0.288798	2.2588	0.023896	0.355707
ENSG00000184939.15	ZFP90	16	2083.06	0.158634	2.25881	0.023895	0.355707
ENSG00000074964.16	ARHGEF10L	1	2481.86	-0.191797	-2.25797	0.0239473	0.35581
ENSG00000224965.1	KCNC4-AS1	1	30.2677	-0.564208	-2.25722	0.0239941	0.35581
ENSG00000270392.2	PFN1P2	1	60.7095	0.315627	2.25346	0.0242299	0.35581
ENSG00000269713.7	NBPF9	1	1080.4	0.156609	2.25306	0.0242551	0.35581
ENSG00000118292.8	C1orf54	1	699.479	-0.233157	-2.25289	0.0242661	0.35581
ENSG00000116690.12	PRG4	1	67.5317	0.514606	2.25366	0.0242177	0.35581
ENSG00000163083.5	INHBB	2	76.1477	0.550364	2.2555	0.0241022	0.35581
ENSG00000196950.13	SLC39A10	2	2490.4	0.186066	2.25292	0.0242643	0.35581
ENSG00000235579.1	AC007283.4	2	10.3902	0.453015	2.2566	0.0240332	0.35581
ENSG00000157017.15	GHRL	3	125.604	-0.262824	-2.25201	0.0243215	0.35581
ENSG00000157020.17	SEC13	3	4068.65	-0.175882	-2.25174	0.024339	0.35581
ENSG00000144747.15	TMF1	3	2268.26	0.147095	2.25691	0.0240137	0.35581
ENSG00000109171.14	SLAIN2	4	1858.05	0.115883	2.25646	0.024042	0.35581
ENSG00000248583.1	RP11-241F15.1	4	9.41576	0.637139	2.25172	0.0243402	0.35581
ENSG00000198856.12	OSTC	4	3092.81	-0.184907	-2.25421	0.024183	0.35581
ENSG00000250155.1	CTD-2353F22.1	5	42.3553	0.389293	2.25562	0.0240946	0.35581
ENSG00000168438.14	CDC40	6	1465.4	0.113695	2.25219	0.0243106	0.35581
ENSG00000178199.13	ZC3H12D	6	1714.6	0.219959	2.25331	0.0242398	0.35581
ENSG00000254369.6	HOXA-AS3	7	8.95747	0.505343	2.25548	0.0241032	0.35581
ENSG00000137145.20	DENND4C	9	1647.8	0.212539	2.25753	0.0239752	0.35581
ENSG00000198569.9	SLC34A3	9	11.0144	0.436961	2.25336	0.0242367	0.35581
ENSG00000149308.16	NPAT	11	1613.57	0.149834	2.25659	0.0240335	0.35581
ENSG00000167548.14	KMT2D	12	11230	0.17581	2.25808	0.0239409	0.35581
ENSG00000139737.21	SLAIN1	13	495.265	0.157409	2.25562	0.0240942	0.35581
ENSG00000248508.6	SRP14-AS1	15	404.889	0.209296	2.25498	0.0241343	0.35581
ENSG00000185418.15	TARSL2	15	1130.94	0.155845	2.25656	0.0240359	0.35581
ENSG00000135720.12	DYNC1LI2	16	4133.83	0.179958	2.25244	0.0242944	0.35581
ENSG00000236320.3	SLFN14	17	77.4783	0.327296	2.25224	0.0243073	0.35581
ENSG00000272763.1	RP11-357H14.17	17	7.79517	0.654674	2.25439	0.0241714	0.35581
ENSG00000170579.16	DLGAP1	18	46.2296	0.375576	2.25845	0.0239177	0.35581
ENSG00000267769.1	CTB-50L17.9	19	61.7602	0.298638	2.25374	0.0242124	0.35581
ENSG00000185651.14	UBE2L3	22	4489.15	-0.119456	-2.25226	0.0243059	0.35581
ENSG00000143643.12	TTC13	1	3229.54	0.160328	2.25072	0.0244031	0.355959
ENSG00000245146.6	LINC01024	5	138.253	0.193979	2.25096	0.0243879	0.355959
ENSG00000136908.17	DPM2	9	1830.3	-0.154081	-2.25069	0.0244051	0.355959
ENSG00000238266.1	LINC00707	10	9.12028	-0.700448	-2.25108	0.0243804	0.355959
ENSG00000246451.2	RP11-894P9.1	14	324.223	0.270527	2.24981	0.0244609	0.356573
ENSG00000071054.16	MAP4K4	2	5834.45	0.129937	2.24948	0.0244817	0.356599
ENSG00000183813.6	CCR4	3	261.807	0.497716	2.24935	0.0244901	0.356599
ENSG00000134248.13	LAMTOR5	1	2480.07	-0.138817	-2.24864	0.0245355	0.35703
ENSG00000103037.11	SETD6	16	822.578	0.133136	2.24846	0.0245471	0.35703
ENSG00000169174.10	PCSK9	1	73.1282	-0.955022	-2.24728	0.024622	0.357167
ENSG00000158882.14	TOMM40L	1	720.545	-0.163258	-2.24731	0.0246204	0.357167
ENSG00000173678.14	SPDYE2B	7	3.31669	0.558324	2.24764	0.0245991	0.357167
ENSG00000226055.2	PAICSP1	9	16.6193	0.320496	2.24774	0.0245928	0.357167
ENSG00000277829.1	RP5-1054A22.4	20	5.96817	0.58594	2.24723	0.0246251	0.357167
ENSG00000163644.14	PPM1K	4	3465.66	0.183169	2.24673	0.0246572	0.35722
ENSG00000113734.17	BNIP1	5	497.64	-0.129321	-2.24613	0.0246954	0.35722
ENSG00000148429.14	USP6NL	10	2252.15	0.138734	2.24621	0.0246909	0.35722
ENSG00000229659.1	RPL26P6	10	23.1292	0.266397	2.24661	0.0246649	0.35722
ENSG00000168701.18	TMEM208	16	1385.27	-0.204489	-2.24589	0.0247111	0.35722
ENSG00000100319.12	ZMAT5	22	443.26	-0.154162	-2.24605	0.0247007	0.35722
ENSG00000196810.4	CTBP1-AS2	4	1186.52	0.135266	2.24534	0.0247466	0.357535
ENSG00000262732.1	CTD-2135D7.2	16	6.40194	0.584071	2.24505	0.024765	0.357602
ENSG00000100650.15	SRSF5	14	40646.3	0.167686	2.2448	0.0247807	0.357631
ENSG00000138435.15	CHRNA1	2	8.52565	0.953056	2.24404	0.0248299	0.357745
ENSG00000104365.13	IKBKB	8	9522.83	0.0988831	2.24405	0.0248294	0.357745
ENSG00000245466.1	CTD-2540L5.6	14	75.7928	0.424755	2.24411	0.0248254	0.357745
ENSG00000081014.10	AP4E1	15	1119.93	0.103282	2.24329	0.0248784	0.358228
ENSG00000262902.1	MTCO1P40	17	52.8041	0.584726	2.24309	0.0248909	0.358228
ENSG00000236297.1	RP11-175P19.2	3	16.1208	0.406238	2.24055	0.0250554	0.358921
ENSG00000251493.4	FOXD1	5	9.8531	0.520193	2.24115	0.0250163	0.358921
ENSG00000173926.5	MARCH3	5	333.327	-0.176955	-2.24037	0.025067	0.358921
ENSG00000241549.8	GUSBP2	6	34.2418	0.393957	2.24116	0.0250157	0.358921
ENSG00000213462.4	ERV3-1	7	686.656	0.288925	2.24094	0.0250303	0.358921
ENSG00000254990.5	RP11-108O10.2	11	6.51294	0.597136	2.24004	0.0250885	0.358921
ENSG00000137648.17	TMPRSS4	11	13.4165	-0.534868	-2.24	0.0250907	0.358921
ENSG00000131966.13	ACTR10	14	2257.31	-0.0998395	-2.24053	0.0250562	0.358921
ENSG00000281990.1	IGHV1-69-2	14	585.002	1.07313	2.24208	0.024956	0.358921
ENSG00000129194.7	SOX15	17	69.5995	0.201885	2.24125	0.02501	0.358921
ENSG00000136457.9	CHAD	17	38.3961	0.306963	2.24099	0.0250267	0.358921
ENSG00000117450.13	PRDX1	1	7485.67	-0.246787	-2.2372	0.0252735	0.359057
ENSG00000162383.11	SLC1A7	1	57.4301	0.503173	2.23654	0.0253162	0.359057
ENSG00000207523.1	SNORA66	1	12.5933	0.36147	2.23682	0.0252983	0.359057
ENSG00000281741.2	CH17-118O6.6	1	25.113	-0.903226	-2.23884	0.0251663	0.359057
ENSG00000143614.9	GATAD2B	1	3718.59	0.105784	2.23844	0.0251922	0.359057
ENSG00000183780.12	SLC35F3	1	8.47362	-0.621661	-2.23895	0.0251593	0.359057
ENSG00000168137.15	SETD5	3	8477.36	0.108877	2.23789	0.025228	0.359057
ENSG00000200418.1	SNORA63	3	23.0284	0.363619	2.23647	0.0253207	0.359057
ENSG00000059691.11	GATB	4	894.381	-0.145485	-2.23651	0.0253187	0.359057
ENSG00000230202.1	RP11-632C17__A.1	6	234.153	0.817665	2.23702	0.025285	0.359057
ENSG00000107796.13	ACTA2	10	15500.6	-0.516111	-2.23867	0.0251774	0.359057
ENSG00000168569.7	TMEM223	11	744.234	-0.108677	-2.23795	0.0252246	0.359057
ENSG00000246174.7	KCTD21-AS1	11	101.876	0.414129	2.23796	0.0252236	0.359057
ENSG00000140391.14	TSPAN3	15	6712.31	0.111494	2.23673	0.0253042	0.359057
ENSG00000167969.12	ECI1	16	1487.65	-0.124308	-2.23763	0.0252453	0.359057
ENSG00000214946.14	TBC1D26	17	12.4222	0.47042	2.23647	0.0253209	0.359057
ENSG00000272205.1	RP11-277B15.3	1	52.3286	0.278017	2.23593	0.0253565	0.359283
ENSG00000082515.17	MRPL22	5	957.283	-0.147732	-2.23562	0.0253765	0.359283
ENSG00000280214.1	CTD-2012K14.5	16	124.495	0.336982	2.2356	0.0253782	0.359283
ENSG00000143569.18	UBAP2L	1	7491.13	0.0840249	2.23525	0.0254011	0.359389
ENSG00000127334.10	DYRK2	12	2184.86	0.173525	2.23506	0.0254133	0.359389
ENSG00000168350.7	DEGS2	14	94.0675	0.324875	2.23441	0.025456	0.359714
ENSG00000140264.19	SERF2	15	11429.1	-0.15983	-2.23387	0.0254916	0.359714
ENSG00000271725.1	RP11-761I4.4	15	32.8095	0.37606	2.23389	0.0254901	0.359714
ENSG00000168802.12	CHTF8	16	4050.14	-0.108338	-2.23427	0.0254655	0.359714
ENSG00000138688.15	KIAA1109	4	6398.62	0.154969	2.23341	0.025522	0.359928
ENSG00000161798.6	AQP5	12	15.3703	-0.927949	-2.2328	0.025562	0.359928
ENSG00000123297.17	TSFM	12	1004.97	-0.14662	-2.23293	0.0255536	0.359928
ENSG00000100417.11	PMM1	22	916.702	-0.136481	-2.23302	0.0255479	0.359928
ENSG00000258640.3	RPL21P5	14	3.43127	0.624165	2.23221	0.0256012	0.36009
ENSG00000241975.1	ELOCP19	1	26.7312	0.40179	2.23173	0.025633	0.360119
ENSG00000100697.14	DICER1	14	5741.84	0.186663	2.23176	0.0256309	0.360119
ENSG00000254887.1	CTC-378H22.1	19	72.9199	0.312626	2.23155	0.0256448	0.360119
ENSG00000224110.3	MTRF1LP2	8	6.95805	-0.576503	-2.23092	0.0256865	0.360439
ENSG00000226029.1	LINC01772	1	196.675	0.211706	2.2302	0.0257343	0.360599
ENSG00000243469.1	RPL7P51	19	22.4631	0.840837	2.23022	0.0257327	0.360599
ENSG00000241217.3	RN7SL809P	12	8.31978	0.460277	2.22853	0.0258453	0.36196
ENSG00000159377.10	PSMB4	1	7835.25	-0.134778	-2.22818	0.0258685	0.362089
ENSG00000181781.9	ODF3L2	19	61.034	-0.336848	-2.22726	0.0259298	0.362752
ENSG00000240089.2	BMS1P3	10	120.785	0.385173	2.22678	0.025962	0.363008
ENSG00000198937.8	CCDC167	6	592.707	-0.275625	-2.22632	0.0259926	0.363056
ENSG00000244510.2	GS1-124K5.7	7	13.7534	0.295414	2.22519	0.0260683	0.363713
ENSG00000100027.14	YPEL1	22	355.85	0.214628	2.22522	0.0260664	0.363713
ENSG00000270589.1	RP11-348N5.7	10	171.532	0.233796	2.22482	0.0260932	0.363866
ENSG00000232439.1	RPL18AP7	3	10.7305	0.432485	2.22408	0.0261429	0.364363
ENSG00000234184.5	LINC01781	1	676.463	0.404046	2.22377	0.0261641	0.364369
ENSG00000117525.13	F3	1	865.191	0.593376	2.22345	0.0261853	0.364369
ENSG00000229390.1	MICD	6	16.5478	-0.801375	-2.22355	0.0261787	0.364369
ENSG00000131023.12	LATS1	6	2094.67	0.120426	2.2231	0.0262089	0.364503
ENSG00000186704.9	DTX2P1	7	206.01	0.216796	2.22278	0.0262308	0.364612
ENSG00000196411.9	EPHB4	7	9120.16	-0.217592	-2.22214	0.0262736	0.365013
ENSG00000160299.16	PCNT	21	3156.13	0.118769	2.2219	0.0262898	0.365042
ENSG00000277893.1	SRD5A2	2	4.88165	0.56046	2.22112	0.0263431	0.365081
ENSG00000280138.1	RP11-463O12.5	12	1227.81	0.364123	2.22157	0.0263121	0.365081
ENSG00000015133.18	CCDC88C	14	7750.46	0.168878	2.22103	0.0263486	0.365081
ENSG00000279059.1	RP11-257O5.2	17	475.754	0.167407	2.22129	0.0263311	0.365081
ENSG00000184305.14	CCSER1	4	124.738	0.403239	2.22057	0.0263802	0.365324
ENSG00000118804.8	STBD1	4	336.956	-0.280712	-2.21959	0.0264468	0.365841
ENSG00000148690.11	FRA10AC1	10	1749.91	0.173449	2.219	0.0264867	0.365841
ENSG00000256713.7	PGA5	11	45.0219	-0.654585	-2.21918	0.0264742	0.365841
ENSG00000167792.11	NDUFV1	11	8339.54	-0.122788	-2.21859	0.0265145	0.365841
ENSG00000204370.9	SDHD	11	2853.18	-0.130747	-2.21845	0.0265244	0.365841
ENSG00000139990.17	DCAF5	14	5894.62	0.0992061	2.2198	0.0264321	0.365841
ENSG00000258839.3	MC1R	16	622.373	0.263213	2.21836	0.02653	0.365841
ENSG00000225978.3	HAR1A	20	63.2338	-0.334213	-2.21851	0.0265199	0.365841
ENSG00000124380.10	SNRNP27	2	929.444	0.106647	2.21804	0.026552	0.365951
ENSG00000148019.12	CEP78	9	1210.06	0.153037	2.21779	0.0265693	0.365995
ENSG00000001461.16	NIPAL3	1	1216.49	0.119427	2.20906	0.0271706	0.36602
ENSG00000229162.1	RP11-84D1.1	1	16.7038	0.403178	2.20547	0.0274213	0.36602
ENSG00000004455.16	AK2	1	4806.04	-0.0901361	-2.20847	0.0272114	0.36602
ENSG00000155367.15	PPM1J	1	151.311	-0.303248	-2.20248	0.0276311	0.36602
ENSG00000134193.14	REG4	1	6.25021	-0.780664	-2.2067	0.0273351	0.36602
ENSG00000158710.14	TAGLN2	1	32424.8	-0.139961	-2.21267	0.0269207	0.36602
ENSG00000168899.4	VAMP5	2	2481.81	-0.238331	-2.20507	0.0274492	0.36602
ENSG00000168894.9	RNF181	2	2172.6	-0.142576	-2.21212	0.0269581	0.36602
ENSG00000121966.6	CXCR4	2	26110.5	0.337045	2.21163	0.026992	0.36602
ENSG00000078098.13	FAP	2	41.876	0.61258	2.20609	0.0273777	0.36602
ENSG00000270277.1	RP11-65L3.2	2	56.566	-0.322559	-2.21485	0.0267705	0.36602
ENSG00000163320.10	CGGBP1	3	6898.83	0.132403	2.20197	0.0276676	0.36602
ENSG00000181847.11	TIGIT	3	1145.87	0.313444	2.20494	0.0274581	0.36602
ENSG00000163848.19	ZNF148	3	1983.44	0.124576	2.21013	0.0270961	0.36602
ENSG00000109743.10	BST1	4	1030.1	-0.357891	-2.2031	0.0275878	0.36602
ENSG00000145349.16	CAMK2D	4	1973.95	0.160302	2.20457	0.0274842	0.36602
ENSG00000171560.14	FGA	4	62.2501	-0.844223	-2.20927	0.027156	0.36602
ENSG00000112936.18	C7	5	28450.6	0.442725	2.20645	0.0273522	0.36602
ENSG00000248240.1	RP11-159F24.5	5	4.37336	0.437594	2.2097	0.0271263	0.36602
ENSG00000172869.14	DMXL1	5	2231.34	0.187043	2.20704	0.027311	0.36602
ENSG00000160883.10	HK3	5	16794.3	-0.426036	-2.20697	0.0273163	0.36602
ENSG00000112624.12	GLTSCR1L	6	2133.61	0.112414	2.21481	0.0267733	0.36602
ENSG00000223813.2	AC007255.8	7	5.6536	0.781847	2.20267	0.027618	0.36602
ENSG00000132432.13	SEC61G	7	1855.63	-0.225335	-2.21718	0.0266107	0.36602
ENSG00000197343.10	ZNF655	7	6632.04	0.110415	2.20841	0.0272158	0.36602
ENSG00000106261.16	ZKSCAN1	7	5591.88	0.140478	2.21434	0.0268052	0.36602
ENSG00000205238.9	SPDYE2	7	11.5344	0.383561	2.21459	0.0267882	0.36602
ENSG00000091138.12	SLC26A3	7	7.73662	-0.678149	-2.20272	0.0276142	0.36602
ENSG00000164751.14	PEX2	8	1987.87	0.0873652	2.20495	0.0274573	0.36602
ENSG00000183309.11	ZNF623	8	1744.02	0.102389	2.20256	0.0276258	0.36602
ENSG00000106803.9	SEC61B	9	3172.7	-0.219059	-2.20718	0.0273014	0.36602
ENSG00000136810.12	TXN	9	3585.71	-0.212331	-2.20269	0.0276164	0.36602
ENSG00000119383.19	PTPA	9	7351.43	-0.150022	-2.20389	0.027532	0.36602
ENSG00000169925.16	BRD3	9	1640.78	0.134001	2.20683	0.0273257	0.36602
ENSG00000108021.19	FAM208B	10	3692.33	0.171691	2.20411	0.0275165	0.36602
ENSG00000166228.8	PCBD1	10	1070.77	-0.207224	-2.20656	0.0273448	0.36602
ENSG00000138134.11	STAMBPL1	10	1080.25	0.212967	2.21501	0.0267592	0.36602
ENSG00000107874.10	CUEDC2	10	2545.92	-0.119125	-2.21453	0.026792	0.36602
ENSG00000107560.10	RAB11FIP2	10	1321.8	0.136175	2.21333	0.0268751	0.36602
ENSG00000110436.11	SLC1A2	11	93.357	0.41345	2.21072	0.0270551	0.36602
ENSG00000149187.17	CELF1	11	10755.9	0.0794437	2.20924	0.0271579	0.36602
ENSG00000186660.14	ZFP91	11	4536.91	0.104885	2.21624	0.0266751	0.36602
ENSG00000175115.11	PACS1	11	6900.65	0.104722	2.20902	0.0271732	0.36602
ENSG00000227467.3	LINC01537	11	1064.46	-0.329488	-2.2174	0.0265959	0.36602
ENSG00000110851.11	PRDM4	12	2039.9	0.111169	2.20412	0.0275156	0.36602
ENSG00000111249.13	CUX2	12	11.3773	-0.620198	-2.2159	0.0266985	0.36602
ENSG00000135144.7	DTX1	12	5344.57	0.302211	2.20809	0.0272379	0.36602
ENSG00000274554.1	RP11-240G22.5	12	6.19126	0.672759	2.21115	0.0270255	0.36602
ENSG00000139832.4	RAB20	13	2890.94	-0.270865	-2.20648	0.0273501	0.36602
ENSG00000196497.16	IPO4	14	2126.6	-0.192921	-2.20543	0.0274239	0.36602
ENSG00000180008.8	SOCS4	14	1884.72	0.124553	2.20424	0.0275074	0.36602
ENSG00000066427.21	ATXN3	14	2464.56	0.142719	2.20231	0.0276433	0.36602
ENSG00000238275.2	HOMER2P2	14	5.01521	0.697778	2.20583	0.0273963	0.36602
ENSG00000166133.17	RPUSD2	15	555.54	-0.166477	-2.20494	0.0274586	0.36602
ENSG00000137806.8	NDUFAF1	15	822.674	-0.154154	-2.20489	0.0274621	0.36602
ENSG00000138593.8	SECISBP2L	15	2560.22	0.165689	2.20205	0.0276618	0.36602
ENSG00000178741.11	COX5A	15	3079.33	-0.204836	-2.2028	0.0276088	0.36602
ENSG00000177971.8	IMP3	15	1678	-0.129322	-2.2144	0.0268016	0.36602
ENSG00000260034.1	LCMT1-AS2	16	11.4187	0.491894	2.21133	0.0270132	0.36602
ENSG00000178952.10	TUFM	16	7730.19	-0.13863	-2.20322	0.0275794	0.36602
ENSG00000260219.2	RP11-347C12.10	16	91.6274	-0.217829	-2.21394	0.0268332	0.36602
ENSG00000246379.6	RP11-461O7.1	16	8.49022	0.459138	2.20655	0.0273453	0.36602
ENSG00000132600.16	PRMT7	16	2121.75	-0.109502	-2.20908	0.0271694	0.36602
ENSG00000230989.6	HSBP1	16	3756.79	-0.115638	-2.21536	0.0267352	0.36602
ENSG00000108448.20	TRIM16L	17	188.532	-0.185341	-2.20684	0.0273251	0.36602
ENSG00000236194.3	AC003104.1	17	13.6297	0.480787	2.21028	0.0270861	0.36602
ENSG00000136504.11	KAT7	17	2909.06	0.0661709	2.20221	0.0276501	0.36602
ENSG00000264954.1	PRR29-AS1	17	35.6274	0.326507	2.20779	0.0272592	0.36602
ENSG00000220008.3	LINGO3	19	653.545	0.322502	2.21714	0.0266134	0.36602
ENSG00000176490.4	DIRAS1	19	649.241	0.490403	2.20751	0.0272787	0.36602
ENSG00000125912.10	NCLN	19	6187.45	-0.139218	-2.20233	0.0276423	0.36602
ENSG00000187650.3	VMAC	19	704.4	0.183199	2.2118	0.0269808	0.36602
ENSG00000267296.2	CEBPA-AS1	19	44.98	-0.329918	-2.20683	0.0273259	0.36602
ENSG00000159917.15	ZNF235	19	507.784	0.132549	2.21426	0.0268108	0.36602
ENSG00000167759.12	KLK13	19	7.54034	-0.813082	-2.2051	0.0274473	0.36602
ENSG00000105492.15	SIGLEC6	19	31.7477	0.487832	2.21417	0.0268174	0.36602
ENSG00000125498.19	KIR2DL1	19	124.799	0.539462	2.20347	0.0275615	0.36602
ENSG00000088970.15	KIZ	20	1778.89	0.146687	2.20538	0.0274272	0.36602
ENSG00000229677.1	RP11-383F6.1	7	15.098	0.437906	2.20107	0.0277312	0.366488
ENSG00000134250.19	NOTCH2	1	10963.3	0.163426	2.19986	0.0278168	0.367172
ENSG00000080573.6	COL5A3	19	524.35	-0.347917	-2.19999	0.0278079	0.367172
ENSG00000196466.10	ZNF799	19	381.477	-0.131179	-2.19974	0.0278253	0.367172
ENSG00000138777.19	PPA2	4	1830.22	-0.142595	-2.19945	0.0278461	0.367261
ENSG00000148450.12	MSRB2	10	1112.92	-0.186027	-2.19914	0.0278677	0.36736
ENSG00000100207.18	TCF20	22	2000.81	0.125227	2.1989	0.0278847	0.367398
ENSG00000261868.1	MFSD1P1	17	3.63097	0.727956	2.1987	0.0278994	0.367405
ENSG00000142544.6	CTU1	19	352.897	-0.281255	-2.19829	0.0279284	0.367416
ENSG00000088832.16	FKBP1A	20	12715.1	-0.136398	-2.1983	0.0279276	0.367416
ENSG00000254676.1	RP11-727A23.4	11	84.4141	0.21898	2.19763	0.0279754	0.367663
ENSG00000129991.12	TNNI3	19	16.4097	0.794016	2.19773	0.0279686	0.367663
ENSG00000230076.1	RPL10P6	2	62.8635	0.794007	2.19737	0.0279941	0.367723
ENSG00000168003.16	SLC3A2	11	6309.82	-0.210125	-2.1971	0.0280131	0.367787
ENSG00000163960.11	UBXN7	3	3183.59	0.132664	2.19654	0.0280531	0.368054
ENSG00000188483.7	IER5L	9	377.033	-0.362327	-2.19642	0.0280617	0.368054
ENSG00000183978.7	COA3	17	1408.63	-0.13555	-2.19616	0.0280808	0.368119
ENSG00000234911.1	TEX21P	14	43.3337	0.264133	2.19539	0.0281354	0.368649
ENSG00000153140.8	CETN3	5	513.724	-0.140943	-2.19501	0.0281626	0.36882
ENSG00000122482.20	ZNF644	1	1753.17	0.128457	2.19388	0.0282438	0.368998
ENSG00000145244.11	CORIN	4	278.058	0.587521	2.19416	0.0282237	0.368998
ENSG00000173465.7	SSSCA1	11	926.974	-0.156337	-2.19384	0.0282471	0.368998
ENSG00000126749.14	EMG1	12	1555.89	-0.131356	-2.19441	0.0282059	0.368998
ENSG00000167085.11	PHB	17	2359.03	-0.185161	-2.19397	0.0282377	0.368998
ENSG00000119737.5	GPR75	2	101.717	0.298486	2.19284	0.0283192	0.369276
ENSG00000272462.2	U91328.19	6	292.815	0.150072	2.19244	0.0283476	0.369276
ENSG00000112200.16	ZNF451	6	2914.98	0.144181	2.19287	0.0283164	0.369276
ENSG00000078674.17	PCM1	8	6837.89	0.123506	2.19311	0.0282998	0.369276
ENSG00000104221.12	BRF2	8	260.126	-0.14028	-2.19256	0.0283391	0.369276
ENSG00000180878.2	C11orf42	11	7.5778	0.52646	2.19236	0.0283535	0.369276
ENSG00000174501.14	ANKRD36C	2	209.85	0.339089	2.19185	0.0283901	0.369453
ENSG00000178031.16	ADAMTSL1	9	123.637	0.486066	2.19178	0.0283955	0.369453
ENSG00000230325.1	RP11-385F5.4	1	80.1879	0.227282	2.19092	0.0284578	0.369526
ENSG00000198846.5	TOX	8	748.174	0.263898	2.19121	0.0284363	0.369526
ENSG00000211821.2	TRDV2	14	16.8041	-0.764679	-2.19143	0.0284206	0.369526
ENSG00000241837.6	ATP5O	21	4699.69	-0.144455	-2.19097	0.0284538	0.369526
ENSG00000164442.9	CITED2	6	7707.11	0.317234	2.18996	0.0285274	0.37006
ENSG00000077458.12	FAM76B	11	1827.41	0.184942	2.19002	0.028523	0.37006
ENSG00000196712.17	NF1	17	2513.24	0.143098	2.18976	0.0285417	0.370061
ENSG00000250050.1	MTND4P9	4	7.99254	0.543657	2.18949	0.0285614	0.370132
ENSG00000259366.1	CTD-2647L4.4	8	72.8511	0.353759	2.18924	0.0285791	0.370177
ENSG00000175756.13	AURKAIP1	1	3539.75	-0.162659	-2.18789	0.0286777	0.37047
ENSG00000231731.7	AC010976.2	2	148.558	0.27047	2.1862	0.0288008	0.37047
ENSG00000075711.20	DLG1	3	2149.92	0.106176	2.18581	0.0288293	0.37047
ENSG00000168724.14	DNAJC21	5	1552.06	0.11205	2.18675	0.0287605	0.37047
ENSG00000113580.14	NR3C1	5	3165.07	0.121912	2.18592	0.0288213	0.37047
ENSG00000146285.13	SCML4	6	982.684	0.285959	2.18613	0.0288061	0.37047
ENSG00000172336.4	POP7	7	804.941	-0.176162	-2.1883	0.0286481	0.37047
ENSG00000105982.16	RNF32	7	92.6408	0.211435	2.18706	0.028738	0.37047
ENSG00000179950.13	PUF60	8	5573.42	-0.141169	-2.18709	0.0287363	0.37047
ENSG00000278356.1	RP11-372B4.3	12	17.4943	-0.350207	-2.1866	0.0287714	0.37047
ENSG00000037897.16	METTL1	12	428.638	-0.262099	-2.18816	0.0286583	0.37047
ENSG00000074621.13	SLC24A1	15	601.892	0.161894	2.18613	0.0288059	0.37047
ENSG00000198931.10	APRT	16	4283.46	-0.161865	-2.18722	0.0287266	0.37047
ENSG00000267855.5	NDUFA7	19	1175.09	-0.154628	-2.18751	0.0287056	0.37047
ENSG00000237438.7	CECR7	22	255.96	0.355322	2.18837	0.0286428	0.37047
ENSG00000133454.15	MYO18B	22	21.0247	-0.559058	-2.1869	0.02875	0.37047
ENSG00000162892.15	IL24	1	2074.09	0.260589	2.18517	0.0288767	0.37064
ENSG00000233913.7	RPL10P9	5	430.221	0.895876	2.1849	0.0288965	0.37064
ENSG00000169045.17	HNRNPH1	5	36696.4	0.0990918	2.18525	0.0288705	0.37064
ENSG00000254503.1	CTD-2521M24.4	19	66.273	0.247302	2.18485	0.0288996	0.37064
ENSG00000244716.3	RP11-20O24.4	1	51.3464	-0.306306	-2.18408	0.0289563	0.370646
ENSG00000122705.16	CLTA	9	6576.89	-0.154172	-2.18425	0.0289436	0.370646
ENSG00000213613.2	RPL11P3	10	16.7834	0.435804	2.18407	0.0289569	0.370646
ENSG00000255710.2	RP11-667M19.9	11	17.982	0.432893	2.18449	0.0289264	0.370646
ENSG00000227243.3	SLAMF6P1	1	3.5315	-0.726289	-2.1838	0.0289767	0.370712
ENSG00000213057.5	C1orf220	1	241.914	0.365192	2.1813	0.0291614	0.370712
ENSG00000229727.6	AC013460.1	2	28.9398	0.508338	2.18148	0.0291482	0.370712
ENSG00000179921.14	GPBAR1	2	480.234	-0.403432	-2.18136	0.0291571	0.370712
ENSG00000243955.5	GSTA1	6	8.38073	-0.739883	-2.18183	0.0291224	0.370712
ENSG00000183166.10	CALN1	7	4.94631	-0.715115	-2.18216	0.0290974	0.370712
ENSG00000187239.16	FNBP1	9	11156.6	0.137365	2.18354	0.0289961	0.370712
ENSG00000129084.17	PSMA1	11	5140.86	-0.110899	-2.18154	0.0291435	0.370712
ENSG00000213713.3	PIGCP1	11	80.7509	0.250666	2.18221	0.0290941	0.370712
ENSG00000137857.17	DUOX1	15	91.9841	0.206617	2.18145	0.0291503	0.370712
ENSG00000260304.1	RP11-388M20.6	16	41.0835	0.395879	2.18252	0.0290715	0.370712
ENSG00000206052.10	DOK6	18	145.307	0.287639	2.18145	0.0291498	0.370712
ENSG00000227370.1	RP4-669P10.19	22	35.8598	0.300579	2.18316	0.0290241	0.370712
ENSG00000235908.1	RHOA-IT1	3	18.1642	0.426844	2.18073	0.029203	0.370946
ENSG00000151612.15	ZNF827	4	1341.27	0.163227	2.18027	0.0292378	0.370946
ENSG00000204529.4	GUCY2EP	11	8.4529	-0.503334	-2.18027	0.0292376	0.370946
ENSG00000136141.14	LRCH1	13	2441.95	0.112151	2.18009	0.0292511	0.370946
ENSG00000226648.1	PLCG1-AS1	20	50.4051	0.306021	2.18045	0.0292238	0.370946
ENSG00000205476.8	CCDC85C	14	1286.81	0.175595	2.17956	0.0292899	0.371258
ENSG00000136261.14	BZW2	7	1422.55	-0.214269	-2.17874	0.0293513	0.371313
ENSG00000185475.10	TMEM179B	11	1366.16	-0.110096	-2.17889	0.0293401	0.371313
ENSG00000137494.13	ANKRD42	11	532.459	0.135973	2.1792	0.0293171	0.371313
ENSG00000264968.1	RP11-387H17.4	17	9.26934	0.376819	2.17877	0.0293486	0.371313
ENSG00000185716.11	C16orf52	16	1028.89	0.174645	2.17826	0.0293867	0.371579
ENSG00000233937.6	CTC-338M12.4	5	67.8917	0.1983	2.17747	0.0294459	0.371786
ENSG00000185737.12	NRG3	10	8.23244	0.850561	2.17755	0.0294395	0.371786
ENSG00000177674.15	AGTRAP	1	4229	-0.253	-2.17425	0.029686	0.372026
ENSG00000175206.10	NPPA	1	96.2762	0.416265	2.17502	0.0296287	0.372026
ENSG00000123685.8	BATF3	1	787.089	-0.226785	-2.17498	0.0296318	0.372026
ENSG00000255587.7	RAB44	6	289.23	-0.61623	-2.17671	0.0295021	0.372026
ENSG00000272918.1	CTB-152G17.6	7	81.9356	0.285747	2.17459	0.029661	0.372026
ENSG00000150593.17	PDCD4	10	7024.84	0.16442	2.17545	0.0295968	0.372026
ENSG00000172500.12	FIBP	11	2683.94	-0.136187	-2.17415	0.0296935	0.372026
ENSG00000166323.12	C11orf65	11	51.491	0.293015	2.17446	0.0296703	0.372026
ENSG00000103591.12	AAGAB	15	2116.18	-0.120604	-2.17565	0.0295812	0.372026
[truncated: 50,731 more rows]
